# Supplementary material for: Design and characterization of a protein fold switching network
Source: Nat Commun. 2023 Jan 26;14:431. doi: 10.1038/s41467-023-36065-3 (PMC9879998; doi:10.1038/s41467-023-36065-3)
Supplement: Supplementary file 4 — Source Data [file 41467_2023_36065_MOESM4_ESM.zip]

Archive with 41 entries (40 files):
- source data/
- source data/SI_data_relax_Sb2.pdb.txt
- __MACOSX/source data/._SI_data_relax_Sb2.pdb.txt
- source data/Supplemental Figure 8B.xlsx
- __MACOSX/source data/._Supplemental Figure 8B.xlsx
- source data/SI_data_relax_B4.pdb.txt
- __MACOSX/source data/._SI_data_relax_B4.pdb.txt
- source data/Supplemental Figure 8C.xlsx
- __MACOSX/source data/._Supplemental Figure 8C.xlsx
- source data/SI_data_relax_Sb3.pdb.txt
- __MACOSX/source data/._SI_data_relax_Sb3.pdb.txt
- source data/Fig 5B S fold CD melting curves.xlsx
- __MACOSX/source data/._Fig 5B S fold CD melting curves.xlsx
- source data/Supplemental Figure 10B.xlsx
- __MACOSX/source data/._Supplemental Figure 10B.xlsx
- source data/Fig 5A A and B fold CD melting curves.xlsx
- __MACOSX/source data/._Fig 5A A and B fold CD melting curves.xlsx
- source data/SI_data_relax_Sb1.pdb.txt
- __MACOSX/source data/._SI_data_relax_Sb1.pdb.txt
- source data/SI_data_relax_A1.pdb.txt
- __MACOSX/source data/._SI_data_relax_A1.pdb.txt
- source data/Supplemental Figure 10C.xlsx
- __MACOSX/source data/._Supplemental Figure 10C.xlsx
- source data/SI_data_relax_B3.pdb.txt
- __MACOSX/source data/._SI_data_relax_B3.pdb.txt
- source data/Supplemental Figure 1B.xlsx
- __MACOSX/source data/._Supplemental Figure 1B.xlsx
- source data/Supplemental Figure 5C.xlsx
- __MACOSX/source data/._Supplemental Figure 5C.xlsx
- source data/SI_data_relax_Sb5.pdb.txt
- __MACOSX/source data/._SI_data_relax_Sb5.pdb.txt
- source data/SI_data_relax_Sb4.pdb.txt
- __MACOSX/source data/._SI_data_relax_Sb4.pdb.txt
- source data/SI_data_relax_B2.pdb.txt
- __MACOSX/source data/._SI_data_relax_B2.pdb.txt
- source data/Supplemental Figure 5B.xlsx
- __MACOSX/source data/._Supplemental Figure 5B.xlsx
- source data/SI_data_relax_Sa1.pdb.txt
- __MACOSX/source data/._SI_data_relax_Sa1.pdb.txt
- source data/SI_data_relax_B1.pdb.txt
- __MACOSX/source data/._SI_data_relax_B1.pdb.txt
