# Supplementary material for: Design and characterization of a protein fold switching network
Source: Nat Commun. 2023 Jan 26;14:431. doi: 10.1038/s41467-023-36065-3 (PMC9879998; doi:10.1038/s41467-023-36065-3)
Supplement: Supplementary file 4 — Source Data [file 41467_2023_36065_MOESM4_ESM.zip › source data/SI_data_relax_Sb2.pdb.txt]

ATOM      1  N   GLY A   2       2.697   8.266  35.490  1.00  0.00              
ATOM      2  CA  GLY A   2       1.305   8.658  35.285  1.00  0.00              
ATOM      3  C   GLY A   2       1.113   9.267  33.917  1.00  0.00              
ATOM      4  O   GLY A   2       2.063   9.133  33.123  1.00  0.00              
ATOM      5 1H   GLY A   2       3.225   8.668  36.238  1.00  0.00              
ATOM      6 2H   GLY A   2       2.925   7.310  35.676  1.00  0.00              
ATOM      7 3H   GLY A   2       3.371   8.417  34.767  1.00  0.00              
ATOM      8 1HA  GLY A   2       0.670   7.777  35.377  1.00  0.00              
ATOM      9 2HA  GLY A   2       1.025   9.387  36.044  1.00  0.00              
ATOM     10  N   ILE A   3       0.044   9.874  33.705  1.00  0.00              
ATOM     11  CA  ILE A   3      -0.202  10.509  32.412  1.00  0.00              
ATOM     12  C   ILE A   3       0.127  11.983  32.463  1.00  0.00              
ATOM     13  O   ILE A   3      -0.205  12.734  33.406  1.00  0.00              
ATOM     14  CB  ILE A   3      -1.663  10.339  31.959  1.00  0.00              
ATOM     15  CG1 ILE A   3      -2.012   8.855  31.826  1.00  0.00              
ATOM     16  CG2 ILE A   3      -1.900  11.064  30.643  1.00  0.00              
ATOM     17  CD1 ILE A   3      -3.487   8.589  31.628  1.00  0.00              
ATOM     18  H   ILE A   3      -0.662   9.932  34.424  1.00  0.00              
ATOM     19  HA  ILE A   3       0.460  10.099  31.650  1.00  0.00              
ATOM     20  HB  ILE A   3      -2.322  10.749  32.724  1.00  0.00              
ATOM     21 1HG1 ILE A   3      -1.455   8.465  30.975  1.00  0.00              
ATOM     22 2HG1 ILE A   3      -1.674   8.360  32.738  1.00  0.00              
ATOM     23 1HG2 ILE A   3      -2.938  10.934  30.337  1.00  0.00              
ATOM     24 2HG2 ILE A   3      -1.691  12.126  30.769  1.00  0.00              
ATOM     25 3HG2 ILE A   3      -1.242  10.653  29.877  1.00  0.00              
ATOM     26 1HD1 ILE A   3      -3.656   7.515  31.543  1.00  0.00              
ATOM     27 2HD1 ILE A   3      -4.046   8.977  32.480  1.00  0.00              
ATOM     28 3HD1 ILE A   3      -3.826   9.081  30.717  1.00  0.00              
ATOM     29  N   TYR A   4       0.866  12.476  31.483  1.00  0.00              
ATOM     30  CA  TYR A   4       1.396  13.834  31.385  1.00  0.00              
ATOM     31  C   TYR A   4       1.443  14.294  29.948  1.00  0.00              
ATOM     32  O   TYR A   4       1.625  13.473  29.058  1.00  0.00              
ATOM     33  CB  TYR A   4       2.793  13.918  32.004  1.00  0.00              
ATOM     34  CG  TYR A   4       3.799  12.980  31.376  1.00  0.00              
ATOM     35  CD1 TYR A   4       4.648  13.416  30.369  1.00  0.00              
ATOM     36  CD2 TYR A   4       3.899  11.661  31.793  1.00  0.00              
ATOM     37  CE1 TYR A   4       5.569  12.564  29.791  1.00  0.00              
ATOM     38  CE2 TYR A   4       4.816  10.800  31.223  1.00  0.00              
ATOM     39  CZ  TYR A   4       5.650  11.255  30.222  1.00  0.00              
ATOM     40  OH  TYR A   4       6.566  10.401  29.651  1.00  0.00              
ATOM     41  H   TYR A   4       1.065  11.817  30.745  1.00  0.00              
ATOM     42  HA  TYR A   4       0.764  14.520  31.951  1.00  0.00              
ATOM     43 1HB  TYR A   4       3.135  14.948  31.890  1.00  0.00              
ATOM     44 2HB  TYR A   4       2.691  13.684  33.064  1.00  0.00              
ATOM     45  HD1 TYR A   4       4.579  14.452  30.034  1.00  0.00              
ATOM     46  HD2 TYR A   4       3.237  11.308  32.584  1.00  0.00              
ATOM     47  HE1 TYR A   4       6.229  12.920  29.001  1.00  0.00              
ATOM     48  HE2 TYR A   4       4.878   9.766  31.564  1.00  0.00              
ATOM     49  HH  TYR A   4       7.078  10.814  28.951  1.00  0.00              
ATOM     50  N   THR A   5       1.414  15.555  29.811  1.00  0.00              
ATOM     51  CA  THR A   5       1.367  16.200  28.505  1.00  0.00              
ATOM     52  C   THR A   5       2.684  16.862  28.183  1.00  0.00              
ATOM     53  O   THR A   5       3.115  17.665  29.057  1.00  0.00              
ATOM     54  CB  THR A   5       0.246  17.253  28.427  1.00  0.00              
ATOM     55  OG1 THR A   5      -1.022  16.623  28.654  1.00  0.00              
ATOM     56  CG2 THR A   5       0.238  17.924  27.062  1.00  0.00              
ATOM     57  H   THR A   5       1.424  16.128  30.642  1.00  0.00              
ATOM     58  HA  THR A   5       1.194  15.452  27.730  1.00  0.00              
ATOM     59  HB  THR A   5       0.411  18.004  29.199  1.00  0.00              
ATOM     60  HG1 THR A   5      -1.719  17.282  28.605  1.00  0.00              
ATOM     61 1HG2 THR A   5      -0.561  18.665  27.027  1.00  0.00              
ATOM     62 2HG2 THR A   5       1.197  18.413  26.892  1.00  0.00              
ATOM     63 3HG2 THR A   5       0.071  17.174  26.290  1.00  0.00              
ATOM     64  N   VAL A   6       3.341  16.421  27.192  1.00  0.00              
ATOM     65  CA  VAL A   6       4.581  17.064  26.767  1.00  0.00              
ATOM     66  C   VAL A   6       4.325  18.042  25.645  1.00  0.00              
ATOM     67  O   VAL A   6       3.784  17.605  24.620  1.00  0.00              
ATOM     68  CB  VAL A   6       5.630  16.036  26.304  1.00  0.00              
ATOM     69  CG1 VAL A   6       6.906  16.738  25.865  1.00  0.00              
ATOM     70  CG2 VAL A   6       5.926  15.040  27.415  1.00  0.00              
ATOM     71  H   VAL A   6       3.007  15.613  26.685  1.00  0.00              
ATOM     72  HA  VAL A   6       5.004  17.675  27.565  1.00  0.00              
ATOM     73  HB  VAL A   6       5.223  15.466  25.468  1.00  0.00              
ATOM     74 1HG1 VAL A   6       7.637  15.996  25.541  1.00  0.00              
ATOM     75 2HG1 VAL A   6       6.685  17.413  25.039  1.00  0.00              
ATOM     76 3HG1 VAL A   6       7.315  17.306  26.700  1.00  0.00              
ATOM     77 1HG2 VAL A   6       6.669  14.320  27.071  1.00  0.00              
ATOM     78 2HG2 VAL A   6       6.311  15.571  28.285  1.00  0.00              
ATOM     79 3HG2 VAL A   6       5.011  14.514  27.686  1.00  0.00              
ATOM     80  N   LYS A   7       4.582  19.290  25.884  1.00  0.00              
ATOM     81  CA  LYS A   7       4.431  20.410  24.962  1.00  0.00              
ATOM     82  C   LYS A   7       5.763  20.813  24.371  1.00  0.00              
ATOM     83  O   LYS A   7       6.499  21.544  25.074  1.00  0.00              
ATOM     84  CB  LYS A   7       3.790  21.607  25.664  1.00  0.00              
ATOM     85  CG  LYS A   7       2.383  21.348  26.188  1.00  0.00              
ATOM     86  CD  LYS A   7       1.862  22.535  26.985  1.00  0.00              
ATOM     87  CE  LYS A   7       0.456  22.279  27.507  1.00  0.00              
ATOM     88  NZ  LYS A   7      -0.123  23.486  28.155  1.00  0.00              
ATOM     89  H   LYS A   7       4.919  19.465  26.820  1.00  0.00              
ATOM     90  HA  LYS A   7       3.794  20.117  24.127  1.00  0.00              
ATOM     91 1HB  LYS A   7       4.443  21.878  26.495  1.00  0.00              
ATOM     92 2HB  LYS A   7       3.763  22.425  24.943  1.00  0.00              
ATOM     93 1HG  LYS A   7       1.725  21.164  25.338  1.00  0.00              
ATOM     94 2HG  LYS A   7       2.408  20.465  26.826  1.00  0.00              
ATOM     95 1HD  LYS A   7       2.535  22.711  27.825  1.00  0.00              
ATOM     96 2HD  LYS A   7       1.855  23.411  26.338  1.00  0.00              
ATOM     97 1HE  LYS A   7      -0.171  21.982  26.667  1.00  0.00              
ATOM     98 2HE  LYS A   7       0.503  21.466  28.230  1.00  0.00              
ATOM     99 1HZ  LYS A   7      -1.054  23.275  28.487  1.00  0.00              
ATOM    100 2HZ  LYS A   7       0.458  23.762  28.934  1.00  0.00              
ATOM    101 3HZ  LYS A   7      -0.167  24.239  27.484  1.00  0.00              
ATOM    102  N   ILE A   8       6.130  20.291  23.259  1.00  0.00              
ATOM    103  CA  ILE A   8       7.403  20.482  22.571  1.00  0.00              
ATOM    104  C   ILE A   8       7.370  21.719  21.705  1.00  0.00              
ATOM    105  O   ILE A   8       6.613  21.615  20.698  1.00  0.00              
ATOM    106  CB  ILE A   8       7.768  19.269  21.695  1.00  0.00              
ATOM    107  CG1 ILE A   8       7.907  18.011  22.557  1.00  0.00              
ATOM    108  CG2 ILE A   8       9.053  19.536  20.927  1.00  0.00              
ATOM    109  CD1 ILE A   8       8.114  16.744  21.759  1.00  0.00              
ATOM    110  H   ILE A   8       5.433  19.687  22.845  1.00  0.00              
ATOM    111  HA  ILE A   8       8.192  20.722  23.283  1.00  0.00              
ATOM    112  HB  ILE A   8       6.957  19.081  20.993  1.00  0.00              
ATOM    113 1HG1 ILE A   8       8.756  18.165  23.221  1.00  0.00              
ATOM    114 2HG1 ILE A   8       6.995  17.923  23.149  1.00  0.00              
ATOM    115 1HG2 ILE A   8       9.297  18.669  20.314  1.00  0.00              
ATOM    116 2HG2 ILE A   8       8.920  20.407  20.286  1.00  0.00              
ATOM    117 3HG2 ILE A   8       9.865  19.723  21.629  1.00  0.00              
ATOM    118 1HD1 ILE A   8       8.203  15.896  22.438  1.00  0.00              
ATOM    119 2HD1 ILE A   8       7.263  16.589  21.094  1.00  0.00              
ATOM    120 3HD1 ILE A   8       9.024  16.831  21.167  1.00  0.00              
ATOM    121  N   VAL A   9       8.069  22.701  21.982  1.00  0.00              
ATOM    122  CA  VAL A   9       7.984  23.962  21.246  1.00  0.00              
ATOM    123  C   VAL A   9       9.145  24.114  20.295  1.00  0.00              
ATOM    124  O   VAL A   9      10.291  24.093  20.792  1.00  0.00              
ATOM    125  CB  VAL A   9       7.955  25.177  22.192  1.00  0.00              
ATOM    126  CG1 VAL A   9       7.858  26.470  21.395  1.00  0.00              
ATOM    127  CG2 VAL A   9       6.792  25.066  23.166  1.00  0.00              
ATOM    128  H   VAL A   9       8.723  22.622  22.748  1.00  0.00              
ATOM    129  HA  VAL A   9       7.095  23.993  20.615  1.00  0.00              
ATOM    130  HB  VAL A   9       8.867  25.184  22.788  1.00  0.00              
ATOM    131 1HG1 VAL A   9       7.839  27.318  22.080  1.00  0.00              
ATOM    132 2HG1 VAL A   9       8.722  26.556  20.736  1.00  0.00              
ATOM    133 3HG1 VAL A   9       6.945  26.463  20.801  1.00  0.00              
ATOM    134 1HG2 VAL A   9       6.786  25.932  23.828  1.00  0.00              
ATOM    135 2HG2 VAL A   9       5.855  25.027  22.611  1.00  0.00              
ATOM    136 3HG2 VAL A   9       6.900  24.158  23.760  1.00  0.00              
ATOM    137  N   LEU A  10       8.896  24.136  19.028  1.00  0.00              
ATOM    138  CA  LEU A  10       9.960  24.241  18.038  1.00  0.00              
ATOM    139  C   LEU A  10      10.136  25.693  17.579  1.00  0.00              
ATOM    140  O   LEU A  10       9.253  26.559  17.666  1.00  0.00              
ATOM    141  CB  LEU A  10       9.659  23.330  16.841  1.00  0.00              
ATOM    142  CG  LEU A  10       9.528  21.838  17.173  1.00  0.00              
ATOM    143  CD1 LEU A  10       9.114  21.061  15.931  1.00  0.00              
ATOM    144  CD2 LEU A  10      10.850  21.319  17.718  1.00  0.00              
ATOM    145  H   LEU A  10       7.937  24.078  18.717  1.00  0.00              
ATOM    146  HA  LEU A  10      10.906  23.937  18.484  1.00  0.00              
ATOM    147 1HB  LEU A  10       8.692  23.735  16.548  1.00  0.00              
ATOM    148 2HB  LEU A  10      10.374  23.478  16.032  1.00  0.00              
ATOM    149  HG  LEU A  10       8.783  21.747  17.964  1.00  0.00              
ATOM    150 1HD1 LEU A  10       9.022  20.003  16.176  1.00  0.00              
ATOM    151 2HD1 LEU A  10       8.154  21.433  15.572  1.00  0.00              
ATOM    152 3HD1 LEU A  10       9.867  21.189  15.154  1.00  0.00              
ATOM    153 1HD2 LEU A  10      10.755  20.259  17.954  1.00  0.00              
ATOM    154 2HD2 LEU A  10      11.631  21.456  16.970  1.00  0.00              
ATOM    155 3HD2 LEU A  10      11.113  21.870  18.621  1.00  0.00              
ATOM    156  N   ASN A  11      11.355  25.928  17.125  1.00  0.00              
ATOM    157  CA  ASN A  11      11.796  27.210  16.607  1.00  0.00              
ATOM    158  C   ASN A  11      10.864  27.659  15.474  1.00  0.00              
ATOM    159  O   ASN A  11      10.470  26.799  14.681  1.00  0.00              
ATOM    160  CB  ASN A  11      13.236  27.158  16.133  1.00  0.00              
ATOM    161  CG  ASN A  11      14.237  27.043  17.249  1.00  0.00              
ATOM    162  OD1 ASN A  11      13.962  27.410  18.397  1.00  0.00              
ATOM    163  ND2 ASN A  11      15.423  26.611  16.902  1.00  0.00              
ATOM    164  H   ASN A  11      12.006  25.156  17.148  1.00  0.00              
ATOM    165  HA  ASN A  11      11.737  27.966  17.392  1.00  0.00              
ATOM    166 1HB  ASN A  11      13.532  26.495  15.318  1.00  0.00              
ATOM    167 2HB  ASN A  11      13.224  28.188  15.777  1.00  0.00              
ATOM    168 1HD2 ASN A  11      16.139  26.509  17.593  1.00  0.00              
ATOM    169 2HD2 ASN A  11      15.612  26.383  15.947  1.00  0.00              
ATOM    170  N   PRO A  12      10.496  28.949  15.294  1.00  0.00              
ATOM    171  CA  PRO A  12       9.671  29.434  14.198  1.00  0.00              
ATOM    172  C   PRO A  12      10.381  29.277  12.843  1.00  0.00              
ATOM    173  O   PRO A  12       9.713  29.388  11.780  1.00  0.00              
ATOM    174  CB  PRO A  12       9.419  30.903  14.554  1.00  0.00              
ATOM    175  CG  PRO A  12      10.559  31.270  15.442  1.00  0.00              
ATOM    176  CD  PRO A  12      10.868  30.026  16.231  1.00  0.00              
ATOM    177  HA  PRO A  12       8.733  28.871  14.090  1.00  0.00              
ATOM    178 1HB  PRO A  12       9.394  31.537  13.656  1.00  0.00              
ATOM    179 2HB  PRO A  12       8.456  31.033  15.068  1.00  0.00              
ATOM    180 1HG  PRO A  12      11.431  31.594  14.856  1.00  0.00              
ATOM    181 2HG  PRO A  12      10.291  32.104  16.108  1.00  0.00              
ATOM    182 1HD  PRO A  12      11.930  29.964  16.511  1.00  0.00              
ATOM    183 2HD  PRO A  12      10.287  29.968  17.163  1.00  0.00              
ATOM    184  N   LYS A  13      11.715  29.029  12.735  1.00  0.00              
ATOM    185  CA  LYS A  13      12.437  28.752  11.497  1.00  0.00              
ATOM    186  C   LYS A  13      12.138  27.359  10.998  1.00  0.00              
ATOM    187  O   LYS A  13      12.618  27.020   9.864  1.00  0.00              
ATOM    188  CB  LYS A  13      13.943  28.922  11.697  1.00  0.00              
ATOM    189  CG  LYS A  13      14.377  30.344  12.030  1.00  0.00              
ATOM    190  CD  LYS A  13      15.882  30.430  12.234  1.00  0.00              
ATOM    191  CE  LYS A  13      16.315  31.848  12.576  1.00  0.00              
ATOM    192  NZ  LYS A  13      17.785  31.945  12.787  1.00  0.00              
ATOM    193  H   LYS A  13      12.223  29.046  13.608  1.00  0.00              
ATOM    194  HA  LYS A  13      12.112  29.442  10.718  1.00  0.00              
ATOM    195 1HB  LYS A  13      14.235  28.255  12.508  1.00  0.00              
ATOM    196 2HB  LYS A  13      14.427  28.603  10.774  1.00  0.00              
ATOM    197 1HG  LYS A  13      14.083  30.997  11.208  1.00  0.00              
ATOM    198 2HG  LYS A  13      13.868  30.657  12.941  1.00  0.00              
ATOM    199 1HD  LYS A  13      16.161  29.758  13.047  1.00  0.00              
ATOM    200 2HD  LYS A  13      16.376  30.112  11.316  1.00  0.00              
ATOM    201 1HE  LYS A  13      16.022  32.502  11.756  1.00  0.00              
ATOM    202 2HE  LYS A  13      15.797  32.153  13.485  1.00  0.00              
ATOM    203 1HZ  LYS A  13      18.030  32.899  13.011  1.00  0.00              
ATOM    204 2HZ  LYS A  13      18.057  31.340  13.548  1.00  0.00              
ATOM    205 3HZ  LYS A  13      18.265  31.663  11.944  1.00  0.00              
ATOM    206  N   THR A  14      11.503  26.518  11.683  1.00  0.00              
ATOM    207  CA  THR A  14      11.220  25.172  11.198  1.00  0.00              
ATOM    208  C   THR A  14       9.967  25.155  10.352  1.00  0.00              
ATOM    209  O   THR A  14       9.238  26.162  10.298  1.00  0.00              
ATOM    210  CB  THR A  14      11.055  24.170  12.355  1.00  0.00              
ATOM    211  OG1 THR A  14       9.921  24.537  13.151  1.00  0.00              
ATOM    212  CG2 THR A  14      12.300  24.156  13.230  1.00  0.00              
ATOM    213  H   THR A  14      11.180  26.788  12.601  1.00  0.00              
ATOM    214  HA  THR A  14      12.033  24.832  10.556  1.00  0.00              
ATOM    215  HB  THR A  14      10.892  23.175  11.942  1.00  0.00              
ATOM    216  HG1 THR A  14       9.823  23.913  13.875  1.00  0.00              
ATOM    217 1HG2 THR A  14      12.165  23.442  14.042  1.00  0.00              
ATOM    218 2HG2 THR A  14      13.162  23.866  12.630  1.00  0.00              
ATOM    219 3HG2 THR A  14      12.463  25.150  13.644  1.00  0.00              
ATOM    220  N   ASN A  15       9.693  24.103   9.571  1.00  0.00              
ATOM    221  CA  ASN A  15       8.429  24.050   8.842  1.00  0.00              
ATOM    222  C   ASN A  15       7.731  22.729   9.067  1.00  0.00              
ATOM    223  O   ASN A  15       8.274  21.842   9.713  1.00  0.00              
ATOM    224  CB  ASN A  15       8.695  24.281   7.326  1.00  0.00              
ATOM    225  CG  ASN A  15       9.639  23.296   6.629  1.00  0.00              
ATOM    226  OD1 ASN A  15       9.516  22.085   6.743  1.00  0.00              
ATOM    227  ND2 ASN A  15      10.621  23.767   5.908  1.00  0.00              
ATOM    228  H   ASN A  15      10.348  23.340   9.476  1.00  0.00              
ATOM    229  HA  ASN A  15       7.762  24.836   9.201  1.00  0.00              
ATOM    230 1HB  ASN A  15       7.871  24.468   6.637  1.00  0.00              
ATOM    231 2HB  ASN A  15       9.242  25.208   7.499  1.00  0.00              
ATOM    232 1HD2 ASN A  15      11.247  23.138   5.445  1.00  0.00              
ATOM    233 2HD2 ASN A  15      10.747  24.754   5.819  1.00  0.00              
ATOM    234  N   LYS A  16       6.690  22.520   8.331  1.00  0.00              
ATOM    235  CA  LYS A  16       5.879  21.315   8.454  1.00  0.00              
ATOM    236  C   LYS A  16       6.709  20.076   8.215  1.00  0.00              
ATOM    237  O   LYS A  16       6.440  19.092   8.961  1.00  0.00              
ATOM    238  CB  LYS A  16       4.703  21.352   7.477  1.00  0.00              
ATOM    239  CG  LYS A  16       3.628  22.372   7.826  1.00  0.00              
ATOM    240  CD  LYS A  16       2.495  22.351   6.811  1.00  0.00              
ATOM    241  CE  LYS A  16       1.427  23.381   7.150  1.00  0.00              
ATOM    242  NZ  LYS A  16       0.327  23.393   6.147  1.00  0.00              
ATOM    243  H   LYS A  16       6.432  23.219   7.649  1.00  0.00              
ATOM    244  HA  LYS A  16       5.484  21.238   9.467  1.00  0.00              
ATOM    245 1HB  LYS A  16       5.113  21.580   6.492  1.00  0.00              
ATOM    246 2HB  LYS A  16       4.266  20.354   7.465  1.00  0.00              
ATOM    247 1HG  LYS A  16       3.234  22.136   8.815  1.00  0.00              
ATOM    248 2HG  LYS A  16       4.082  23.363   7.843  1.00  0.00              
ATOM    249 1HD  LYS A  16       2.908  22.566   5.824  1.00  0.00              
ATOM    250 2HD  LYS A  16       2.050  21.356   6.808  1.00  0.00              
ATOM    251 1HE  LYS A  16       1.021  23.141   8.131  1.00  0.00              
ATOM    252 2HE  LYS A  16       1.898  24.363   7.182  1.00  0.00              
ATOM    253 1HZ  LYS A  16      -0.358  24.088   6.408  1.00  0.00              
ATOM    254 2HZ  LYS A  16       0.703  23.616   5.236  1.00  0.00              
ATOM    255 3HZ  LYS A  16      -0.111  22.483   6.117  1.00  0.00              
ATOM    256  N   GLY A  17       7.722  19.947   7.359  1.00  0.00              
ATOM    257  CA  GLY A  17       8.446  18.678   7.323  1.00  0.00              
ATOM    258  C   GLY A  17       9.364  18.543   8.512  1.00  0.00              
ATOM    259  O   GLY A  17       9.643  17.440   8.992  1.00  0.00              
ATOM    260  H   GLY A  17       8.005  20.693   6.739  1.00  0.00              
ATOM    261 1HA  GLY A  17       7.727  17.858   7.333  1.00  0.00              
ATOM    262 2HA  GLY A  17       9.037  18.631   6.409  1.00  0.00              
ATOM    263  N   GLU A  18       9.804  19.683   9.108  1.00  0.00              
ATOM    264  CA  GLU A  18      10.667  19.623  10.286  1.00  0.00              
ATOM    265  C   GLU A  18       9.875  19.267  11.521  1.00  0.00              
ATOM    266  O   GLU A  18      10.386  18.641  12.402  1.00  0.00              
ATOM    267  CB  GLU A  18      11.389  20.956  10.497  1.00  0.00              
ATOM    268  CG  GLU A  18      12.405  21.298   9.416  1.00  0.00              
ATOM    269  CD  GLU A  18      13.474  20.245   9.317  1.00  0.00              
ATOM    270  OE1 GLU A  18      14.073  19.938  10.319  1.00  0.00              
ATOM    271  OE2 GLU A  18      13.615  19.668   8.265  1.00  0.00              
ATOM    272  H   GLU A  18       9.536  20.584   8.739  1.00  0.00              
ATOM    273  HA  GLU A  18      11.415  18.840  10.157  1.00  0.00              
ATOM    274 1HB  GLU A  18      10.624  21.731  10.534  1.00  0.00              
ATOM    275 2HB  GLU A  18      11.893  20.896  11.462  1.00  0.00              
ATOM    276 1HG  GLU A  18      11.958  21.454   8.435  1.00  0.00              
ATOM    277 2HG  GLU A  18      12.846  22.231   9.765  1.00  0.00              
ATOM    278  N   LEU A  19       8.714  19.680  11.508  1.00  0.00              
ATOM    279  CA  LEU A  19       7.698  19.388  12.515  1.00  0.00              
ATOM    280  C   LEU A  19       7.388  17.911  12.556  1.00  0.00              
ATOM    281  O   LEU A  19       7.385  17.253  13.623  1.00  0.00              
ATOM    282  CB  LEU A  19       6.420  20.191  12.239  1.00  0.00              
ATOM    283  CG  LEU A  19       6.277  21.488  13.045  1.00  0.00              
ATOM    284  CD1 LEU A  19       7.554  22.310  12.944  1.00  0.00              
ATOM    285  CD2 LEU A  19       5.084  22.279  12.529  1.00  0.00              
ATOM    286  H   LEU A  19       8.473  20.268  10.723  1.00  0.00              
ATOM    287  HA  LEU A  19       8.074  19.658  13.502  1.00  0.00              
ATOM    288 1HB  LEU A  19       6.580  20.421  11.187  1.00  0.00              
ATOM    289 2HB  LEU A  19       5.527  19.576  12.345  1.00  0.00              
ATOM    290  HG  LEU A  19       6.068  21.206  14.078  1.00  0.00              
ATOM    291 1HD1 LEU A  19       7.443  23.229  13.520  1.00  0.00              
ATOM    292 2HD1 LEU A  19       8.390  21.734  13.341  1.00  0.00              
ATOM    293 3HD1 LEU A  19       7.746  22.557  11.901  1.00  0.00              
ATOM    294 1HD2 LEU A  19       4.983  23.200  13.103  1.00  0.00              
ATOM    295 2HD2 LEU A  19       5.236  22.521  11.477  1.00  0.00              
ATOM    296 3HD2 LEU A  19       4.178  21.683  12.636  1.00  0.00              
ATOM    297  N   THR A  20       7.193  17.256  11.407  1.00  0.00              
ATOM    298  CA  THR A  20       6.995  15.815  11.329  1.00  0.00              
ATOM    299  C   THR A  20       8.233  15.071  11.775  1.00  0.00              
ATOM    300  O   THR A  20       8.119  14.065  12.474  1.00  0.00              
ATOM    301  CB  THR A  20       6.630  15.364   9.903  1.00  0.00              
ATOM    302  OG1 THR A  20       5.393  15.971   9.510  1.00  0.00              
ATOM    303  CG2 THR A  20       6.492  13.851   9.841  1.00  0.00              
ATOM    304  H   THR A  20       7.185  17.800  10.556  1.00  0.00              
ATOM    305  HA  THR A  20       6.192  15.516  12.004  1.00  0.00              
ATOM    306  HB  THR A  20       7.414  15.684   9.218  1.00  0.00              
ATOM    307  HG1 THR A  20       5.067  16.523  10.224  1.00  0.00              
ATOM    308 1HG2 THR A  20       6.234  13.552   8.825  1.00  0.00              
ATOM    309 2HG2 THR A  20       7.435  13.388  10.128  1.00  0.00              
ATOM    310 3HG2 THR A  20       5.707  13.530  10.524  1.00  0.00              
ATOM    311  N   THR A  21       9.430  15.504  11.357  1.00  0.00              
ATOM    312  CA  THR A  21      10.694  14.881  11.740  1.00  0.00              
ATOM    313  C   THR A  21      10.922  14.988  13.226  1.00  0.00              
ATOM    314  O   THR A  21      11.438  14.023  13.814  1.00  0.00              
ATOM    315  CB  THR A  21      11.890  15.516  11.007  1.00  0.00              
ATOM    316  OG1 THR A  21      11.754  15.308   9.595  1.00  0.00              
ATOM    317  CG2 THR A  21      13.196  14.898  11.483  1.00  0.00              
ATOM    318  H   THR A  21       9.443  16.307  10.744  1.00  0.00              
ATOM    319  HA  THR A  21      10.666  13.817  11.507  1.00  0.00              
ATOM    320  HB  THR A  21      11.902  16.587  11.208  1.00  0.00              
ATOM    321  HG1 THR A  21      12.501  15.705   9.140  1.00  0.00              
ATOM    322 1HG2 THR A  21      14.030  15.360  10.954  1.00  0.00              
ATOM    323 2HG2 THR A  21      13.308  15.065  12.554  1.00  0.00              
ATOM    324 3HG2 THR A  21      13.186  13.828  11.282  1.00  0.00              
ATOM    325  N   GLU A  22      10.709  16.144  13.854  1.00  0.00              
ATOM    326  CA  GLU A  22      10.969  16.307  15.275  1.00  0.00              
ATOM    327  C   GLU A  22       9.919  15.528  16.050  1.00  0.00              
ATOM    328  O   GLU A  22      10.223  15.019  17.128  1.00  0.00              
ATOM    329  CB  GLU A  22      10.954  17.784  15.676  1.00  0.00              
ATOM    330  CG  GLU A  22      12.089  18.607  15.084  1.00  0.00              
ATOM    331  CD  GLU A  22      13.417  18.200  15.660  1.00  0.00              
ATOM    332  OE1 GLU A  22      13.427  17.484  16.633  1.00  0.00              
ATOM    333  OE2 GLU A  22      14.421  18.509  15.062  1.00  0.00              
ATOM    334  H   GLU A  22      10.357  16.929  13.325  1.00  0.00              
ATOM    335  HA  GLU A  22      11.949  15.898  15.522  1.00  0.00              
ATOM    336 1HB  GLU A  22       9.999  18.194  15.346  1.00  0.00              
ATOM    337 2HB  GLU A  22      11.009  17.820  16.764  1.00  0.00              
ATOM    338 1HG  GLU A  22      12.136  18.562  13.997  1.00  0.00              
ATOM    339 2HG  GLU A  22      11.856  19.625  15.395  1.00  0.00              
ATOM    340  N   ALA A  23       8.690  15.385  15.495  1.00  0.00              
ATOM    341  CA  ALA A  23       7.626  14.559  16.054  1.00  0.00              
ATOM    342  C   ALA A  23       8.010  13.098  16.037  1.00  0.00              
ATOM    343  O   ALA A  23       7.734  12.415  16.996  1.00  0.00              
ATOM    344  CB  ALA A  23       6.342  14.846  15.258  1.00  0.00              
ATOM    345  H   ALA A  23       8.521  15.892  14.638  1.00  0.00              
ATOM    346  HA  ALA A  23       7.483  14.833  17.099  1.00  0.00              
ATOM    347 1HB  ALA A  23       5.526  14.241  15.655  1.00  0.00              
ATOM    348 2HB  ALA A  23       6.086  15.902  15.347  1.00  0.00              
ATOM    349 3HB  ALA A  23       6.501  14.597  14.210  1.00  0.00              
ATOM    350  N   VAL A  24       8.591  12.647  14.980  1.00  0.00              
ATOM    351  CA  VAL A  24       9.084  11.274  14.956  1.00  0.00              
ATOM    352  C   VAL A  24      10.248  11.101  15.903  1.00  0.00              
ATOM    353  O   VAL A  24      10.315  10.053  16.545  1.00  0.00              
ATOM    354  CB  VAL A  24       9.523  10.848  13.542  1.00  0.00              
ATOM    355  CG1 VAL A  24      10.238   9.506  13.588  1.00  0.00              
ATOM    356  CG2 VAL A  24       8.323  10.779  12.609  1.00  0.00              
ATOM    357  H   VAL A  24       8.714  13.229  14.163  1.00  0.00              
ATOM    358  HA  VAL A  24       8.325  10.574  15.307  1.00  0.00              
ATOM    359  HB  VAL A  24      10.196  11.605  13.137  1.00  0.00              
ATOM    360 1HG1 VAL A  24      10.542   9.221  12.580  1.00  0.00              
ATOM    361 2HG1 VAL A  24      11.120   9.585  14.223  1.00  0.00              
ATOM    362 3HG1 VAL A  24       9.566   8.749  13.991  1.00  0.00              
ATOM    363 1HG2 VAL A  24       8.651  10.478  11.615  1.00  0.00              
ATOM    364 2HG2 VAL A  24       7.608  10.051  12.992  1.00  0.00              
ATOM    365 3HG2 VAL A  24       7.849  11.760  12.553  1.00  0.00              
ATOM    366  N   ASP A  25      11.165  11.999  16.032  1.00  0.00              
ATOM    367  CA  ASP A  25      12.265  11.932  16.988  1.00  0.00              
ATOM    368  C   ASP A  25      11.749  11.880  18.406  1.00  0.00              
ATOM    369  O   ASP A  25      12.245  11.130  19.235  1.00  0.00              
ATOM    370  CB  ASP A  25      13.206  13.127  16.819  1.00  0.00              
ATOM    371  CG  ASP A  25      14.077  13.072  15.572  1.00  0.00              
ATOM    372  OD1 ASP A  25      14.146  12.029  14.966  1.00  0.00              
ATOM    373  OD2 ASP A  25      14.538  14.104  15.147  1.00  0.00              
ATOM    374  H   ASP A  25      11.097  12.797  15.416  1.00  0.00              
ATOM    375  HA  ASP A  25      12.837  11.017  16.829  1.00  0.00              
ATOM    376 1HB  ASP A  25      12.696  14.090  16.863  1.00  0.00              
ATOM    377 2HB  ASP A  25      13.831  13.006  17.704  1.00  0.00              
ATOM    378  N   ALA A  26      10.649  12.689  18.672  1.00  0.00              
ATOM    379  CA  ALA A  26       9.999  12.626  19.977  1.00  0.00              
ATOM    380  C   ALA A  26       9.367  11.271  20.202  1.00  0.00              
ATOM    381  O   ALA A  26       9.519  10.753  21.272  1.00  0.00              
ATOM    382  CB  ALA A  26       8.980  13.777  20.050  1.00  0.00              
ATOM    383  H   ALA A  26      10.291  13.324  17.974  1.00  0.00              
ATOM    384  HA  ALA A  26      10.756  12.752  20.751  1.00  0.00              
ATOM    385 1HB  ALA A  26       8.477  13.755  21.017  1.00  0.00              
ATOM    386 2HB  ALA A  26       9.497  14.730  19.932  1.00  0.00              
ATOM    387 3HB  ALA A  26       8.244  13.662  19.257  1.00  0.00              
ATOM    388  N   ALA A  27       8.700  10.651  19.161  1.00  0.00              
ATOM    389  CA  ALA A  27       8.164   9.307  19.339  1.00  0.00              
ATOM    390  C   ALA A  27       9.275   8.304  19.556  1.00  0.00              
ATOM    391  O   ALA A  27       9.020   7.324  20.253  1.00  0.00              
ATOM    392  CB  ALA A  27       7.305   8.979  18.106  1.00  0.00              
ATOM    393  H   ALA A  27       8.576  11.117  18.274  1.00  0.00              
ATOM    394  HA  ALA A  27       7.545   9.293  20.236  1.00  0.00              
ATOM    395 1HB  ALA A  27       6.889   7.977  18.209  1.00  0.00              
ATOM    396 2HB  ALA A  27       6.493   9.702  18.025  1.00  0.00              
ATOM    397 3HB  ALA A  27       7.923   9.024  17.210  1.00  0.00              
ATOM    398  N   THR A  28      10.379   8.431  18.958  1.00  0.00              
ATOM    399  CA  THR A  28      11.479   7.514  19.232  1.00  0.00              
ATOM    400  C   THR A  28      11.976   7.672  20.650  1.00  0.00              
ATOM    401  O   THR A  28      12.222   6.712  21.312  1.00  0.00              
ATOM    402  CB  THR A  28      12.656   7.729  18.263  1.00  0.00              
ATOM    403  OG1 THR A  28      12.227   7.468  16.921  1.00  0.00              
ATOM    404  CG2 THR A  28      13.810   6.801  18.612  1.00  0.00              
ATOM    405  H   THR A  28      10.512   9.170  18.282  1.00  0.00              
ATOM    406  HA  THR A  28      11.134   6.485  19.135  1.00  0.00              
ATOM    407  HB  THR A  28      12.989   8.764  18.334  1.00  0.00              
ATOM    408  HG1 THR A  28      12.963   7.603  16.318  1.00  0.00              
ATOM    409 1HG2 THR A  28      14.632   6.968  17.917  1.00  0.00              
ATOM    410 2HG2 THR A  28      14.146   7.006  19.629  1.00  0.00              
ATOM    411 3HG2 THR A  28      13.478   5.767  18.541  1.00  0.00              
ATOM    412  N   ALA A  29      12.102   8.893  21.189  1.00  0.00              
ATOM    413  CA  ALA A  29      12.522   9.004  22.580  1.00  0.00              
ATOM    414  C   ALA A  29      11.454   8.400  23.474  1.00  0.00              
ATOM    415  O   ALA A  29      11.790   7.654  24.404  1.00  0.00              
ATOM    416  CB  ALA A  29      12.711  10.442  22.984  1.00  0.00              
ATOM    417  H   ALA A  29      11.917   9.734  20.662  1.00  0.00              
ATOM    418  HA  ALA A  29      13.476   8.490  22.699  1.00  0.00              
ATOM    419 1HB  ALA A  29      13.024  10.488  24.028  1.00  0.00              
ATOM    420 2HB  ALA A  29      13.476  10.900  22.356  1.00  0.00              
ATOM    421 3HB  ALA A  29      11.772  10.980  22.864  1.00  0.00              
ATOM    422  N   LEU A  30      10.172   8.626  23.139  1.00  0.00              
ATOM    423  CA  LEU A  30       9.076   8.068  23.895  1.00  0.00              
ATOM    424  C   LEU A  30       9.147   6.544  23.945  1.00  0.00              
ATOM    425  O   LEU A  30       9.006   5.951  25.010  1.00  0.00              
ATOM    426  CB  LEU A  30       7.743   8.526  23.291  1.00  0.00              
ATOM    427  CG  LEU A  30       7.394  10.002  23.522  1.00  0.00              
ATOM    428  CD1 LEU A  30       6.180  10.388  22.689  1.00  0.00              
ATOM    429  CD2 LEU A  30       7.129  10.237  25.002  1.00  0.00              
ATOM    430  H   LEU A  30       9.971   9.203  22.335  1.00  0.00              
ATOM    431  HA  LEU A  30       9.136   8.408  24.928  1.00  0.00              
ATOM    432 1HB  LEU A  30       7.956   8.353  22.238  1.00  0.00              
ATOM    433 2HB  LEU A  30       6.917   7.887  23.604  1.00  0.00              
ATOM    434  HG  LEU A  30       8.269  10.589  23.243  1.00  0.00              
ATOM    435 1HD1 LEU A  30       5.940  11.438  22.859  1.00  0.00              
ATOM    436 2HD1 LEU A  30       6.400  10.235  21.632  1.00  0.00              
ATOM    437 3HD1 LEU A  30       5.330   9.771  22.977  1.00  0.00              
ATOM    438 1HD2 LEU A  30       6.882  11.287  25.165  1.00  0.00              
ATOM    439 2HD2 LEU A  30       6.296   9.613  25.326  1.00  0.00              
ATOM    440 3HD2 LEU A  30       8.019   9.981  25.577  1.00  0.00              
ATOM    441  N   LYS A  31       9.430   5.890  22.814  1.00  0.00              
ATOM    442  CA  LYS A  31       9.630   4.444  22.757  1.00  0.00              
ATOM    443  C   LYS A  31      10.855   4.035  23.541  1.00  0.00              
ATOM    444  O   LYS A  31      10.835   2.965  24.110  1.00  0.00              
ATOM    445  CB  LYS A  31       9.742   3.995  21.275  1.00  0.00              
ATOM    446  CG  LYS A  31       8.404   4.090  20.501  1.00  0.00              
ATOM    447  CD  LYS A  31       8.485   3.697  19.024  1.00  0.00              
ATOM    448  CE  LYS A  31       7.107   3.878  18.371  1.00  0.00              
ATOM    449  NZ  LYS A  31       7.184   3.505  16.950  1.00  0.00              
ATOM    450  H   LYS A  31       9.508   6.431  21.965  1.00  0.00              
ATOM    451  HA  LYS A  31       8.784   3.936  23.221  1.00  0.00              
ATOM    452 1HB  LYS A  31      10.490   4.632  20.804  1.00  0.00              
ATOM    453 2HB  LYS A  31      10.095   2.963  21.279  1.00  0.00              
ATOM    454 1HG  LYS A  31       7.679   3.430  20.980  1.00  0.00              
ATOM    455 2HG  LYS A  31       8.047   5.118  20.551  1.00  0.00              
ATOM    456 1HD  LYS A  31       9.225   4.332  18.535  1.00  0.00              
ATOM    457 2HD  LYS A  31       8.802   2.656  18.958  1.00  0.00              
ATOM    458 1HE  LYS A  31       6.394   3.245  18.896  1.00  0.00              
ATOM    459 2HE  LYS A  31       6.813   4.922  18.479  1.00  0.00              
ATOM    460 1HZ  LYS A  31       6.277   3.625  16.521  1.00  0.00              
ATOM    461 2HZ  LYS A  31       7.858   4.096  16.483  1.00  0.00              
ATOM    462 3HZ  LYS A  31       7.469   2.540  16.871  1.00  0.00              
ATOM    463  N   ASN A  32      11.883   4.834  23.503  1.00  0.00              
ATOM    464  CA  ASN A  32      13.050   4.447  24.291  1.00  0.00              
ATOM    465  C   ASN A  32      12.745   4.508  25.772  1.00  0.00              
ATOM    466  O   ASN A  32      13.607   3.876  26.434  1.00  0.00              
ATOM    467  CB  ASN A  32      14.243   5.378  23.936  1.00  0.00              
ATOM    468  CG  ASN A  32      14.913   5.160  22.574  1.00  0.00              
ATOM    469  OD1 ASN A  32      14.812   4.106  21.960  1.00  0.00              
ATOM    470  ND2 ASN A  32      15.630   6.123  22.064  1.00  0.00              
ATOM    471  H   ASN A  32      11.912   5.689  22.968  1.00  0.00              
ATOM    472  HA  ASN A  32      13.331   3.419  24.057  1.00  0.00              
ATOM    473 1HB  ASN A  32      14.173   6.456  24.083  1.00  0.00              
ATOM    474 2HB  ASN A  32      14.889   4.949  24.702  1.00  0.00              
ATOM    475 1HD2 ASN A  32      16.073   5.999  21.176  1.00  0.00              
ATOM    476 2HD2 ASN A  32      15.736   6.984  22.560  1.00  0.00              
ATOM    477  N   PHE A  33      11.840   5.256  26.243  1.00  0.00              
ATOM    478  CA  PHE A  33      11.634   5.249  27.689  1.00  0.00              
ATOM    479  C   PHE A  33      10.433   4.417  28.060  1.00  0.00              
ATOM    480  O   PHE A  33      10.087   4.291  29.235  1.00  0.00              
ATOM    481  CB  PHE A  33      11.464   6.674  28.219  1.00  0.00              
ATOM    482  CG  PHE A  33      12.678   7.538  28.033  1.00  0.00              
ATOM    483  CD1 PHE A  33      12.672   8.579  27.116  1.00  0.00              
ATOM    484  CD2 PHE A  33      13.829   7.313  28.773  1.00  0.00              
ATOM    485  CE1 PHE A  33      13.788   9.376  26.944  1.00  0.00              
ATOM    486  CE2 PHE A  33      14.946   8.108  28.604  1.00  0.00              
ATOM    487  CZ  PHE A  33      14.925   9.140  27.687  1.00  0.00              
ATOM    488  H   PHE A  33      11.261   5.849  25.667  1.00  0.00              
ATOM    489  HA  PHE A  33      12.494   4.796  28.183  1.00  0.00              
ATOM    490 1HB  PHE A  33      10.644   7.171  27.703  1.00  0.00              
ATOM    491 2HB  PHE A  33      11.258   6.653  29.289  1.00  0.00              
ATOM    492  HD1 PHE A  33      11.772   8.766  26.529  1.00  0.00              
ATOM    493  HD2 PHE A  33      13.845   6.497  29.496  1.00  0.00              
ATOM    494  HE1 PHE A  33      13.769  10.190  26.220  1.00  0.00              
ATOM    495  HE2 PHE A  33      15.844   7.920  29.192  1.00  0.00              
ATOM    496  HZ  PHE A  33      15.805   9.766  27.551  1.00  0.00              
ATOM    497  N   GLY A  34       9.758   3.804  27.095  1.00  0.00              
ATOM    498  CA  GLY A  34       8.620   2.967  27.399  1.00  0.00              
ATOM    499  C   GLY A  34       7.289   3.697  27.506  1.00  0.00              
ATOM    500  O   GLY A  34       6.389   3.174  28.151  1.00  0.00              
ATOM    501  H   GLY A  34      10.040   3.920  26.132  1.00  0.00              
ATOM    502 1HA  GLY A  34       8.510   2.217  26.616  1.00  0.00              
ATOM    503 2HA  GLY A  34       8.788   2.470  28.354  1.00  0.00              
ATOM    504  N   ALA A  35       7.105   4.879  26.895  1.00  0.00              
ATOM    505  CA  ALA A  35       5.836   5.571  26.963  1.00  0.00              
ATOM    506  C   ALA A  35       4.677   5.006  26.155  1.00  0.00              
ATOM    507  O   ALA A  35       4.822   4.370  25.106  1.00  0.00              
ATOM    508  CB  ALA A  35       6.050   7.026  26.545  1.00  0.00              
ATOM    509  H   ALA A  35       7.866   5.296  26.376  1.00  0.00              
ATOM    510  HA  ALA A  35       5.475   5.539  27.991  1.00  0.00              
ATOM    511 1HB  ALA A  35       5.101   7.560  26.592  1.00  0.00              
ATOM    512 2HB  ALA A  35       6.765   7.498  27.218  1.00  0.00              
ATOM    513 3HB  ALA A  35       6.434   7.058  25.526  1.00  0.00              
ATOM    514  N   LYS A  36       3.494   5.239  26.713  1.00  0.00              
ATOM    515  CA  LYS A  36       2.242   4.812  26.098  1.00  0.00              
ATOM    516  C   LYS A  36       1.535   5.977  25.445  1.00  0.00              
ATOM    517  O   LYS A  36       1.277   6.925  26.214  1.00  0.00              
ATOM    518  CB  LYS A  36       1.324   4.158  27.133  1.00  0.00              
ATOM    519  CG  LYS A  36       1.892   2.896  27.769  1.00  0.00              
ATOM    520  CD  LYS A  36       0.984   2.376  28.874  1.00  0.00              
ATOM    521  CE  LYS A  36       1.550   1.116  29.510  1.00  0.00              
ATOM    522  NZ  LYS A  36       0.653   0.574  30.567  1.00  0.00              
ATOM    523  H   LYS A  36       3.467   5.729  27.596  1.00  0.00              
ATOM    524  HA  LYS A  36       2.446   4.087  25.310  1.00  0.00              
ATOM    525 1HB  LYS A  36       1.136   4.902  27.908  1.00  0.00              
ATOM    526 2HB  LYS A  36       0.389   3.919  26.626  1.00  0.00              
ATOM    527 1HG  LYS A  36       1.996   2.135  26.995  1.00  0.00              
ATOM    528 2HG  LYS A  36       2.873   3.128  28.184  1.00  0.00              
ATOM    529 1HD  LYS A  36       0.881   3.153  29.633  1.00  0.00              
ATOM    530 2HD  LYS A  36       0.006   2.157  28.445  1.00  0.00              
ATOM    531 1HE  LYS A  36       1.683   0.369  28.729  1.00  0.00              
ATOM    532 2HE  LYS A  36       2.519   1.360  29.947  1.00  0.00              
ATOM    533 1HZ  LYS A  36       1.065  -0.259  30.963  1.00  0.00              
ATOM    534 2HZ  LYS A  36       0.530   1.267  31.292  1.00  0.00              
ATOM    535 3HZ  LYS A  36      -0.244   0.347  30.162  1.00  0.00              
ATOM    536  N   ALA A  37       1.337   6.018  24.155  1.00  0.00              
ATOM    537  CA  ALA A  37       0.736   7.205  23.557  1.00  0.00              
ATOM    538  C   ALA A  37      -0.680   7.405  24.049  1.00  0.00              
ATOM    539  O   ALA A  37      -1.493   6.491  23.890  1.00  0.00              
ATOM    540  CB  ALA A  37       0.816   7.051  22.027  1.00  0.00              
ATOM    541  H   ALA A  37       1.591   5.242  23.560  1.00  0.00              
ATOM    542  HA  ALA A  37       1.304   8.081  23.871  1.00  0.00              
ATOM    543 1HB  ALA A  37       0.374   7.926  21.550  1.00  0.00              
ATOM    544 2HB  ALA A  37       1.860   6.962  21.724  1.00  0.00              
ATOM    545 3HB  ALA A  37       0.272   6.159  21.722  1.00  0.00              
ATOM    546  N   GLN A  38      -1.032   8.528  24.616  1.00  0.00              
ATOM    547  CA  GLN A  38      -2.417   8.752  24.976  1.00  0.00              
ATOM    548  C   GLN A  38      -3.146   9.759  24.081  1.00  0.00              
ATOM    549  O   GLN A  38      -4.353   9.579  23.841  1.00  0.00              
ATOM    550  CB  GLN A  38      -2.492   9.224  26.431  1.00  0.00              
ATOM    551  CG  GLN A  38      -1.923   8.236  27.435  1.00  0.00              
ATOM    552  CD  GLN A  38      -2.689   6.927  27.458  1.00  0.00              
ATOM    553  OE1 GLN A  38      -3.919   6.914  27.561  1.00  0.00              
ATOM    554  NE2 GLN A  38      -1.966   5.818  27.365  1.00  0.00              
ATOM    555  H   GLN A  38      -0.351   9.248  24.808  1.00  0.00              
ATOM    556  HA  GLN A  38      -2.980   7.827  24.857  1.00  0.00              
ATOM    557 1HB  GLN A  38      -1.942  10.164  26.486  1.00  0.00              
ATOM    558 2HB  GLN A  38      -3.544   9.406  26.649  1.00  0.00              
ATOM    559 1HG  GLN A  38      -0.860   8.003  27.496  1.00  0.00              
ATOM    560 2HG  GLN A  38      -2.215   8.822  28.308  1.00  0.00              
ATOM    561 1HE2 GLN A  38      -2.417   4.924  27.375  1.00  0.00              
ATOM    562 2HE2 GLN A  38      -0.971   5.874  27.285  1.00  0.00              
ATOM    563  N   ASP A  39      -2.513  10.812  23.671  1.00  0.00              
ATOM    564  CA  ASP A  39      -3.061  11.799  22.745  1.00  0.00              
ATOM    565  C   ASP A  39      -1.961  12.577  22.066  1.00  0.00              
ATOM    566  O   ASP A  39      -1.324  13.380  22.784  1.00  0.00              
ATOM    567  CB  ASP A  39      -4.005  12.759  23.471  1.00  0.00              
ATOM    568  CG  ASP A  39      -4.712  13.755  22.561  1.00  0.00              
ATOM    569  OD1 ASP A  39      -4.367  13.821  21.405  1.00  0.00              
ATOM    570  OD2 ASP A  39      -5.690  14.324  22.983  1.00  0.00              
ATOM    571  H   ASP A  39      -1.577  10.939  24.029  1.00  0.00              
ATOM    572  HA  ASP A  39      -3.620  11.294  21.956  1.00  0.00              
ATOM    573 1HB  ASP A  39      -4.741  12.255  24.097  1.00  0.00              
ATOM    574 2HB  ASP A  39      -3.291  13.289  24.102  1.00  0.00              
ATOM    575  N   VAL A  40      -1.633  12.242  20.904  1.00  0.00              
ATOM    576  CA  VAL A  40      -0.567  12.855  20.119  1.00  0.00              
ATOM    577  C   VAL A  40      -1.126  13.842  19.124  1.00  0.00              
ATOM    578  O   VAL A  40      -2.128  13.412  18.505  1.00  0.00              
ATOM    579  CB  VAL A  40       0.264  11.801  19.364  1.00  0.00              
ATOM    580  CG1 VAL A  40       1.307  12.475  18.485  1.00  0.00              
ATOM    581  CG2 VAL A  40       0.930  10.846  20.342  1.00  0.00              
ATOM    582  H   VAL A  40      -2.166  11.484  20.503  1.00  0.00              
ATOM    583  HA  VAL A  40       0.106  13.437  20.750  1.00  0.00              
ATOM    584  HB  VAL A  40      -0.403  11.203  18.742  1.00  0.00              
ATOM    585 1HG1 VAL A  40       1.885  11.715  17.959  1.00  0.00              
ATOM    586 2HG1 VAL A  40       0.811  13.120  17.760  1.00  0.00              
ATOM    587 3HG1 VAL A  40       1.975  13.072  19.106  1.00  0.00              
ATOM    588 1HG2 VAL A  40       1.512  10.108  19.792  1.00  0.00              
ATOM    589 2HG2 VAL A  40       1.588  11.407  21.006  1.00  0.00              
ATOM    590 3HG2 VAL A  40       0.167  10.338  20.932  1.00  0.00              
ATOM    591  N   GLY A  41      -0.681  14.969  18.942  1.00  0.00              
ATOM    592  CA  GLY A  41      -1.261  15.873  17.953  1.00  0.00              
ATOM    593  C   GLY A  41      -0.353  17.056  17.704  1.00  0.00              
ATOM    594  O   GLY A  41       0.728  17.078  18.327  1.00  0.00              
ATOM    595  H   GLY A  41       0.107  15.280  19.491  1.00  0.00              
ATOM    596 1HA  GLY A  41      -1.408  15.332  17.018  1.00  0.00              
ATOM    597 2HA  GLY A  41      -2.222  16.232  18.319  1.00  0.00              
ATOM    598  N   VAL A  42      -0.664  17.788  16.788  1.00  0.00              
ATOM    599  CA  VAL A  42       0.123  18.933  16.342  1.00  0.00              
ATOM    600  C   VAL A  42      -0.670  20.215  16.458  1.00  0.00              
ATOM    601  O   VAL A  42      -1.835  20.161  16.066  1.00  0.00              
ATOM    602  CB  VAL A  42       0.597  18.767  14.885  1.00  0.00              
ATOM    603  CG1 VAL A  42       1.364  20.000  14.432  1.00  0.00              
ATOM    604  CG2 VAL A  42       1.459  17.522  14.743  1.00  0.00              
ATOM    605  H   VAL A  42      -1.531  17.573  16.316  1.00  0.00              
ATOM    606  HA  VAL A  42       0.999  19.083  16.975  1.00  0.00              
ATOM    607  HB  VAL A  42      -0.274  18.625  14.244  1.00  0.00              
ATOM    608 1HG1 VAL A  42       1.691  19.866  13.400  1.00  0.00              
ATOM    609 2HG1 VAL A  42       0.718  20.875  14.496  1.00  0.00              
ATOM    610 3HG1 VAL A  42       2.235  20.142  15.071  1.00  0.00              
ATOM    611 1HG2 VAL A  42       1.784  17.421  13.708  1.00  0.00              
ATOM    612 2HG2 VAL A  42       2.331  17.609  15.391  1.00  0.00              
ATOM    613 3HG2 VAL A  42       0.880  16.644  15.029  1.00  0.00              
ATOM    614  N   ASP A  43      -0.225  21.194  17.114  1.00  0.00              
ATOM    615  CA  ASP A  43      -0.971  22.443  17.222  1.00  0.00              
ATOM    616  C   ASP A  43      -0.531  23.433  16.171  1.00  0.00              
ATOM    617  O   ASP A  43      -1.203  24.465  16.002  1.00  0.00              
ATOM    618  CB  ASP A  43      -0.806  23.054  18.616  1.00  0.00              
ATOM    619  CG  ASP A  43      -1.563  22.324  19.717  1.00  0.00              
ATOM    620  OD1 ASP A  43      -2.383  21.496  19.399  1.00  0.00              
ATOM    621  OD2 ASP A  43      -1.207  22.483  20.860  1.00  0.00              
ATOM    622  H   ASP A  43       0.670  21.114  17.576  1.00  0.00              
ATOM    623  HA  ASP A  43      -2.031  22.255  17.051  1.00  0.00              
ATOM    624 1HB  ASP A  43       0.235  23.181  18.914  1.00  0.00              
ATOM    625 2HB  ASP A  43      -1.259  24.032  18.451  1.00  0.00              
ATOM    626  N   GLY A  44       0.558  23.270  15.405  1.00  0.00              
ATOM    627  CA  GLY A  44       0.918  24.294  14.447  1.00  0.00              
ATOM    628  C   GLY A  44       1.557  25.488  15.111  1.00  0.00              
ATOM    629  O   GLY A  44       2.219  25.368  16.150  1.00  0.00              
ATOM    630  H   GLY A  44       1.135  22.445  15.483  1.00  0.00              
ATOM    631 1HA  GLY A  44       1.623  23.877  13.727  1.00  0.00              
ATOM    632 2HA  GLY A  44       0.021  24.625  13.925  1.00  0.00              
ATOM    633  N   ALA A  45       1.392  26.715  14.490  1.00  0.00              
ATOM    634  CA  ALA A  45       1.964  27.911  15.102  1.00  0.00              
ATOM    635  C   ALA A  45       1.335  28.189  16.444  1.00  0.00              
ATOM    636  O   ALA A  45       0.146  28.231  16.496  1.00  0.00              
ATOM    637  CB  ALA A  45       1.787  29.074  14.106  1.00  0.00              
ATOM    638  H   ALA A  45       0.885  26.802  13.621  1.00  0.00              
ATOM    639  HA  ALA A  45       3.025  27.736  15.285  1.00  0.00              
ATOM    640 1HB  ALA A  45       2.206  29.985  14.534  1.00  0.00              
ATOM    641 2HB  ALA A  45       2.305  28.840  13.176  1.00  0.00              
ATOM    642 3HB  ALA A  45       0.728  29.222  13.905  1.00  0.00              
ATOM    643  N   TRP A  46       2.146  28.619  17.261  1.00  0.00              
ATOM    644  CA  TRP A  46       1.836  28.892  18.661  1.00  0.00              
ATOM    645  C   TRP A  46       2.622  30.080  19.167  1.00  0.00              
ATOM    646  O   TRP A  46       3.871  30.048  18.934  1.00  0.00              
ATOM    647  CB  TRP A  46       2.130  27.666  19.527  1.00  0.00              
ATOM    648  CG  TRP A  46       1.884  27.892  20.988  1.00  0.00              
ATOM    649  CD1 TRP A  46       0.673  28.036  21.598  1.00  0.00              
ATOM    650  CD2 TRP A  46       2.870  27.999  22.022  1.00  0.00              
ATOM    651  NE1 TRP A  46       0.843  28.228  22.947  1.00  0.00              
ATOM    652  CE2 TRP A  46       2.185  28.208  23.232  1.00  0.00              
ATOM    653  CE3 TRP A  46       4.269  27.938  22.040  1.00  0.00              
ATOM    654  CZ2 TRP A  46       2.843  28.357  24.443  1.00  0.00              
ATOM    655  CZ3 TRP A  46       4.929  28.086  23.254  1.00  0.00              
ATOM    656  CH2 TRP A  46       4.237  28.290  24.421  1.00  0.00              
ATOM    657  H   TRP A  46       3.082  28.790  16.922  1.00  0.00              
ATOM    658  HA  TRP A  46       0.780  29.142  18.764  1.00  0.00              
ATOM    659 1HB  TRP A  46       1.495  26.831  19.230  1.00  0.00              
ATOM    660 2HB  TRP A  46       3.177  27.378  19.428  1.00  0.00              
ATOM    661  HD1 TRP A  46      -0.208  27.982  20.962  1.00  0.00              
ATOM    662  HE1 TRP A  46       0.102  28.363  23.620  1.00  0.00              
ATOM    663  HE3 TRP A  46       4.867  27.776  21.144  1.00  0.00              
ATOM    664  HZ2 TRP A  46       2.254  28.517  25.346  1.00  0.00              
ATOM    665  HZ3 TRP A  46       6.018  28.038  23.254  1.00  0.00              
ATOM    666  HH2 TRP A  46       4.793  28.401  25.352  1.00  0.00              
ATOM    667  N   THR A  47       2.003  30.956  19.694  1.00  0.00              
ATOM    668  CA  THR A  47       2.696  32.106  20.268  1.00  0.00              
ATOM    669  C   THR A  47       3.081  31.845  21.704  1.00  0.00              
ATOM    670  O   THR A  47       2.253  31.305  22.436  1.00  0.00              
ATOM    671  CB  THR A  47       1.835  33.382  20.207  1.00  0.00              
ATOM    672  OG1 THR A  47       1.532  33.692  18.841  1.00  0.00              
ATOM    673  CG2 THR A  47       2.572  34.553  20.838  1.00  0.00              
ATOM    674  H   THR A  47       0.995  30.911  19.749  1.00  0.00              
ATOM    675  HA  THR A  47       3.623  32.287  19.724  1.00  0.00              
ATOM    676  HB  THR A  47       0.904  33.207  20.746  1.00  0.00              
ATOM    677  HG1 THR A  47       0.995  34.488  18.806  1.00  0.00              
ATOM    678 1HG2 THR A  47       1.948  35.445  20.786  1.00  0.00              
ATOM    679 2HG2 THR A  47       2.794  34.324  21.880  1.00  0.00              
ATOM    680 3HG2 THR A  47       3.502  34.729  20.299  1.00  0.00              
ATOM    681  N   TYR A  48       4.233  32.183  22.119  1.00  0.00              
ATOM    682  CA  TYR A  48       4.798  31.910  23.438  1.00  0.00              
ATOM    683  C   TYR A  48       4.093  32.711  24.505  1.00  0.00              
ATOM    684  O   TYR A  48       3.595  33.800  24.286  1.00  0.00              
ATOM    685  CB  TYR A  48       6.297  32.220  23.462  1.00  0.00              
ATOM    686  CG  TYR A  48       7.123  31.320  22.570  1.00  0.00              
ATOM    687  CD1 TYR A  48       6.528  30.580  21.558  1.00  0.00              
ATOM    688  CD2 TYR A  48       8.495  31.215  22.741  1.00  0.00              
ATOM    689  CE1 TYR A  48       7.278  29.756  20.740  1.00  0.00              
ATOM    690  CE2 TYR A  48       9.255  30.395  21.929  1.00  0.00              
ATOM    691  CZ  TYR A  48       8.642  29.667  20.929  1.00  0.00              
ATOM    692  OH  TYR A  48       9.394  28.849  20.117  1.00  0.00              
ATOM    693  H   TYR A  48       4.786  32.689  21.442  1.00  0.00              
ATOM    694  HA  TYR A  48       4.660  30.859  23.690  1.00  0.00              
ATOM    695 1HB  TYR A  48       6.417  33.257  23.144  1.00  0.00              
ATOM    696 2HB  TYR A  48       6.631  32.115  24.493  1.00  0.00              
ATOM    697  HD1 TYR A  48       5.450  30.655  21.415  1.00  0.00              
ATOM    698  HD2 TYR A  48       8.972  31.793  23.532  1.00  0.00              
ATOM    699  HE1 TYR A  48       6.798  29.180  19.950  1.00  0.00              
ATOM    700  HE2 TYR A  48      10.332  30.325  22.080  1.00  0.00              
ATOM    701  HH  TYR A  48       8.859  28.281  19.559  1.00  0.00              
ATOM    702  N   SER A  49       3.983  32.231  25.753  1.00  0.00              
ATOM    703  CA  SER A  49       3.633  32.992  26.949  1.00  0.00              
ATOM    704  C   SER A  49       4.830  33.746  27.480  1.00  0.00              
ATOM    705  O   SER A  49       4.762  34.484  28.435  1.00  0.00              
ATOM    706  CB  SER A  49       3.078  32.071  28.018  1.00  0.00              
ATOM    707  OG  SER A  49       4.048  31.186  28.507  1.00  0.00              
ATOM    708  H   SER A  49       4.166  31.242  25.836  1.00  0.00              
ATOM    709  HA  SER A  49       2.819  33.700  26.789  1.00  0.00              
ATOM    710 1HB  SER A  49       2.706  32.680  28.843  1.00  0.00              
ATOM    711 2HB  SER A  49       2.256  31.497  27.593  1.00  0.00              
ATOM    712  HG  SER A  49       3.657  30.623  29.179  1.00  0.00              
ATOM    713  N   ASP A  50       5.996  33.390  27.009  1.00  0.00              
ATOM    714  CA  ASP A  50       7.264  34.031  27.341  1.00  0.00              
ATOM    715  C   ASP A  50       8.270  33.854  26.228  1.00  0.00              
ATOM    716  O   ASP A  50       8.746  32.682  26.095  1.00  0.00              
ATOM    717  CB  ASP A  50       7.829  33.470  28.648  1.00  0.00              
ATOM    718  CG  ASP A  50       9.120  34.132  29.111  1.00  0.00              
ATOM    719  OD1 ASP A  50       9.650  34.933  28.377  1.00  0.00              
ATOM    720  OD2 ASP A  50       9.481  33.954  30.250  1.00  0.00              
ATOM    721  H   ASP A  50       5.992  32.609  26.368  1.00  0.00              
ATOM    722  HA  ASP A  50       7.116  35.105  27.458  1.00  0.00              
ATOM    723 1HB  ASP A  50       7.110  33.468  29.467  1.00  0.00              
ATOM    724 2HB  ASP A  50       8.037  32.444  28.343  1.00  0.00              
ATOM    725  N   PRO A  51       8.658  34.828  25.389  1.00  0.00              
ATOM    726  CA  PRO A  51       9.620  34.602  24.320  1.00  0.00              
ATOM    727  C   PRO A  51      10.891  33.909  24.841  1.00  0.00              
ATOM    728  O   PRO A  51      11.513  34.291  25.816  1.00  0.00              
ATOM    729  CB  PRO A  51       9.906  36.008  23.783  1.00  0.00              
ATOM    730  CG  PRO A  51       8.657  36.773  24.061  1.00  0.00              
ATOM    731  CD  PRO A  51       8.143  36.235  25.370  1.00  0.00              
ATOM    732  HA  PRO A  51       9.236  33.934  23.536  1.00  0.00              
ATOM    733 1HB  PRO A  51      10.772  36.464  24.285  1.00  0.00              
ATOM    734 2HB  PRO A  51      10.130  35.990  22.706  1.00  0.00              
ATOM    735 1HG  PRO A  51       8.858  37.852  24.128  1.00  0.00              
ATOM    736 2HG  PRO A  51       7.918  36.632  23.258  1.00  0.00              
ATOM    737 1HD  PRO A  51       8.520  36.806  26.231  1.00  0.00              
ATOM    738 2HD  PRO A  51       7.044  36.258  25.426  1.00  0.00              
ATOM    739  N   THR A  52      11.245  32.864  24.164  1.00  0.00              
ATOM    740  CA  THR A  52      12.322  31.952  24.537  1.00  0.00              
ATOM    741  C   THR A  52      13.339  31.835  23.430  1.00  0.00              
ATOM    742  O   THR A  52      12.811  31.824  22.298  1.00  0.00              
ATOM    743  CB  THR A  52      11.792  30.546  24.875  1.00  0.00              
ATOM    744  OG1 THR A  52      10.878  30.630  25.976  1.00  0.00              
ATOM    745  CG2 THR A  52      12.939  29.617  25.242  1.00  0.00              
ATOM    746  H   THR A  52      10.721  32.688  23.319  1.00  0.00              
ATOM    747  HA  THR A  52      12.851  32.341  25.407  1.00  0.00              
ATOM    748  HB  THR A  52      11.266  30.148  24.008  1.00  0.00              
ATOM    749  HG1 THR A  52      10.250  31.339  25.818  1.00  0.00              
ATOM    750 1HG2 THR A  52      12.544  28.629  25.477  1.00  0.00              
ATOM    751 2HG2 THR A  52      13.629  29.543  24.402  1.00  0.00              
ATOM    752 3HG2 THR A  52      13.464  30.015  26.109  1.00  0.00              
ATOM    753  N   LYS A  53      14.590  31.981  23.639  1.00  0.00              
ATOM    754  CA  LYS A  53      15.654  32.003  22.643  1.00  0.00              
ATOM    755  C   LYS A  53      15.387  33.048  21.588  1.00  0.00              
ATOM    756  O   LYS A  53      15.711  32.880  20.361  1.00  0.00              
ATOM    757  CB  LYS A  53      15.818  30.631  21.989  1.00  0.00              
ATOM    758  CG  LYS A  53      16.272  29.531  22.942  1.00  0.00              
ATOM    759  CD  LYS A  53      16.455  28.209  22.213  1.00  0.00              
ATOM    760  CE  LYS A  53      16.873  27.103  23.170  1.00  0.00              
ATOM    761  NZ  LYS A  53      17.084  25.810  22.466  1.00  0.00              
ATOM    762  H   LYS A  53      14.828  32.089  24.615  1.00  0.00              
ATOM    763  HA  LYS A  53      16.599  32.274  23.117  1.00  0.00              
ATOM    764 1HB  LYS A  53      14.852  30.365  21.560  1.00  0.00              
ATOM    765 2HB  LYS A  53      16.551  30.743  21.190  1.00  0.00              
ATOM    766 1HG  LYS A  53      17.218  29.833  23.393  1.00  0.00              
ATOM    767 2HG  LYS A  53      15.519  29.416  23.721  1.00  0.00              
ATOM    768 1HD  LYS A  53      15.511  27.941  21.737  1.00  0.00              
ATOM    769 2HD  LYS A  53      17.222  28.336  21.449  1.00  0.00              
ATOM    770 1HE  LYS A  53      17.798  27.405  23.659  1.00  0.00              
ATOM    771 2HE  LYS A  53      16.090  26.985  23.919  1.00  0.00              
ATOM    772 1HZ  LYS A  53      17.360  25.104  23.133  1.00  0.00              
ATOM    773 2HZ  LYS A  53      16.226  25.529  22.013  1.00  0.00              
ATOM    774 3HZ  LYS A  53      17.810  25.919  21.772  1.00  0.00              
ATOM    775  N   THR A  54      14.872  34.185  22.010  1.00  0.00              
ATOM    776  CA  THR A  54      14.465  35.381  21.278  1.00  0.00              
ATOM    777  C   THR A  54      13.474  35.040  20.190  1.00  0.00              
ATOM    778  O   THR A  54      13.342  35.745  19.166  1.00  0.00              
ATOM    779  CB  THR A  54      15.670  36.103  20.645  1.00  0.00              
ATOM    780  OG1 THR A  54      16.318  35.228  19.713  1.00  0.00              
ATOM    781  CG2 THR A  54      16.664  36.521  21.718  1.00  0.00              
ATOM    782  H   THR A  54      14.766  34.163  23.015  1.00  0.00              
ATOM    783  HA  THR A  54      13.962  36.074  21.953  1.00  0.00              
ATOM    784  HB  THR A  54      15.315  36.986  20.115  1.00  0.00              
ATOM    785  HG1 THR A  54      17.069  35.680  19.320  1.00  0.00              
ATOM    786 1HG2 THR A  54      17.508  37.029  21.252  1.00  0.00              
ATOM    787 2HG2 THR A  54      16.177  37.195  22.422  1.00  0.00              
ATOM    788 3HG2 THR A  54      17.019  35.638  22.247  1.00  0.00              
ATOM    789  N   PHE A  55      12.713  34.088  20.426  1.00  0.00              
ATOM    790  CA  PHE A  55      11.608  33.700  19.555  1.00  0.00              
ATOM    791  C   PHE A  55      10.278  33.918  20.235  1.00  0.00              
ATOM    792  O   PHE A  55      10.003  33.140  21.126  1.00  0.00              
ATOM    793  CB  PHE A  55      11.743  32.237  19.130  1.00  0.00              
ATOM    794  CG  PHE A  55      12.983  31.949  18.332  1.00  0.00              
ATOM    795  CD1 PHE A  55      13.947  31.076  18.813  1.00  0.00              
ATOM    796  CD2 PHE A  55      13.188  32.551  17.100  1.00  0.00              
ATOM    797  CE1 PHE A  55      15.089  30.811  18.079  1.00  0.00              
ATOM    798  CE2 PHE A  55      14.327  32.287  16.364  1.00  0.00              
ATOM    799  CZ  PHE A  55      15.278  31.416  16.855  1.00  0.00              
ATOM    800  H   PHE A  55      12.881  33.561  21.272  1.00  0.00              
ATOM    801  HA  PHE A  55      11.607  34.323  18.660  1.00  0.00              
ATOM    802 1HB  PHE A  55      11.781  31.593  20.008  1.00  0.00              
ATOM    803 2HB  PHE A  55      10.898  31.949  18.506  1.00  0.00              
ATOM    804  HD1 PHE A  55      13.797  30.597  19.780  1.00  0.00              
ATOM    805  HD2 PHE A  55      12.436  33.239  16.712  1.00  0.00              
ATOM    806  HE1 PHE A  55      15.838  30.123  18.469  1.00  0.00              
ATOM    807  HE2 PHE A  55      14.475  32.766  15.397  1.00  0.00              
ATOM    808  HZ  PHE A  55      16.177  31.208  16.277  1.00  0.00              
ATOM    809  N   PRO A  56       9.467  34.873  19.963  1.00  0.00              
ATOM    810  CA  PRO A  56       8.172  35.082  20.593  1.00  0.00              
ATOM    811  C   PRO A  56       7.130  34.064  20.101  1.00  0.00              
ATOM    812  O   PRO A  56       6.062  33.958  20.719  1.00  0.00              
ATOM    813  CB  PRO A  56       7.806  36.519  20.208  1.00  0.00              
ATOM    814  CG  PRO A  56       8.466  36.728  18.888  1.00  0.00              
ATOM    815  CD  PRO A  56       9.750  35.945  18.954  1.00  0.00              
ATOM    816  HA  PRO A  56       8.203  34.944  21.684  1.00  0.00              
ATOM    817 1HB  PRO A  56       6.717  36.651  20.134  1.00  0.00              
ATOM    818 2HB  PRO A  56       8.169  37.241  20.954  1.00  0.00              
ATOM    819 1HG  PRO A  56       7.829  36.374  18.064  1.00  0.00              
ATOM    820 2HG  PRO A  56       8.663  37.795  18.707  1.00  0.00              
ATOM    821 1HD  PRO A  56      10.022  35.507  17.982  1.00  0.00              
ATOM    822 2HD  PRO A  56      10.600  36.566  19.275  1.00  0.00              
ATOM    823  N   VAL A  57       7.340  33.458  18.958  1.00  0.00              
ATOM    824  CA  VAL A  57       6.445  32.502  18.312  1.00  0.00              
ATOM    825  C   VAL A  57       7.199  31.277  17.861  1.00  0.00              
ATOM    826  O   VAL A  57       8.379  31.388  17.548  1.00  0.00              
ATOM    827  CB  VAL A  57       5.726  33.120  17.098  1.00  0.00              
ATOM    828  CG1 VAL A  57       4.843  34.280  17.535  1.00  0.00              
ATOM    829  CG2 VAL A  57       6.736  33.583  16.060  1.00  0.00              
ATOM    830  H   VAL A  57       8.212  33.697  18.508  1.00  0.00              
ATOM    831  HA  VAL A  57       5.690  32.134  19.008  1.00  0.00              
ATOM    832  HB  VAL A  57       5.112  32.355  16.623  1.00  0.00              
ATOM    833 1HG1 VAL A  57       4.342  34.704  16.665  1.00  0.00              
ATOM    834 2HG1 VAL A  57       4.096  33.922  18.244  1.00  0.00              
ATOM    835 3HG1 VAL A  57       5.456  35.046  18.009  1.00  0.00              
ATOM    836 1HG2 VAL A  57       6.211  34.016  15.209  1.00  0.00              
ATOM    837 2HG2 VAL A  57       7.392  34.333  16.501  1.00  0.00              
ATOM    838 3HG2 VAL A  57       7.329  32.733  15.724  1.00  0.00              
ATOM    839  N   GLY A  58       6.433  30.287  17.649  1.00  0.00              
ATOM    840  CA  GLY A  58       7.038  29.039  17.187  1.00  0.00              
ATOM    841  C   GLY A  58       5.977  28.011  16.867  1.00  0.00              
ATOM    842  O   GLY A  58       4.859  28.407  16.494  1.00  0.00              
ATOM    843  H   GLY A  58       5.433  30.327  17.786  1.00  0.00              
ATOM    844 1HA  GLY A  58       7.625  29.239  16.291  1.00  0.00              
ATOM    845 2HA  GLY A  58       7.690  28.650  17.968  1.00  0.00              
ATOM    846  N   TYR A  59       6.395  26.807  16.911  1.00  0.00              
ATOM    847  CA  TYR A  59       5.436  25.740  16.645  1.00  0.00              
ATOM    848  C   TYR A  59       5.307  24.819  17.834  1.00  0.00              
ATOM    849  O   TYR A  59       6.266  24.758  18.635  1.00  0.00              
ATOM    850  CB  TYR A  59       5.847  24.938  15.408  1.00  0.00              
ATOM    851  CG  TYR A  59       5.922  25.761  14.141  1.00  0.00              
ATOM    852  CD1 TYR A  59       7.120  26.323  13.726  1.00  0.00              
ATOM    853  CD2 TYR A  59       4.793  25.972  13.362  1.00  0.00              
ATOM    854  CE1 TYR A  59       7.194  27.077  12.570  1.00  0.00              
ATOM    855  CE2 TYR A  59       4.855  26.723  12.204  1.00  0.00              
ATOM    856  CZ  TYR A  59       6.058  27.274  11.811  1.00  0.00              
ATOM    857  OH  TYR A  59       6.125  28.022  10.658  1.00  0.00              
ATOM    858  H   TYR A  59       7.353  26.566  17.120  1.00  0.00              
ATOM    859  HA  TYR A  59       4.448  26.166  16.467  1.00  0.00              
ATOM    860 1HB  TYR A  59       6.825  24.502  15.616  1.00  0.00              
ATOM    861 2HB  TYR A  59       5.113  24.143  15.281  1.00  0.00              
ATOM    862  HD1 TYR A  59       8.013  26.163  14.330  1.00  0.00              
ATOM    863  HD2 TYR A  59       3.846  25.535  13.679  1.00  0.00              
ATOM    864  HE1 TYR A  59       8.142  27.512  12.256  1.00  0.00              
ATOM    865  HE2 TYR A  59       3.957  26.878  11.607  1.00  0.00              
ATOM    866  HH  TYR A  59       7.007  28.356  10.479  1.00  0.00              
ATOM    867  N   ARG A  60       4.183  24.216  18.082  1.00  0.00              
ATOM    868  CA  ARG A  60       3.992  23.364  19.252  1.00  0.00              
ATOM    869  C   ARG A  60       3.495  21.996  18.848  1.00  0.00              
ATOM    870  O   ARG A  60       2.421  21.861  18.216  1.00  0.00              
ATOM    871  CB  ARG A  60       3.081  24.000  20.292  1.00  0.00              
ATOM    872  CG  ARG A  60       2.975  23.235  21.602  1.00  0.00              
ATOM    873  CD  ARG A  60       2.171  23.919  22.647  1.00  0.00              
ATOM    874  NE  ARG A  60       0.737  23.912  22.405  1.00  0.00              
ATOM    875  CZ  ARG A  60      -0.168  24.577  23.149  1.00  0.00              
ATOM    876  NH1 ARG A  60       0.200  25.270  24.204  1.00  0.00              
ATOM    877  NH2 ARG A  60      -1.441  24.493  22.806  1.00  0.00              
ATOM    878  H   ARG A  60       3.416  24.346  17.438  1.00  0.00              
ATOM    879  HA  ARG A  60       4.946  23.215  19.759  1.00  0.00              
ATOM    880 1HB  ARG A  60       3.469  24.998  20.489  1.00  0.00              
ATOM    881 2HB  ARG A  60       2.091  24.078  19.842  1.00  0.00              
ATOM    882 1HG  ARG A  60       2.513  22.268  21.403  1.00  0.00              
ATOM    883 2HG  ARG A  60       3.980  23.084  21.996  1.00  0.00              
ATOM    884 1HD  ARG A  60       2.342  23.428  23.604  1.00  0.00              
ATOM    885 2HD  ARG A  60       2.486  24.960  22.711  1.00  0.00              
ATOM    886  HE  ARG A  60       0.207  23.440  21.684  1.00  0.00              
ATOM    887 1HH1 ARG A  60       1.176  25.309  24.464  1.00  0.00              
ATOM    888 2HH1 ARG A  60      -0.493  25.761  24.749  1.00  0.00              
ATOM    889 1HH2 ARG A  60      -1.710  23.941  22.003  1.00  0.00              
ATOM    890 2HH2 ARG A  60      -2.140  24.980  23.347  1.00  0.00              
ATOM    891  N   LEU A  61       4.159  20.935  19.359  1.00  0.00              
ATOM    892  CA  LEU A  61       3.800  19.534  19.150  1.00  0.00              
ATOM    893  C   LEU A  61       3.277  19.005  20.494  1.00  0.00              
ATOM    894  O   LEU A  61       3.809  19.379  21.547  1.00  0.00              
ATOM    895  CB  LEU A  61       5.000  18.718  18.651  1.00  0.00              
ATOM    896  CG  LEU A  61       5.650  19.236  17.362  1.00  0.00              
ATOM    897  CD1 LEU A  61       6.870  18.393  17.018  1.00  0.00              
ATOM    898  CD2 LEU A  61       4.634  19.201  16.230  1.00  0.00              
ATOM    899  H   LEU A  61       4.964  21.157  19.927  1.00  0.00              
ATOM    900  HA  LEU A  61       3.007  19.467  18.406  1.00  0.00              
ATOM    901 1HB  LEU A  61       5.674  18.862  19.494  1.00  0.00              
ATOM    902 2HB  LEU A  61       4.757  17.660  18.557  1.00  0.00              
ATOM    903  HG  LEU A  61       5.923  20.278  17.532  1.00  0.00              
ATOM    904 1HD1 LEU A  61       7.325  18.768  16.101  1.00  0.00              
ATOM    905 2HD1 LEU A  61       7.594  18.451  17.831  1.00  0.00              
ATOM    906 3HD1 LEU A  61       6.567  17.356  16.874  1.00  0.00              
ATOM    907 1HD2 LEU A  61       5.097  19.570  15.314  1.00  0.00              
ATOM    908 2HD2 LEU A  61       4.293  18.177  16.078  1.00  0.00              
ATOM    909 3HD2 LEU A  61       3.782  19.832  16.485  1.00  0.00              
ATOM    910  N   ILE A  62       2.231  18.198  20.538  1.00  0.00              
ATOM    911  CA  ILE A  62       1.640  17.686  21.774  1.00  0.00              
ATOM    912  C   ILE A  62       1.784  16.186  21.862  1.00  0.00              
ATOM    913  O   ILE A  62       1.343  15.462  20.954  1.00  0.00              
ATOM    914  CB  ILE A  62       0.149  18.051  21.891  1.00  0.00              
ATOM    915  CG1 ILE A  62      -0.034  19.570  21.846  1.00  0.00              
ATOM    916  CG2 ILE A  62      -0.440  17.478  23.171  1.00  0.00              
ATOM    917  CD1 ILE A  62       0.655  20.302  22.975  1.00  0.00              
ATOM    918  H   ILE A  62       1.827  17.928  19.652  1.00  0.00              
ATOM    919  HA  ILE A  62       2.174  18.071  22.642  1.00  0.00              
ATOM    920  HB  ILE A  62      -0.384  17.645  21.032  1.00  0.00              
ATOM    921 1HG1 ILE A  62       0.364  19.917  20.893  1.00  0.00              
ATOM    922 2HG1 ILE A  62      -1.105  19.769  21.885  1.00  0.00              
ATOM    923 1HG2 ILE A  62      -1.494  17.746  23.238  1.00  0.00              
ATOM    924 2HG2 ILE A  62      -0.341  16.394  23.164  1.00  0.00              
ATOM    925 3HG2 ILE A  62       0.093  17.885  24.031  1.00  0.00              
ATOM    926 1HD1 ILE A  62       0.479  21.373  22.876  1.00  0.00              
ATOM    927 2HD1 ILE A  62       0.256  19.957  23.930  1.00  0.00              
ATOM    928 3HD1 ILE A  62       1.725  20.106  22.938  1.00  0.00              
ATOM    929  N   PHE A  63       2.406  15.711  22.922  1.00  0.00              
ATOM    930  CA  PHE A  63       2.490  14.279  23.185  1.00  0.00              
ATOM    931  C   PHE A  63       2.020  14.032  24.583  1.00  0.00              
ATOM    932  O   PHE A  63       2.834  14.103  25.506  1.00  0.00              
ATOM    933  CB  PHE A  63       3.915  13.752  22.999  1.00  0.00              
ATOM    934  CG  PHE A  63       4.406  13.820  21.581  1.00  0.00              
ATOM    935  CD1 PHE A  63       4.982  14.980  21.086  1.00  0.00              
ATOM    936  CD2 PHE A  63       4.291  12.724  20.739  1.00  0.00              
ATOM    937  CE1 PHE A  63       5.434  15.044  19.781  1.00  0.00              
ATOM    938  CE2 PHE A  63       4.743  12.784  19.435  1.00  0.00              
ATOM    939  CZ  PHE A  63       5.315  13.946  18.956  1.00  0.00              
ATOM    940  H   PHE A  63       2.836  16.357  23.569  1.00  0.00              
ATOM    941  HA  PHE A  63       1.839  13.737  22.497  1.00  0.00              
ATOM    942 1HB  PHE A  63       4.612  14.336  23.598  1.00  0.00              
ATOM    943 2HB  PHE A  63       3.969  12.706  23.297  1.00  0.00              
ATOM    944  HD1 PHE A  63       5.077  15.848  21.739  1.00  0.00              
ATOM    945  HD2 PHE A  63       3.840  11.806  21.117  1.00  0.00              
ATOM    946  HE1 PHE A  63       5.884  15.962  19.405  1.00  0.00              
ATOM    947  HE2 PHE A  63       4.648  11.916  18.783  1.00  0.00              
ATOM    948  HZ  PHE A  63       5.670  13.995  17.927  1.00  0.00              
ATOM    949  N   LYS A  64       0.737  13.726  24.772  1.00  0.00              
ATOM    950  CA  LYS A  64       0.214  13.324  26.069  1.00  0.00              
ATOM    951  C   LYS A  64       0.470  11.822  26.075  1.00  0.00              
ATOM    952  O   LYS A  64       0.004  11.104  25.170  1.00  0.00              
ATOM    953  CB  LYS A  64      -1.268  13.662  26.244  1.00  0.00              
ATOM    954  CG  LYS A  64      -1.804  13.428  27.650  1.00  0.00              
ATOM    955  CD  LYS A  64      -3.218  13.970  27.800  1.00  0.00              
ATOM    956  CE  LYS A  64      -4.242  13.023  27.192  1.00  0.00              
ATOM    957  NZ  LYS A  64      -5.630  13.542  27.330  1.00  0.00              
ATOM    958  H   LYS A  64       0.109  13.776  23.982  1.00  0.00              
ATOM    959  HA  LYS A  64       0.760  13.836  26.862  1.00  0.00              
ATOM    960 1HB  LYS A  64      -1.389  14.713  25.980  1.00  0.00              
ATOM    961 2HB  LYS A  64      -1.823  13.044  25.537  1.00  0.00              
ATOM    962 1HG  LYS A  64      -1.803  12.355  27.847  1.00  0.00              
ATOM    963 2HG  LYS A  64      -1.146  13.928  28.360  1.00  0.00              
ATOM    964 1HD  LYS A  64      -3.429  14.101  28.862  1.00  0.00              
ATOM    965 2HD  LYS A  64      -3.275  14.936  27.299  1.00  0.00              
ATOM    966 1HE  LYS A  64      -4.006  12.896  26.137  1.00  0.00              
ATOM    967 2HE  LYS A  64      -4.162  12.062  27.700  1.00  0.00              
ATOM    968 1HZ  LYS A  64      -6.277  12.886  26.915  1.00  0.00              
ATOM    969 2HZ  LYS A  64      -5.851  13.659  28.309  1.00  0.00              
ATOM    970 3HZ  LYS A  64      -5.705  14.432  26.859  1.00  0.00              
ATOM    971  N   VAL A  65       1.261  11.383  27.049  1.00  0.00              
ATOM    972  CA  VAL A  65       1.644   9.978  27.164  1.00  0.00              
ATOM    973  C   VAL A  65       1.625   9.481  28.613  1.00  0.00              
ATOM    974  O   VAL A  65       1.600  10.278  29.561  1.00  0.00              
ATOM    975  CB  VAL A  65       3.046   9.737  26.574  1.00  0.00              
ATOM    976  CG1 VAL A  65       3.078  10.121  25.102  1.00  0.00              
ATOM    977  CG2 VAL A  65       4.093  10.521  27.350  1.00  0.00              
ATOM    978  H   VAL A  65       1.606  12.044  27.730  1.00  0.00              
ATOM    979  HA  VAL A  65       0.931   9.329  26.654  1.00  0.00              
ATOM    980  HB  VAL A  65       3.298   8.681  26.679  1.00  0.00              
ATOM    981 1HG1 VAL A  65       4.076   9.943  24.701  1.00  0.00              
ATOM    982 2HG1 VAL A  65       2.355   9.518  24.553  1.00  0.00              
ATOM    983 3HG1 VAL A  65       2.827  11.176  24.995  1.00  0.00              
ATOM    984 1HG2 VAL A  65       5.078  10.338  26.920  1.00  0.00              
ATOM    985 2HG2 VAL A  65       3.864  11.585  27.295  1.00  0.00              
ATOM    986 3HG2 VAL A  65       4.088  10.202  28.392  1.00  0.00              
ATOM    987  N   GLU A  66       1.547   8.168  28.800  1.00  0.00              
ATOM    988  CA  GLU A  66       1.615   7.585  30.138  1.00  0.00              
ATOM    989  C   GLU A  66       2.977   6.992  30.400  1.00  0.00              
ATOM    990  O   GLU A  66       3.380   6.310  29.427  1.00  0.00              
ATOM    991  CB  GLU A  66       0.537   6.514  30.319  1.00  0.00              
ATOM    992  CG  GLU A  66       0.431   5.962  31.734  1.00  0.00              
ATOM    993  CD  GLU A  66      -0.648   4.920  31.835  1.00  0.00              
ATOM    994  OE1 GLU A  66      -1.780   5.237  31.559  1.00  0.00              
ATOM    995  OE2 GLU A  66      -0.326   3.781  32.077  1.00  0.00              
ATOM    996  H   GLU A  66       1.437   7.559  28.003  1.00  0.00              
ATOM    997  HA  GLU A  66       1.460   8.361  30.888  1.00  0.00              
ATOM    998 1HB  GLU A  66      -0.413   6.967  30.035  1.00  0.00              
ATOM    999 2HB  GLU A  66       0.774   5.703  29.631  1.00  0.00              
ATOM   1000 1HG  GLU A  66       1.368   5.550  32.110  1.00  0.00              
ATOM   1001 2HG  GLU A  66       0.153   6.831  32.328  1.00  0.00              
ATOM   1002  N   MET A  67       3.666   7.373  31.378  1.00  0.00              
ATOM   1003  CA  MET A  67       4.964   6.788  31.607  1.00  0.00              
ATOM   1004  C   MET A  67       5.412   6.999  33.052  1.00  0.00              
ATOM   1005  O   MET A  67       5.050   8.021  33.654  1.00  0.00              
ATOM   1006  CB  MET A  67       5.982   7.382  30.635  1.00  0.00              
ATOM   1007  CG  MET A  67       7.291   6.610  30.545  1.00  0.00              
ATOM   1008  SD  MET A  67       8.408   7.279  29.297  1.00  0.00              
ATOM   1009  CE  MET A  67       9.106   8.672  30.178  1.00  0.00              
ATOM   1010  H   MET A  67       3.329   8.084  32.011  1.00  0.00              
ATOM   1011  HA  MET A  67       4.918   5.710  31.451  1.00  0.00              
ATOM   1012 1HB  MET A  67       5.508   7.408  29.656  1.00  0.00              
ATOM   1013 2HB  MET A  67       6.184   8.400  30.970  1.00  0.00              
ATOM   1014 1HG  MET A  67       7.778   6.651  31.519  1.00  0.00              
ATOM   1015 2HG  MET A  67       7.058   5.574  30.299  1.00  0.00              
ATOM   1016 1HE  MET A  67       9.818   9.190  29.536  1.00  0.00              
ATOM   1017 2HE  MET A  67       8.307   9.359  30.463  1.00  0.00              
ATOM   1018 3HE  MET A  67       9.616   8.317  31.074  1.00  0.00              
ATOM   1019  N   PRO A  68       6.127   6.093  33.727  1.00  0.00              
ATOM   1020  CA  PRO A  68       6.588   6.261  35.101  1.00  0.00              
ATOM   1021  C   PRO A  68       7.390   7.557  35.212  1.00  0.00              
ATOM   1022  O   PRO A  68       8.214   7.861  34.340  1.00  0.00              
ATOM   1023  CB  PRO A  68       7.440   5.018  35.376  1.00  0.00              
ATOM   1024  CG  PRO A  68       6.926   3.996  34.420  1.00  0.00              
ATOM   1025  CD  PRO A  68       6.556   4.762  33.178  1.00  0.00              
ATOM   1026  HA  PRO A  68       5.761   6.354  35.820  1.00  0.00              
ATOM   1027 1HB  PRO A  68       8.509   5.217  35.209  1.00  0.00              
ATOM   1028 2HB  PRO A  68       7.335   4.678  36.417  1.00  0.00              
ATOM   1029 1HG  PRO A  68       7.689   3.235  34.203  1.00  0.00              
ATOM   1030 2HG  PRO A  68       6.054   3.468  34.834  1.00  0.00              
ATOM   1031 1HD  PRO A  68       7.405   4.868  32.486  1.00  0.00              
ATOM   1032 2HD  PRO A  68       5.744   4.277  32.617  1.00  0.00              
ATOM   1033  N   GLU A  69       7.314   8.290  36.324  1.00  0.00              
ATOM   1034  CA  GLU A  69       7.994   9.576  36.411  1.00  0.00              
ATOM   1035  C   GLU A  69       9.494   9.399  36.352  1.00  0.00              
ATOM   1036  O   GLU A  69      10.161  10.374  35.985  1.00  0.00              
ATOM   1037  CB  GLU A  69       7.604  10.309  37.697  1.00  0.00              
ATOM   1038  CG  GLU A  69       6.175  10.831  37.714  1.00  0.00              
ATOM   1039  CD  GLU A  69       5.830  11.435  39.046  1.00  0.00              
ATOM   1040  OE1 GLU A  69       6.649  11.383  39.931  1.00  0.00              
ATOM   1041  OE2 GLU A  69       4.793  12.049  39.147  1.00  0.00              
ATOM   1042  H   GLU A  69       6.783   7.960  37.117  1.00  0.00              
ATOM   1043  HA  GLU A  69       7.718  10.199  35.560  1.00  0.00              
ATOM   1044 1HB  GLU A  69       7.743   9.606  38.519  1.00  0.00              
ATOM   1045 2HB  GLU A  69       8.297  11.143  37.811  1.00  0.00              
ATOM   1046 1HG  GLU A  69       5.967  11.552  36.924  1.00  0.00              
ATOM   1047 2HG  GLU A  69       5.574   9.937  37.554  1.00  0.00              
ATOM   1048  N   ASP A  70      10.061   8.275  36.778  1.00  0.00              
ATOM   1049  CA  ASP A  70      11.512   8.119  36.831  1.00  0.00              
ATOM   1050  C   ASP A  70      12.179   8.446  35.492  1.00  0.00              
ATOM   1051  O   ASP A  70      13.309   8.949  35.496  1.00  0.00              
ATOM   1052  CB  ASP A  70      11.873   6.694  37.259  1.00  0.00              
ATOM   1053  CG  ASP A  70      11.608   6.393  38.728  1.00  0.00              
ATOM   1054  OD1 ASP A  70      11.358   7.314  39.468  1.00  0.00              
ATOM   1055  OD2 ASP A  70      11.502   5.239  39.067  1.00  0.00              
ATOM   1056  H   ASP A  70       9.473   7.509  37.073  1.00  0.00              
ATOM   1057  HA  ASP A  70      11.933   8.821  37.552  1.00  0.00              
ATOM   1058 1HB  ASP A  70      11.410   5.925  36.642  1.00  0.00              
ATOM   1059 2HB  ASP A  70      12.949   6.707  37.080  1.00  0.00              
ATOM   1060  N   ARG A  71      11.525   8.129  34.352  1.00  0.00              
ATOM   1061  CA  ARG A  71      12.104   8.314  33.033  1.00  0.00              
ATOM   1062  C   ARG A  71      11.713   9.632  32.372  1.00  0.00              
ATOM   1063  O   ARG A  71      12.286  10.019  31.334  1.00  0.00              
ATOM   1064  CB  ARG A  71      11.791   7.136  32.122  1.00  0.00              
ATOM   1065  CG  ARG A  71      12.438   5.822  32.531  1.00  0.00              
ATOM   1066  CD  ARG A  71      12.093   4.671  31.658  1.00  0.00              
ATOM   1067  NE  ARG A  71      12.654   3.400  32.086  1.00  0.00              
ATOM   1068  CZ  ARG A  71      12.334   2.204  31.554  1.00  0.00              
ATOM   1069  NH1 ARG A  71      11.433   2.106  30.601  1.00  0.00              
ATOM   1070  NH2 ARG A  71      12.933   1.128  32.032  1.00  0.00              
ATOM   1071  H   ARG A  71      10.593   7.748  34.431  1.00  0.00              
ATOM   1072  HA  ARG A  71      13.191   8.352  33.109  1.00  0.00              
ATOM   1073 1HB  ARG A  71      10.709   7.017  32.117  1.00  0.00              
ATOM   1074 2HB  ARG A  71      12.132   7.407  31.123  1.00  0.00              
ATOM   1075 1HG  ARG A  71      13.521   5.947  32.510  1.00  0.00              
ATOM   1076 2HG  ARG A  71      12.120   5.581  33.546  1.00  0.00              
ATOM   1077 1HD  ARG A  71      11.010   4.558  31.633  1.00  0.00              
ATOM   1078 2HD  ARG A  71      12.461   4.868  30.651  1.00  0.00              
ATOM   1079  HE  ARG A  71      13.335   3.207  32.808  1.00  0.00              
ATOM   1080 1HH1 ARG A  71      10.971   2.937  30.259  1.00  0.00              
ATOM   1081 2HH1 ARG A  71      11.207   1.201  30.216  1.00  0.00              
ATOM   1082 1HH2 ARG A  71      13.610   1.219  32.776  1.00  0.00              
ATOM   1083 2HH2 ARG A  71      12.711   0.220  31.651  1.00  0.00              
ATOM   1084  N   VAL A  72      10.805  10.393  33.018  1.00  0.00              
ATOM   1085  CA  VAL A  72      10.252  11.617  32.447  1.00  0.00              
ATOM   1086  C   VAL A  72      11.281  12.723  32.438  1.00  0.00              
ATOM   1087  O   VAL A  72      11.311  13.496  31.479  1.00  0.00              
ATOM   1088  CB  VAL A  72       9.009  12.098  33.218  1.00  0.00              
ATOM   1089  CG1 VAL A  72       8.567  13.465  32.717  1.00  0.00              
ATOM   1090  CG2 VAL A  72       7.877  11.091  33.085  1.00  0.00              
ATOM   1091  H   VAL A  72      10.501  10.096  33.934  1.00  0.00              
ATOM   1092  HA  VAL A  72       9.994  11.483  31.396  1.00  0.00              
ATOM   1093  HB  VAL A  72       9.253  12.162  34.279  1.00  0.00              
ATOM   1094 1HG1 VAL A  72       7.687  13.789  33.273  1.00  0.00              
ATOM   1095 2HG1 VAL A  72       9.373  14.184  32.861  1.00  0.00              
ATOM   1096 3HG1 VAL A  72       8.321  13.401  31.657  1.00  0.00              
ATOM   1097 1HG2 VAL A  72       7.007  11.446  33.637  1.00  0.00              
ATOM   1098 2HG2 VAL A  72       7.617  10.974  32.033  1.00  0.00              
ATOM   1099 3HG2 VAL A  72       8.195  10.130  33.490  1.00  0.00              
ATOM   1100  N   ASN A  73      12.079  12.833  33.495  1.00  0.00              
ATOM   1101  CA  ASN A  73      13.101  13.835  33.440  1.00  0.00              
ATOM   1102  C   ASN A  73      14.139  13.547  32.346  1.00  0.00              
ATOM   1103  O   ASN A  73      14.554  14.487  31.653  1.00  0.00              
ATOM   1104  CB  ASN A  73      13.780  13.980  34.789  1.00  0.00              
ATOM   1105  CG  ASN A  73      12.931  14.669  35.823  1.00  0.00              
ATOM   1106  OD1 ASN A  73      11.984  15.393  35.497  1.00  0.00              
ATOM   1107  ND2 ASN A  73      13.317  14.515  37.065  1.00  0.00              
ATOM   1108  H   ASN A  73      12.002  12.254  34.319  1.00  0.00              
ATOM   1109  HA  ASN A  73      12.659  14.799  33.182  1.00  0.00              
ATOM   1110 1HB  ASN A  73      14.291  13.134  35.250  1.00  0.00              
ATOM   1111 2HB  ASN A  73      14.518  14.688  34.412  1.00  0.00              
ATOM   1112 1HD2 ASN A  73      12.800  14.945  37.805  1.00  0.00              
ATOM   1113 2HD2 ASN A  73      14.128  13.969  37.272  1.00  0.00              
ATOM   1114  N   ASP A  74      14.466  12.283  32.043  1.00  0.00              
ATOM   1115  CA  ASP A  74      15.386  12.022  30.947  1.00  0.00              
ATOM   1116  C   ASP A  74      14.710  12.335  29.637  1.00  0.00              
ATOM   1117  O   ASP A  74      15.386  12.803  28.720  1.00  0.00              
ATOM   1118  CB  ASP A  74      15.868  10.569  30.964  1.00  0.00              
ATOM   1119  CG  ASP A  74      16.860  10.248  32.073  1.00  0.00              
ATOM   1120  OD1 ASP A  74      17.361  11.165  32.679  1.00  0.00              
ATOM   1121  OD2 ASP A  74      16.991   9.096  32.411  1.00  0.00              
ATOM   1122  H   ASP A  74      14.084  11.505  32.562  1.00  0.00              
ATOM   1123  HA  ASP A  74      16.258  12.672  31.035  1.00  0.00              
ATOM   1124 1HB  ASP A  74      15.056   9.842  30.982  1.00  0.00              
ATOM   1125 2HB  ASP A  74      16.375  10.525  30.000  1.00  0.00              
ATOM   1126  N   LEU A  75      13.405  12.080  29.546  1.00  0.00              
ATOM   1127  CA  LEU A  75      12.685  12.456  28.345  1.00  0.00              
ATOM   1128  C   LEU A  75      12.722  13.963  28.130  1.00  0.00              
ATOM   1129  O   LEU A  75      12.988  14.407  27.010  1.00  0.00              
ATOM   1130  CB  LEU A  75      11.236  11.960  28.422  1.00  0.00              
ATOM   1131  CG  LEU A  75      10.340  12.376  27.247  1.00  0.00              
ATOM   1132  CD1 LEU A  75      10.845  11.743  25.957  1.00  0.00              
ATOM   1133  CD2 LEU A  75       8.905  11.956  27.528  1.00  0.00              
ATOM   1134  H   LEU A  75      12.905  11.629  30.298  1.00  0.00              
ATOM   1135  HA  LEU A  75      13.166  12.009  27.476  1.00  0.00              
ATOM   1136 1HB  LEU A  75      11.414  10.887  28.394  1.00  0.00              
ATOM   1137 2HB  LEU A  75      10.768  12.227  29.369  1.00  0.00              
ATOM   1138  HG  LEU A  75      10.364  13.464  27.191  1.00  0.00              
ATOM   1139 1HD1 LEU A  75      10.203  12.044  25.129  1.00  0.00              
ATOM   1140 2HD1 LEU A  75      11.865  12.075  25.764  1.00  0.00              
ATOM   1141 3HD1 LEU A  75      10.828  10.658  26.053  1.00  0.00              
ATOM   1142 1HD2 LEU A  75       8.270  12.252  26.693  1.00  0.00              
ATOM   1143 2HD2 LEU A  75       8.860  10.874  27.653  1.00  0.00              
ATOM   1144 3HD2 LEU A  75       8.555  12.441  28.439  1.00  0.00              
ATOM   1145  N   ALA A  76      12.486  14.782  29.163  1.00  0.00              
ATOM   1146  CA  ALA A  76      12.457  16.223  29.026  1.00  0.00              
ATOM   1147  C   ALA A  76      13.829  16.691  28.570  1.00  0.00              
ATOM   1148  O   ALA A  76      13.928  17.548  27.694  1.00  0.00              
ATOM   1149  CB  ALA A  76      12.086  16.827  30.368  1.00  0.00              
ATOM   1150  H   ALA A  76      12.323  14.371  30.071  1.00  0.00              
ATOM   1151  HA  ALA A  76      11.701  16.488  28.287  1.00  0.00              
ATOM   1152 1HB  ALA A  76      12.060  17.913  30.282  1.00  0.00              
ATOM   1153 2HB  ALA A  76      11.105  16.463  30.673  1.00  0.00              
ATOM   1154 3HB  ALA A  76      12.827  16.541  31.113  1.00  0.00              
ATOM   1155  N   ARG A  77      14.899  16.081  29.080  1.00  0.00              
ATOM   1156  CA  ARG A  77      16.259  16.397  28.682  1.00  0.00              
ATOM   1157  C   ARG A  77      16.585  16.021  27.243  1.00  0.00              
ATOM   1158  O   ARG A  77      17.262  16.759  26.523  1.00  0.00              
ATOM   1159  CB  ARG A  77      17.269  15.788  29.642  1.00  0.00              
ATOM   1160  CG  ARG A  77      17.299  16.420  31.025  1.00  0.00              
ATOM   1161  CD  ARG A  77      18.207  15.745  31.987  1.00  0.00              
ATOM   1162  NE  ARG A  77      18.228  16.339  33.314  1.00  0.00              
ATOM   1163  CZ  ARG A  77      18.920  15.849  34.361  1.00  0.00              
ATOM   1164  NH1 ARG A  77      19.617  14.740  34.252  1.00  0.00              
ATOM   1165  NH2 ARG A  77      18.860  16.501  35.509  1.00  0.00              
ATOM   1166  H   ARG A  77      14.744  15.367  29.777  1.00  0.00              
ATOM   1167  HA  ARG A  77      16.416  17.475  28.728  1.00  0.00              
ATOM   1168 1HB  ARG A  77      17.022  14.731  29.735  1.00  0.00              
ATOM   1169 2HB  ARG A  77      18.250  15.892  29.179  1.00  0.00              
ATOM   1170 1HG  ARG A  77      17.624  17.456  30.926  1.00  0.00              
ATOM   1171 2HG  ARG A  77      16.290  16.394  31.439  1.00  0.00              
ATOM   1172 1HD  ARG A  77      17.895  14.707  32.100  1.00  0.00              
ATOM   1173 2HD  ARG A  77      19.224  15.779  31.598  1.00  0.00              
ATOM   1174  HE  ARG A  77      17.759  17.167  33.657  1.00  0.00              
ATOM   1175 1HH1 ARG A  77      19.638  14.244  33.373  1.00  0.00              
ATOM   1176 2HH1 ARG A  77      20.129  14.389  35.049  1.00  0.00              
ATOM   1177 1HH2 ARG A  77      18.305  17.343  35.580  1.00  0.00              
ATOM   1178 2HH2 ARG A  77      19.369  16.156  36.309  1.00  0.00              
ATOM   1179  N   GLN A  78      16.143  14.829  26.847  1.00  0.00              
ATOM   1180  CA  GLN A  78      16.335  14.300  25.504  1.00  0.00              
ATOM   1181  C   GLN A  78      15.662  15.196  24.461  1.00  0.00              
ATOM   1182  O   GLN A  78      16.210  15.461  23.386  1.00  0.00              
ATOM   1183  CB  GLN A  78      15.780  12.877  25.406  1.00  0.00              
ATOM   1184  CG  GLN A  78      16.032  12.201  24.069  1.00  0.00              
ATOM   1185  CD  GLN A  78      17.510  11.996  23.794  1.00  0.00              
ATOM   1186  OE1 GLN A  78      18.260  11.542  24.662  1.00  0.00              
ATOM   1187  NE2 GLN A  78      17.938  12.335  22.583  1.00  0.00              
ATOM   1188  H   GLN A  78      15.649  14.271  27.528  1.00  0.00              
ATOM   1189  HA  GLN A  78      17.398  14.290  25.265  1.00  0.00              
ATOM   1190 1HB  GLN A  78      16.247  12.301  26.205  1.00  0.00              
ATOM   1191 2HB  GLN A  78      14.707  12.944  25.587  1.00  0.00              
ATOM   1192 1HG  GLN A  78      15.505  11.301  23.754  1.00  0.00              
ATOM   1193 2HG  GLN A  78      15.686  13.049  23.476  1.00  0.00              
ATOM   1194 1HE2 GLN A  78      18.903  12.222  22.344  1.00  0.00              
ATOM   1195 2HE2 GLN A  78      17.296  12.701  21.909  1.00  0.00              
ATOM   1196  N   LEU A  79      14.482  15.711  24.798  1.00  0.00              
ATOM   1197  CA  LEU A  79      13.754  16.612  23.920  1.00  0.00              
ATOM   1198  C   LEU A  79      14.302  18.038  23.913  1.00  0.00              
ATOM   1199  O   LEU A  79      14.446  18.659  22.852  1.00  0.00              
ATOM   1200  CB  LEU A  79      12.273  16.623  24.318  1.00  0.00              
ATOM   1201  CG  LEU A  79      11.539  15.287  24.140  1.00  0.00              
ATOM   1202  CD1 LEU A  79      10.144  15.374  24.742  1.00  0.00              
ATOM   1203  CD2 LEU A  79      11.468  14.938  22.661  1.00  0.00              
ATOM   1204  H   LEU A  79      14.082  15.466  25.693  1.00  0.00              
ATOM   1205  HA  LEU A  79      13.848  16.272  22.889  1.00  0.00              
ATOM   1206 1HB  LEU A  79      12.376  16.855  25.377  1.00  0.00              
ATOM   1207 2HB  LEU A  79      11.728  17.426  23.822  1.00  0.00              
ATOM   1208  HG  LEU A  79      12.137  14.521  24.635  1.00  0.00              
ATOM   1209 1HD1 LEU A  79       9.630  14.422  24.612  1.00  0.00              
ATOM   1210 2HD1 LEU A  79      10.221  15.601  25.806  1.00  0.00              
ATOM   1211 3HD1 LEU A  79       9.581  16.161  24.242  1.00  0.00              
ATOM   1212 1HD2 LEU A  79      10.948  13.988  22.537  1.00  0.00              
ATOM   1213 2HD2 LEU A  79      10.929  15.721  22.128  1.00  0.00              
ATOM   1214 3HD2 LEU A  79      12.478  14.853  22.258  1.00  0.00              
ATOM   1215  N   ARG A  80      14.661  18.562  25.079  1.00  0.00              
ATOM   1216  CA  ARG A  80      15.257  19.864  25.159  1.00  0.00              
ATOM   1217  C   ARG A  80      16.606  19.944  24.496  1.00  0.00              
ATOM   1218  O   ARG A  80      16.902  21.001  23.961  1.00  0.00              
ATOM   1219  CB  ARG A  80      15.325  20.355  26.597  1.00  0.00              
ATOM   1220  CG  ARG A  80      13.987  20.748  27.203  1.00  0.00              
ATOM   1221  CD  ARG A  80      14.065  21.202  28.615  1.00  0.00              
ATOM   1222  NE  ARG A  80      12.789  21.590  29.195  1.00  0.00              
ATOM   1223  CZ  ARG A  80      12.617  21.992  30.469  1.00  0.00              
ATOM   1224  NH1 ARG A  80      13.627  22.026  31.310  1.00  0.00              
ATOM   1225  NH2 ARG A  80      11.400  22.330  30.859  1.00  0.00              
ATOM   1226  H   ARG A  80      14.514  18.035  25.928  1.00  0.00              
ATOM   1227  HA  ARG A  80      14.636  20.587  24.629  1.00  0.00              
ATOM   1228 1HB  ARG A  80      15.765  19.553  27.187  1.00  0.00              
ATOM   1229 2HB  ARG A  80      15.990  21.219  26.606  1.00  0.00              
ATOM   1230 1HG  ARG A  80      13.564  21.560  26.612  1.00  0.00              
ATOM   1231 2HG  ARG A  80      13.323  19.885  27.163  1.00  0.00              
ATOM   1232 1HD  ARG A  80      14.468  20.394  29.225  1.00  0.00              
ATOM   1233 2HD  ARG A  80      14.726  22.066  28.674  1.00  0.00              
ATOM   1234  HE  ARG A  80      11.871  21.622  28.770  1.00  0.00              
ATOM   1235 1HH1 ARG A  80      14.548  21.748  31.001  1.00  0.00              
ATOM   1236 2HH1 ARG A  80      13.478  22.331  32.261  1.00  0.00              
ATOM   1237 1HH2 ARG A  80      10.632  22.281  30.204  1.00  0.00              
ATOM   1238 2HH2 ARG A  80      11.244  22.634  31.808  1.00  0.00              
ATOM   1239  N   GLN A  81      17.452  18.893  24.392  1.00  0.00              
ATOM   1240  CA  GLN A  81      18.700  19.073  23.655  1.00  0.00              
ATOM   1241  C   GLN A  81      18.461  19.008  22.165  1.00  0.00              
ATOM   1242  O   GLN A  81      19.487  19.140  21.439  1.00  0.00              
ATOM   1243  CB  GLN A  81      19.726  18.010  24.057  1.00  0.00              
ATOM   1244  CG  GLN A  81      20.233  18.143  25.483  1.00  0.00              
ATOM   1245  CD  GLN A  81      21.183  17.024  25.866  1.00  0.00              
ATOM   1246  OE1 GLN A  81      21.521  16.169  25.043  1.00  0.00              
ATOM   1247  NE2 GLN A  81      21.615  17.020  27.122  1.00  0.00              
ATOM   1248  H   GLN A  81      17.250  17.994  24.804  1.00  0.00              
ATOM   1249  HA  GLN A  81      19.108  20.061  23.865  1.00  0.00              
ATOM   1250 1HB  GLN A  81      19.243  17.041  23.926  1.00  0.00              
ATOM   1251 2HB  GLN A  81      20.559  18.097  23.361  1.00  0.00              
ATOM   1252 1HG  GLN A  81      20.635  19.074  25.882  1.00  0.00              
ATOM   1253 2HG  GLN A  81      19.263  17.943  25.939  1.00  0.00              
ATOM   1254 1HE2 GLN A  81      22.244  16.306  27.433  1.00  0.00              
ATOM   1255 2HE2 GLN A  81      21.314  17.731  27.757  1.00  0.00              
ATOM   1256  N   ARG A  82      17.276  18.753  21.691  1.00  0.00              
ATOM   1257  CA  ARG A  82      17.044  18.725  20.260  1.00  0.00              
ATOM   1258  C   ARG A  82      17.327  20.148  19.812  1.00  0.00              
ATOM   1259  O   ARG A  82      16.877  21.130  20.412  1.00  0.00              
ATOM   1260  CB  ARG A  82      15.667  18.228  19.855  1.00  0.00              
ATOM   1261  CG  ARG A  82      15.513  16.712  19.841  1.00  0.00              
ATOM   1262  CD  ARG A  82      16.354  16.026  18.829  1.00  0.00              
ATOM   1263  NE  ARG A  82      16.098  16.430  17.456  1.00  0.00              
ATOM   1264  CZ  ARG A  82      16.936  16.207  16.424  1.00  0.00              
ATOM   1265  NH1 ARG A  82      18.096  15.618  16.610  1.00  0.00              
ATOM   1266  NH2 ARG A  82      16.569  16.618  15.221  1.00  0.00              
ATOM   1267  H   ARG A  82      16.505  18.571  22.318  1.00  0.00              
ATOM   1268  HA  ARG A  82      17.732  18.023  19.788  1.00  0.00              
ATOM   1269 1HB  ARG A  82      14.954  18.655  20.560  1.00  0.00              
ATOM   1270 2HB  ARG A  82      15.468  18.618  18.857  1.00  0.00              
ATOM   1271 1HG  ARG A  82      15.786  16.327  20.824  1.00  0.00              
ATOM   1272 2HG  ARG A  82      14.470  16.472  19.634  1.00  0.00              
ATOM   1273 1HD  ARG A  82      17.403  16.236  19.038  1.00  0.00              
ATOM   1274 2HD  ARG A  82      16.178  14.953  18.891  1.00  0.00              
ATOM   1275  HE  ARG A  82      15.301  16.914  17.065  1.00  0.00              
ATOM   1276 1HH1 ARG A  82      18.368  15.325  17.538  1.00  0.00              
ATOM   1277 2HH1 ARG A  82      18.710  15.460  15.824  1.00  0.00              
ATOM   1278 1HH2 ARG A  82      15.681  17.085  15.099  1.00  0.00              
ATOM   1279 2HH2 ARG A  82      17.178  16.465  14.431  1.00  0.00              
ATOM   1280  N   ASP A  83      18.079  20.245  18.736  1.00  0.00              
ATOM   1281  CA  ASP A  83      18.561  21.498  18.184  1.00  0.00              
ATOM   1282  C   ASP A  83      17.445  22.438  17.783  1.00  0.00              
ATOM   1283  O   ASP A  83      17.575  23.656  17.874  1.00  0.00              
ATOM   1284  CB  ASP A  83      19.461  21.228  16.977  1.00  0.00              
ATOM   1285  CG  ASP A  83      20.826  20.649  17.327  1.00  0.00              
ATOM   1286  OD1 ASP A  83      21.174  20.658  18.483  1.00  0.00              
ATOM   1287  OD2 ASP A  83      21.438  20.063  16.466  1.00  0.00              
ATOM   1288  H   ASP A  83      18.326  19.379  18.278  1.00  0.00              
ATOM   1289  HA  ASP A  83      19.136  22.036  18.938  1.00  0.00              
ATOM   1290 1HB  ASP A  83      18.990  20.609  16.213  1.00  0.00              
ATOM   1291 2HB  ASP A  83      19.584  22.243  16.598  1.00  0.00              
ATOM   1292  N   ASN A  84      16.306  21.925  17.355  1.00  0.00              
ATOM   1293  CA  ASN A  84      15.206  22.765  16.949  1.00  0.00              
ATOM   1294  C   ASN A  84      14.191  23.023  18.027  1.00  0.00              
ATOM   1295  O   ASN A  84      13.165  23.624  17.727  1.00  0.00              
ATOM   1296  CB  ASN A  84      14.510  22.180  15.733  1.00  0.00              
ATOM   1297  CG  ASN A  84      15.374  22.135  14.504  1.00  0.00              
ATOM   1298  OD1 ASN A  84      15.825  23.170  13.999  1.00  0.00              
ATOM   1299  ND2 ASN A  84      15.539  20.951  13.973  1.00  0.00              
ATOM   1300  H   ASN A  84      16.200  20.921  17.312  1.00  0.00              
ATOM   1301  HA  ASN A  84      15.577  23.755  16.680  1.00  0.00              
ATOM   1302 1HB  ASN A  84      13.944  21.251  15.807  1.00  0.00              
ATOM   1303 2HB  ASN A  84      13.819  23.019  15.646  1.00  0.00              
ATOM   1304 1HD2 ASN A  84      16.103  20.845  13.153  1.00  0.00              
ATOM   1305 2HD2 ASN A  84      15.103  20.152  14.386  1.00  0.00              
ATOM   1306  N   VAL A  85      14.398  22.583  19.282  1.00  0.00              
ATOM   1307  CA  VAL A  85      13.400  22.724  20.344  1.00  0.00              
ATOM   1308  C   VAL A  85      13.870  23.918  21.138  1.00  0.00              
ATOM   1309  O   VAL A  85      15.060  24.055  21.423  1.00  0.00              
ATOM   1310  CB  VAL A  85      13.281  21.484  21.250  1.00  0.00              
ATOM   1311  CG1 VAL A  85      12.304  21.747  22.386  1.00  0.00              
ATOM   1312  CG2 VAL A  85      12.841  20.273  20.441  1.00  0.00              
ATOM   1313  H   VAL A  85      15.280  22.139  19.491  1.00  0.00              
ATOM   1314  HA  VAL A  85      12.410  22.925  19.934  1.00  0.00              
ATOM   1315  HB  VAL A  85      14.263  21.250  21.662  1.00  0.00              
ATOM   1316 1HG1 VAL A  85      12.232  20.860  23.017  1.00  0.00              
ATOM   1317 2HG1 VAL A  85      12.657  22.587  22.983  1.00  0.00              
ATOM   1318 3HG1 VAL A  85      11.322  21.979  21.975  1.00  0.00              
ATOM   1319 1HG2 VAL A  85      12.763  19.406  21.096  1.00  0.00              
ATOM   1320 2HG2 VAL A  85      11.871  20.474  19.985  1.00  0.00              
ATOM   1321 3HG2 VAL A  85      13.575  20.072  19.660  1.00  0.00              
ATOM   1322  N   SER A  86      12.955  24.834  21.411  1.00  0.00              
ATOM   1323  CA  SER A  86      13.216  25.976  22.287  1.00  0.00              
ATOM   1324  C   SER A  86      12.645  25.742  23.665  1.00  0.00              
ATOM   1325  O   SER A  86      13.173  26.270  24.637  1.00  0.00              
ATOM   1326  CB  SER A  86      12.639  27.245  21.690  1.00  0.00              
ATOM   1327  OG  SER A  86      11.242  27.197  21.603  1.00  0.00              
ATOM   1328  H   SER A  86      12.041  24.733  20.993  1.00  0.00              
ATOM   1329  HA  SER A  86      14.274  26.235  22.357  1.00  0.00              
ATOM   1330 1HB  SER A  86      12.927  28.087  22.319  1.00  0.00              
ATOM   1331 2HB  SER A  86      13.053  27.381  20.692  1.00  0.00              
ATOM   1332  HG  SER A  86      10.935  27.886  21.008  1.00  0.00              
ATOM   1333  N   ARG A  87      11.591  24.944  23.865  1.00  0.00              
ATOM   1334  CA  ARG A  87      11.048  24.831  25.207  1.00  0.00              
ATOM   1335  C   ARG A  87      10.206  23.574  25.261  1.00  0.00              
ATOM   1336  O   ARG A  87       9.399  23.361  24.349  1.00  0.00              
ATOM   1337  CB  ARG A  87      10.274  26.064  25.649  1.00  0.00              
ATOM   1338  CG  ARG A  87       9.716  25.998  27.061  1.00  0.00              
ATOM   1339  CD  ARG A  87       9.307  27.312  27.621  1.00  0.00              
ATOM   1340  NE  ARG A  87       8.741  27.247  28.959  1.00  0.00              
ATOM   1341  CZ  ARG A  87       7.454  26.959  29.232  1.00  0.00              
ATOM   1342  NH1 ARG A  87       6.588  26.746  28.267  1.00  0.00              
ATOM   1343  NH2 ARG A  87       7.078  26.920  30.499  1.00  0.00              
ATOM   1344  H   ARG A  87      11.164  24.421  23.115  1.00  0.00              
ATOM   1345  HA  ARG A  87      11.861  24.740  25.928  1.00  0.00              
ATOM   1346 1HB  ARG A  87      10.954  26.912  25.570  1.00  0.00              
ATOM   1347 2HB  ARG A  87       9.452  26.192  24.944  1.00  0.00              
ATOM   1348 1HG  ARG A  87       8.841  25.347  27.059  1.00  0.00              
ATOM   1349 2HG  ARG A  87      10.480  25.576  27.716  1.00  0.00              
ATOM   1350 1HD  ARG A  87      10.179  27.964  27.666  1.00  0.00              
ATOM   1351 2HD  ARG A  87       8.555  27.755  26.969  1.00  0.00              
ATOM   1352  HE  ARG A  87       9.186  27.397  29.855  1.00  0.00              
ATOM   1353 1HH1 ARG A  87       6.887  26.797  27.303  1.00  0.00              
ATOM   1354 2HH1 ARG A  87       5.627  26.532  28.492  1.00  0.00              
ATOM   1355 1HH2 ARG A  87       7.753  27.105  31.229  1.00  0.00              
ATOM   1356 2HH2 ARG A  87       6.120  26.708  30.732  1.00  0.00              
ATOM   1357  N   VAL A  88      10.367  22.722  26.266  1.00  0.00              
ATOM   1358  CA  VAL A  88       9.571  21.520  26.457  1.00  0.00              
ATOM   1359  C   VAL A  88       8.820  21.783  27.748  1.00  0.00              
ATOM   1360  O   VAL A  88       9.449  21.761  28.819  1.00  0.00              
ATOM   1361  CB  VAL A  88      10.412  20.234  26.562  1.00  0.00              
ATOM   1362  CG1 VAL A  88       9.515  19.030  26.806  1.00  0.00              
ATOM   1363  CG2 VAL A  88      11.239  20.034  25.301  1.00  0.00              
ATOM   1364  H   VAL A  88      11.095  22.941  26.931  1.00  0.00              
ATOM   1365  HA  VAL A  88       8.861  21.381  25.641  1.00  0.00              
ATOM   1366  HB  VAL A  88      11.115  20.337  27.389  1.00  0.00              
ATOM   1367 1HG1 VAL A  88      10.126  18.130  26.877  1.00  0.00              
ATOM   1368 2HG1 VAL A  88       8.964  19.169  27.735  1.00  0.00              
ATOM   1369 3HG1 VAL A  88       8.813  18.926  25.978  1.00  0.00              
ATOM   1370 1HG2 VAL A  88      11.828  19.122  25.393  1.00  0.00              
ATOM   1371 2HG2 VAL A  88      10.575  19.954  24.440  1.00  0.00              
ATOM   1372 3HG2 VAL A  88      11.908  20.884  25.166  1.00  0.00              
ATOM   1373  N   GLU A  89       7.522  22.015  27.725  1.00  0.00              
ATOM   1374  CA  GLU A  89       6.820  22.203  28.963  1.00  0.00              
ATOM   1375  C   GLU A  89       6.156  20.863  29.219  1.00  0.00              
ATOM   1376  O   GLU A  89       5.404  20.348  28.379  1.00  0.00              
ATOM   1377  CB  GLU A  89       5.802  23.343  28.885  1.00  0.00              
ATOM   1378  CG  GLU A  89       5.019  23.576  30.170  1.00  0.00              
ATOM   1379  CD  GLU A  89       4.055  24.720  30.021  1.00  0.00              
ATOM   1380  OE1 GLU A  89       4.500  25.830  29.856  1.00  0.00              
ATOM   1381  OE2 GLU A  89       2.874  24.471  29.961  1.00  0.00              
ATOM   1382  H   GLU A  89       7.009  22.062  26.856  1.00  0.00              
ATOM   1383  HA  GLU A  89       7.528  22.445  29.756  1.00  0.00              
ATOM   1384 1HB  GLU A  89       6.354  24.247  28.628  1.00  0.00              
ATOM   1385 2HB  GLU A  89       5.110  23.098  28.079  1.00  0.00              
ATOM   1386 1HG  GLU A  89       4.484  22.693  30.518  1.00  0.00              
ATOM   1387 2HG  GLU A  89       5.789  23.841  30.894  1.00  0.00              
ATOM   1388  N   VAL A  90       6.471  20.242  30.344  1.00  0.00              
ATOM   1389  CA  VAL A  90       5.888  18.965  30.717  1.00  0.00              
ATOM   1390  C   VAL A  90       4.951  19.204  31.887  1.00  0.00              
ATOM   1391  O   VAL A  90       5.422  19.665  32.936  1.00  0.00              
ATOM   1392  CB  VAL A  90       6.953  17.921  31.102  1.00  0.00              
ATOM   1393  CG1 VAL A  90       6.293  16.611  31.506  1.00  0.00              
ATOM   1394  CG2 VAL A  90       7.920  17.696  29.949  1.00  0.00              
ATOM   1395  H   VAL A  90       7.142  20.675  30.962  1.00  0.00              
ATOM   1396  HA  VAL A  90       5.286  18.552  29.906  1.00  0.00              
ATOM   1397  HB  VAL A  90       7.540  18.305  31.937  1.00  0.00              
ATOM   1398 1HG1 VAL A  90       7.061  15.885  31.776  1.00  0.00              
ATOM   1399 2HG1 VAL A  90       5.640  16.782  32.362  1.00  0.00              
ATOM   1400 3HG1 VAL A  90       5.708  16.226  30.672  1.00  0.00              
ATOM   1401 1HG2 VAL A  90       8.666  16.956  30.239  1.00  0.00              
ATOM   1402 2HG2 VAL A  90       7.370  17.336  29.080  1.00  0.00              
ATOM   1403 3HG2 VAL A  90       8.417  18.634  29.702  1.00  0.00              
ATOM   1404  N   THR A  91       3.658  18.946  31.784  1.00  0.00              
ATOM   1405  CA  THR A  91       2.780  19.079  32.922  1.00  0.00              
ATOM   1406  C   THR A  91       2.149  17.695  33.132  1.00  0.00              
ATOM   1407  O   THR A  91       2.136  16.905  32.189  1.00  0.00              
ATOM   1408  CB  THR A  91       1.693  20.148  32.711  1.00  0.00              
ATOM   1409  OG1 THR A  91       0.842  19.760  31.625  1.00  0.00              
ATOM   1410  CG2 THR A  91       2.325  21.496  32.398  1.00  0.00              
ATOM   1411  H   THR A  91       3.273  18.652  30.898  1.00  0.00              
ATOM   1412  HA  THR A  91       3.360  19.353  33.804  1.00  0.00              
ATOM   1413  HB  THR A  91       1.095  20.230  33.618  1.00  0.00              
ATOM   1414  HG1 THR A  91       0.164  20.428  31.495  1.00  0.00              
ATOM   1415 1HG2 THR A  91       1.540  22.239  32.253  1.00  0.00              
ATOM   1416 2HG2 THR A  91       2.963  21.799  33.228  1.00  0.00              
ATOM   1417 3HG2 THR A  91       2.922  21.416  31.491  1.00  0.00              
ATOM   1418  N   ARG A  92       1.644  17.360  34.307  1.00  0.00              
ATOM   1419  CA  ARG A  92       1.212  16.001  34.618  1.00  0.00              
ATOM   1420  C   ARG A  92       0.003  16.011  35.523  1.00  0.00              
ATOM   1421  O   ARG A  92      -0.320  16.992  36.137  1.00  0.00              
ATOM   1422  CB  ARG A  92       2.332  15.154  35.204  1.00  0.00              
ATOM   1423  CG  ARG A  92       2.795  15.575  36.590  1.00  0.00              
ATOM   1424  CD  ARG A  92       3.977  14.829  37.093  1.00  0.00              
ATOM   1425  NE  ARG A  92       4.322  15.112  38.477  1.00  0.00              
ATOM   1426  CZ  ARG A  92       5.163  16.088  38.872  1.00  0.00              
ATOM   1427  NH1 ARG A  92       5.775  16.851  37.993  1.00  0.00              
ATOM   1428  NH2 ARG A  92       5.377  16.243  40.167  1.00  0.00              
ATOM   1429  H   ARG A  92       1.557  18.078  35.012  1.00  0.00              
ATOM   1430  HA  ARG A  92       0.916  15.489  33.702  1.00  0.00              
ATOM   1431 1HB  ARG A  92       1.969  14.128  35.242  1.00  0.00              
ATOM   1432 2HB  ARG A  92       3.172  15.216  34.511  1.00  0.00              
ATOM   1433 1HG  ARG A  92       3.053  16.634  36.563  1.00  0.00              
ATOM   1434 2HG  ARG A  92       1.974  15.419  37.291  1.00  0.00              
ATOM   1435 1HD  ARG A  92       3.779  13.761  37.018  1.00  0.00              
ATOM   1436 2HD  ARG A  92       4.842  15.083  36.482  1.00  0.00              
ATOM   1437  HE  ARG A  92       4.012  14.656  39.325  1.00  0.00              
ATOM   1438 1HH1 ARG A  92       5.615  16.708  37.006  1.00  0.00              
ATOM   1439 2HH1 ARG A  92       6.402  17.577  38.309  1.00  0.00              
ATOM   1440 1HH2 ARG A  92       4.912  15.636  40.828  1.00  0.00              
ATOM   1441 2HH2 ARG A  92       6.002  16.965  40.490  1.00  0.00              
ATOM   1442  N   TYR A  93      -0.730  14.902  35.554  1.00  0.00              
ATOM   1443  CA  TYR A  93      -1.883  14.824  36.445  1.00  0.00              
ATOM   1444  C   TYR A  93      -2.125  13.403  36.894  1.00  0.00              
ATOM   1445  O   TYR A  93      -1.490  12.492  36.361  1.00  0.00              
ATOM   1446  CB  TYR A  93      -3.136  15.373  35.759  1.00  0.00              
ATOM   1447  CG  TYR A  93      -3.581  14.568  34.558  1.00  0.00              
ATOM   1448  CD1 TYR A  93      -4.511  13.547  34.689  1.00  0.00              
ATOM   1449  CD2 TYR A  93      -3.070  14.832  33.296  1.00  0.00              
ATOM   1450  CE1 TYR A  93      -4.920  12.807  33.596  1.00  0.00              
ATOM   1451  CE2 TYR A  93      -3.472  14.100  32.196  1.00  0.00              
ATOM   1452  CZ  TYR A  93      -4.398  13.088  32.350  1.00  0.00              
ATOM   1453  OH  TYR A  93      -4.802  12.357  31.257  1.00  0.00              
ATOM   1454  H   TYR A  93      -0.504  14.109  34.971  1.00  0.00              
ATOM   1455  HA  TYR A  93      -1.697  15.412  37.344  1.00  0.00              
ATOM   1456 1HB  TYR A  93      -3.933  15.385  36.504  1.00  0.00              
ATOM   1457 2HB  TYR A  93      -2.913  16.394  35.449  1.00  0.00              
ATOM   1458  HD1 TYR A  93      -4.919  13.331  35.677  1.00  0.00              
ATOM   1459  HD2 TYR A  93      -2.339  15.633  33.181  1.00  0.00              
ATOM   1460  HE1 TYR A  93      -5.651  12.008  33.715  1.00  0.00              
ATOM   1461  HE2 TYR A  93      -3.058  14.323  31.212  1.00  0.00              
ATOM   1462  HH  TYR A  93      -5.447  11.679  31.476  1.00  0.00              
ATOM   1463  N   LYS A  94      -2.922  13.091  37.930  1.00  0.00              
ATOM   1464  CA  LYS A  94      -3.098  11.694  38.314  1.00  0.00              
ATOM   1465  C   LYS A  94      -4.409  11.495  39.044  1.00  0.00              
ATOM   1466  O   LYS A  94      -5.001  12.504  39.406  1.00  0.00              
ATOM   1467  OXT LYS A  94      -4.822  10.388  39.245  1.00  0.00              
ATOM   1468  CB  LYS A  94      -1.935  11.221  39.188  1.00  0.00              
ATOM   1469  CG  LYS A  94      -1.955   9.733  39.510  1.00  0.00              
ATOM   1470  CD  LYS A  94      -0.709   9.316  40.277  1.00  0.00              
ATOM   1471  CE  LYS A  94      -0.703   7.820  40.555  1.00  0.00              
ATOM   1472  NZ  LYS A  94       0.526   7.393  41.276  1.00  0.00              
ATOM   1473  H   LYS A  94      -3.405  13.809  38.450  1.00  0.00              
ATOM   1474  HA  LYS A  94      -3.138  11.068  37.422  1.00  0.00              
ATOM   1475 1HB  LYS A  94      -1.016  11.465  38.655  1.00  0.00              
ATOM   1476 2HB  LYS A  94      -1.979  11.793  40.115  1.00  0.00              
ATOM   1477 1HG  LYS A  94      -2.840   9.521  40.111  1.00  0.00              
ATOM   1478 2HG  LYS A  94      -2.010   9.177  38.575  1.00  0.00              
ATOM   1479 1HD  LYS A  94       0.168   9.580  39.683  1.00  0.00              
ATOM   1480 2HD  LYS A  94      -0.683   9.860  41.221  1.00  0.00              
ATOM   1481 1HE  LYS A  94      -1.578   7.581  41.157  1.00  0.00              
ATOM   1482 2HE  LYS A  94      -0.765   7.296  39.601  1.00  0.00              
ATOM   1483 1HZ  LYS A  94       0.491   6.397  41.440  1.00  0.00              
ATOM   1484 2HZ  LYS A  94       1.339   7.613  40.717  1.00  0.00              
ATOM   1485 3HZ  LYS A  94       0.584   7.878  42.159  1.00  0.00              
TER                                                                             
# All scores below are weighted scores, not raw scores.
#BEGIN_POSE_ENERGIES_TABLE relax_Ndesign_1RIS_GB1_N_0010.pdb
label fa_atr fa_rep fa_sol fa_intra_rep pro_close fa_pair hbond_sr_bb hbond_lr_bb hbond_bb_sc hbond_sc dslf_ss_dst dslf_cs_ang dslf_ss_dih dslf_ca_dih rama omega fa_dun p_aa_pp ref total
weights 0.8 0.44 0.65 0.004 1 0.49 0.585 1.17 1.17 1.1 0.5 2 5 5 0.2 0.5 0.56 0.32 1 NA
pose -331.982 33.7687 156.208 0.805017 0.373666 -9.36294 -22.2595 -46.6001 -3.813 -7.75958 0 0 0 0 -7.40539 7.7167 45.2685 -11.8198 -23.18 -220.041
GLY_p:NtermProteinFull_1 -1.9572 0.104814 1.56682 0.000462459 0 0 0 0 0 0 0 0 0 0 0 0.00584743 0 0 -0.17 -0.449256
ILE_2 -4.20168 0.276237 1.59059 0.0177644 0 0 0 0 0 0 0 0 0 0 -0.217055 0.15033 0.246797 -0.253915 0.24 -2.15093
TYR_3 -7.23182 1.63394 2.76061 0.0289807 0 0 0 0 0 0 0 0 0 0 -0.139456 0.076718 0.408324 -0.202126 0.51 -2.15483
THR_4 -3.56453 0.19752 1.81582 0.00938318 0 -0.353538 0 0 0 0 0 0 0 0 0.0295789 0.0767778 0.0251969 0.0275993 -0.27 -2.00619
VAL_5 -4.13924 0.485273 1.1612 0.0124252 0 0 0 0 0 0 0 0 0 0 -0.181766 0.0026524 0.0285713 -0.240726 0.29 -2.58161
LYS_6 -4.27895 0.136087 2.08673 0.0049176 0 -0.693897 0 0 0 -0.0236343 0 0 0 0 0.19554 0.0852189 0.749743 0.0332118 -0.65 -2.35503
ILE_7 -4.40623 0.345621 0.957385 0.0202369 0 0 0 0 0 0 0 0 0 0 -0.196176 0.156408 0.222087 -0.226683 0.24 -2.88735
VAL_8 -5.08006 0.619154 2.21508 0.0124764 0 0 0 0 0 0 0 0 0 0 -0.174983 0.0153059 0.0323337 -0.295351 0.29 -2.36604
LEU_9 -5.28597 0.608427 1.74944 0.00698976 0 0 0 0 0 0 0 0 0 0 -0.155208 0.00474829 0.0712431 -0.16058 -0.1 -3.2609
ASN_10 -4.2607 0.324938 3.02974 0.00383886 0.0053848 -0.258195 0 0 0 0 0 0 0 0 -0.0456951 0.0525972 0.640581 0.244638 -0.89 -1.15287
PRO_11 -3.34014 0.651935 0.857318 0.00135476 0.00580706 0 0 0 0 0 0 0 0 0 -0.102126 0.165218 0.252285 -0.293634 0.02 -1.78198
LYS_12 -1.3688 0.176287 0.63818 0.00383091 0 -0.0163625 0 0 0 0 0 0 0 0 -0.207097 8.20578e-05 0.667132 0.0150056 -0.65 -0.74174
THR_13 -3.6199 0.342248 2.12542 0.00433686 0 -0.0313361 0 0 0 0 0 0 0 0 -0.22564 0.119377 0.0182427 -0.315211 -0.27 -1.85246
ASN_14 -3.42073 0.359974 2.27332 0.0049119 0 -0.0222569 0 0 -0.15591 0 0 0 0 0 0.169348 0.0198728 0.57508 -0.190344 -0.89 -1.27674
LYS_15 -2.09868 0.220863 1.13616 0.00333508 0 0 0 0 0 0 0 0 0 0 -0.194387 0.0457446 0.80693 -0.0454233 -0.65 -0.775456
GLY_16 -2.30772 0.183079 1.58116 1.82244e-05 0 0 0 0 -0.15591 0 0 0 0 0 0.00703957 0.013389 0 0.282922 -0.17 -0.566028
GLU_17 -4.0562 0.441171 2.3588 0.00557415 0 -0.169979 0 0 0 0 0 0 0 0 -0.206942 0.144911 1.20264 -0.158636 -0.81 -1.24866
LEU_18 -5.4556 0.530938 1.64205 0.0110196 0 0 0 0 0 0 0 0 0 0 -0.0633053 0.129068 2.34177 -0.10621 -0.1 -1.07028
THR_19 -2.93039 0.212949 1.69834 0.0117942 0 -0.0231723 0 0 0 0 0 0 0 0 -0.035967 0.00587736 0.067136 0.0896512 -0.27 -1.17378
THR_20 -3.59081 0.166772 2.33001 0.012264 0 -0.0914989 0 0 0 0 0 0 0 0 -0.000980993 0.0330585 0.0526946 0.0840461 -0.27 -1.27444
GLU_21 -5.5306 0.268085 3.63878 0.00784426 0 -0.482759 0 0 0 -1.71808 0 0 0 0 -0.250164 0.19505 1.53975 -0.145306 -0.81 -3.28741
ALA_22 -3.80541 0.35255 1.50486 0.00080241 0 0 0 0 0 0 0 0 0 0 -0.148237 0.134108 0 -0.146324 0.16 -1.94766
VAL_23 -3.43751 0.260624 1.87817 0.0183411 0 0 0 0 0 0 0 0 0 0 -0.0503445 0.084743 0.0659411 -0.0081592 0.29 -0.898185
ASP_24 -4.34258 0.148334 3.04981 0.00326856 0 -0.246867 0 0 0 0 0 0 0 0 -0.0969953 0.144806 0.28026 0.0349713 -0.67 -1.69499
ALA_25 -3.9699 0.385118 1.4517 0.000811937 0 0 0 0 0 0 0 0 0 0 -0.168113 0.0835045 0 -0.149964 0.16 -2.20684
ALA_26 -3.5454 0.233882 1.64068 0.000846125 0 0 0 0 0 0 0 0 0 0 -0.230094 0.0784009 0 -0.166042 0.16 -1.82772
THR_27 -3.59365 0.308246 2.31264 0.0109397 0 -0.00226433 0 0 0 0 0 0 0 0 -0.0514417 0.0449647 0.08243 0.0964001 -0.27 -1.06174
ALA_28 -3.96021 0.437842 1.65226 0.000891467 0 0 0 0 0 0 0 0 0 0 -0.191077 0.0169481 0 -0.155673 0.16 -2.03901
LEU_29 -5.29745 0.620451 1.55321 0.00676957 0 0 0 0 0 0 0 0 0 0 -0.0474418 0.125654 0.413286 -0.0934483 -0.1 -2.81897
LYS_30 -2.8314 0.309717 1.45919 0.00308884 0 0.0108521 0 0 0 0 0 0 0 0 -0.239453 0.0114605 0.795998 -0.0372253 -0.65 -1.16777
ASN_31 -2.94256 0.189721 1.7683 0.00349311 0 -0.0576088 0 0 0 0 0 0 0 0 -0.100068 0.00127446 0.355703 0.0287558 -0.89 -1.643
PHE_32 -6.24532 0.715661 2.00524 0.0233359 0 0 0 0 -0.535988 0 0 0 0 0 -0.146243 0.0127065 0.185019 -0.0581448 0.63 -3.41373
GLY_33 -1.58362 0.10068 0.937228 3.86483e-05 0 0 0 0 0 0 0 0 0 0 -0.335171 0.00912994 0 -0.794476 -0.17 -1.83619
ALA_34 -2.539 0.142559 0.815856 0.000935845 0 0 0 0 0 0 0 0 0 0 -0.302117 0.00844765 0 -0.099148 0.16 -1.81247
LYS_35 -3.1723 0.162101 2.02074 0.00405643 0 -0.292114 0 0 0 -0.0165308 0 0 0 0 0.0159299 0.0953133 1.06541 0.0463302 -0.65 -0.721065
ALA_36 -1.40227 0.162812 0.622674 0.00105057 0 0 0 0 0 0 0 0 0 0 -0.193999 0.148009 0 0.0845398 0.16 -0.417185
GLN_37 -3.67096 0.0756559 1.98841 0.00477072 0 -0.106374 0 0 0 0 0 0 0 0 0.0769684 0.0935664 0.924989 -0.0867497 -0.97 -1.66973
ASP_38 -2.63931 0.126911 1.68768 0.0129152 0 -0.319791 0 0 0 0 0 0 0 0 0.200121 0.0207553 0.160281 -0.46219 -0.67 -1.88263
VAL_39 -2.03895 0.170632 0.646462 0.0137713 0 0 0 0 0 0 0 0 0 0 -0.180803 0.00146726 0.049004 -0.230149 0.29 -1.27857
GLY_40 -1.65746 0.157764 1.0013 0.000432473 0 0 0 0 0 0 0 0 0 0 0.171521 0.0698486 0 -0.277278 -0.17 -0.703877
VAL_41 -1.59363 0.222282 0.576584 0.0130425 0 0 0 0 0 0 0 0 0 0 -0.208653 0.00261308 0.0350086 -0.391284 0.29 -1.05404
ASP_42 -2.70722 0.106027 2.09219 0.00369857 0 -0.317532 0 0 0 -0.920029 0 0 0 0 -0.193315 0.0131207 0.687121 -0.138023 -0.67 -2.04396
GLY_43 -1.94638 0.270768 1.06803 5.4188e-05 0 0 0 0 0 0 0 0 0 0 0.0277884 0.00846403 0 -0.800112 -0.17 -1.54138
ALA_44 -1.4017 0.118311 0.593943 0.0010813 0 0 0 0 0 0 0 0 0 0 -0.335386 0.0871393 0 -0.0991547 0.16 -0.875764
TRP_45 -7.1702 0.436655 2.78111 0.0240931 0 0 0 0 0 0 0 0 0 0 0.0883106 0.0467716 0.890127 -0.131453 0.91 -2.12458
THR_46 -2.95164 0.243755 1.26276 0.0094821 0 0 0 0 0 0 0 0 0 0 -0.0763895 0.130674 0.215549 0.0207296 -0.27 -1.41507
TYR_47 -8.4459 1.6195 3.08711 0.0618711 0 0 0 0 0 -0.510449 0 0 0 0 -0.210961 1.26627 1.54178 0.155238 0.51 -0.925532
SER_48 -0.830576 0.0661 0.52328 0.00158933 0 -0.0917156 0 0 0 0 0 0 0 0 -0.265346 0.0467423 0.132414 -0.15794 -0.37 -0.945452
ASP_49 -2.11017 0.361978 1.4476 0.0137557 0.0024321 -0.0905615 0 0 -0.210248 0 0 0 0 0 0.153756 0.00303472 0.209119 -0.434669 -0.67 -1.32398
PRO_50 -2.53922 0.226541 0.867139 0.000784053 0.0784823 0 0 0 0 0 0 0 0 0 -0.14484 0.242522 0.12751 -0.559451 0.02 -1.68053
THR_51 -3.56024 0.412806 1.89888 0.00984007 0 -0.171615 0 0 -0.210248 0 0 0 0 0 0.00126429 0.156419 0.0718658 -0.110262 -0.27 -1.77129
LYS_52 -2.95202 0.759759 1.72719 0.0047377 0 -0.0186942 0 0 -0.417672 0 0 0 0 0 -0.101518 0.0125104 0.635742 -0.13632 -0.65 -1.13628
THR_53 -1.74323 0.381786 0.946254 0.00464805 0 0.00429114 0 0 0 0 0 0 0 0 1.63224 0.201001 0.187277 0.650316 -0.27 1.99458
PHE_54 -6.13415 1.15324 2.47222 0.0242297 0.0109433 0 0 0 0 0 0 0 0 0 0.0132473 0.00629019 1.415 -0.106819 0.63 -0.515805
PRO_55 -2.98617 0.207399 0.763082 0.00161186 0.170785 0 0 0 0 0 0 0 0 0 -0.0773152 0.0252263 0.243125 -0.0474287 0.02 -1.67969
VAL_56 -3.65034 0.578512 1.29021 0.0123893 0 0 0 0 0 0 0 0 0 0 -0.131582 0.00396401 0.0330534 -0.221867 0.29 -1.79566
GLY_57 -3.04292 0.403947 1.35578 0.000291121 0 0 0 0 0 0 0 0 0 0 0.400781 0.00854332 0 -0.775558 -0.17 -1.81914
TYR_58 -6.04154 0.43548 2.18312 0.0236577 0 0 0 0 0 0 0 0 0 0 -0.146468 0.0391839 0.178402 -0.201197 0.51 -3.01936
ARG_59 -6.28471 0.133075 3.49206 0.00886582 0 -0.329676 0 0 0 -0.920029 0 0 0 0 -0.0268138 0.0535541 1.74779 0.0296102 -0.98 -3.07627
LEU_60 -4.5403 0.260968 1.10845 0.00714619 0 0 0 0 0 0 0 0 0 0 -0.118656 0.0243067 0.208255 -0.135474 -0.1 -3.2853
ILE_61 -4.59201 0.337702 2.1519 0.0212698 0 0 0 0 0 0 0 0 0 0 -0.209654 0.191353 0.980056 -0.38408 0.24 -1.26347
PHE_62 -5.8127 0.389921 1.26967 0.0248941 0 0 0 0 0 0 0 0 0 0 0.0517994 0.243147 0.646456 -0.194605 0.63 -2.75142
LYS_63 -4.86423 0.461551 2.40251 0.00481846 0 -0.559507 0 0 0 0 0 0 0 0 -0.0685617 0.0272548 1.69676 0.040684 -0.65 -1.50873
VAL_64 -5.41195 0.734681 1.79392 0.0117626 0 0 0 0 0 0 0 0 0 0 -0.108703 0.092054 0.0868714 -0.15074 0.29 -2.66211
GLU_65 -4.3723 0.261216 2.30861 0.00463925 0 -0.282042 0 0 0 -0.0165308 0 0 0 0 -0.0214116 6.56461e-05 1.12338 0.0774856 -0.81 -1.72689
MET_66 -5.31901 1.3683 2.21587 0.00318799 0.0122705 0 0 0 0 0 0 0 0 0 0.0405224 0.00294819 1.19888 -0.0492344 -0.34 -0.866274
PRO_67 -1.79275 0.649735 0.97146 0.000926235 0.0875607 0 0 0 0 0 0 0 0 0 -0.266007 0.0995887 0.181123 -0.698716 0.02 -0.747075
GLU_68 -2.31685 0.431741 1.57443 0.00550773 0 -0.315544 0 0 0 -0.0151693 0 0 0 0 -0.290052 0.120707 0.861399 -0.132571 -0.81 -0.886401
ASP_69 -1.25184 0.217438 0.755947 0.00329702 0 -0.000533624 0 0 0 0 0 0 0 0 -0.0187931 0.0887135 0.288854 0.0325202 -0.67 -0.554399
ARG_70 -4.12328 0.513832 1.96434 0.00746035 0 0 0 0 -0.535988 0 0 0 0 0 -0.183103 0.154334 1.02 -0.0150901 -0.98 -2.1775
VAL_71 -4.39044 0.492006 1.6289 0.0174433 0 0 0 0 0 0 0 0 0 0 -0.0402646 0.0618689 0.0526021 -0.0329119 0.29 -1.9208
ASN_72 -2.56485 0.188191 1.54942 0.00424981 0 -0.017833 0 0 0 0 0 0 0 0 -0.0467815 0.07694 0.323963 0.0762809 -0.89 -1.30042
ASP_73 -3.49503 0.280441 1.80529 0.00319455 0 -0.0622341 0 0 0 0 0 0 0 0 -0.170368 0.109517 0.323077 -0.022972 -0.67 -1.89909
LEU_74 -5.6395 0.560445 1.6139 0.00922292 0 0 0 0 0 0 0 0 0 0 -0.0639224 0.0254365 0.578801 -0.103066 -0.1 -3.11868
ALA_75 -3.47225 0.188693 1.63002 0.00084643 0 0 0 0 0 0 0 0 0 0 -0.184403 0.0369759 0 -0.159874 0.16 -1.8
ARG_76 -3.40751 0.26796 1.85218 0.00720627 0 -0.0384272 0 0 0 0 0 0 0 0 -0.150122 0.00557238 1.17465 -0.0694278 -0.98 -1.33792
GLN_77 -2.84319 0.0694138 1.28398 0.0152278 0 -0.172967 0 0 0 0 0 0 0 0 -0.122958 0.0200675 1.08738 -0.0929759 -0.97 -1.72603
LEU_78 -4.78366 0.440334 1.17105 0.00682092 0 0 0 0 0 0 0 0 0 0 -0.0443812 0.0653931 0.306035 -0.102751 -0.1 -3.04116
ARG_79 -3.93044 0.447879 2.20809 0.00733472 0 -0.0696056 0 0 -0.586683 0 0 0 0 0 -0.233311 0.0678294 1.07873 -0.0794916 -0.98 -2.06967
GLN_80 -1.88984 0.179521 1.16265 0.00577052 0 -0.117929 0 0 0 0 0 0 0 0 -0.218577 0.013112 0.812384 -0.0429367 -0.97 -1.06584
ARG_81 -4.56509 0.695288 3.29609 0.0121202 0 -0.737575 0 0 0 -1.09317 0 0 0 0 -0.281309 0.115843 2.19838 0.038677 -0.98 -1.30074
ASP_82 -1.42948 0.0712529 1.12458 0.00347867 0 -0.273975 0 0 0 0 0 0 0 0 -0.114233 0.00101523 0.2847 0.0231408 -0.67 -0.979519
ASN_83 -3.5103 0.205552 2.52483 0.00635488 0 -0.350429 0 0 0 -0.624915 0 0 0 0 -0.293784 0.10196 0.792624 -0.290765 -0.89 -2.32887
VAL_84 -4.38778 0.636597 1.83086 0.00923976 0 0 0 0 -0.417672 0 0 0 0 0 -0.189064 0.217077 0.0580046 -0.243723 0.29 -2.19646
SER_85 -3.05993 0.13245 2.19436 0.00119468 0 -0.0748951 0 0 0 -0.510449 0 0 0 0 0.0437058 0.0672901 0.257662 -0.0251259 -0.37 -1.34373
ARG_86 -3.85054 0.234155 2.56259 0.00990901 0 -0.683043 0 0 0 -0.675894 0 0 0 0 0.200391 0.0514935 1.43046 -0.107024 -0.98 -1.8075
VAL_87 -4.00361 0.561724 1.23878 0.00878921 0 0 0 0 -0.586683 0 0 0 0 0 -0.107875 0.0366028 0.0116393 -0.286577 0.29 -2.83722
GLU_88 -3.89602 0.181195 2.65624 0.00366431 0 -0.828663 0 0 0 -0.699528 0 0 0 0 -0.0206791 0.00595019 1.1405 0.0672981 -0.81 -2.20004
VAL_89 -2.36657 0.125113 0.472663 0.0104215 0 0 0 0 0 0 0 0 0 0 -0.189689 0.106296 0.00914564 -0.327849 0.29 -1.87047
THR_90 -2.19542 0.28121 1.5192 0.00424146 0 -0.290226 0 0 0 0 0 0 0 0 -0.161715 0.420365 0.0595306 -0.231053 -0.27 -0.863869
ARG_91 -1.80053 0.23988 0.97921 0.0115423 0 -0.209071 0 0 0 -0.0151693 0 0 0 0 -0.100957 0.0267462 1.48103 -0.105925 -0.98 -0.473242
TYR_92 -2.74204 0.152849 1.43857 0.0290066 0 0 0 0 0 0 0 0 0 0 -0.108775 0.00146652 0.0846468 -0.304225 0.51 -0.938495
LYS_p:CtermProteinFull_93 -0.467203 0.0239649 0.309898 0.00878481 0 -0.105773 0 0 0 0 0 0 0 0 0 0 0.752784 0 -0.65 -0.127545
#END_POSE_ENERGIES_TABLE relax_Ndesign_1RIS_GB1_N_0010.pdb
