# Supplementary material for: Design and characterization of a protein fold switching network
Source: Nat Commun. 2023 Jan 26;14:431. doi: 10.1038/s41467-023-36065-3 (PMC9879998; doi:10.1038/s41467-023-36065-3)
Supplement: Supplementary file 4 — Source Data [file 41467_2023_36065_MOESM4_ESM.zip › source data/Supplemental Figure 8B.xlsx]

## Sheet: Supplemental Figure 8B
nm	SI MRE	Sb1 MRE	Sb2 MRE
250	-62.4	-3.044	79.932
249.5	3.8531	-25.458	124.5
249	-55.753	8.241	35.995
248.5	7.8723	6.3985	16.419
248	-190.17	-28.763	75.403
247.5	-335.26	30.425	13.193
247	-300.91	-66.484	-53.043
246.5	-178.23	-218.25	-91.518
246	-171.63	-214.08	-101.28
245.5	-301.05	-170.41	-65.475
245	-296.77	-83.292	-126.35
244.5	-334.02	-145.2	-212.82
244	-370.47	-270.77	-316.19
243.5	-367.99	-289.71	-380.54
243	-425.4	-355.66	-380.5
242.5	-336.33	-508.26	-402.81
242	-577.61	-529.65	-485.37
241.5	-556.08	-554.93	-554.02
241	-665.51	-663.34	-665.55
240.5	-702.29	-760.69	-771.61
240	-718.46	-795.97	-858.74
239.5	-821.56	-899.42	-947.04
239	-988.43	-1082.7	-1075.1
238.5	-1003.7	-1170.9	-1273.3
238	-1140.8	-1271.6	-1430.4
237.5	-1188.2	-1391.7	-1539.4
237	-1533	-1589.9	-1713.9
236.5	-1752.9	-1837.6	-1935
236	-1908	-1969.1	-2203.2
235.5	-2132.9	-2154.3	-2398.1
235	-2457.3	-2371.2	-2611.7
234.5	-2733.4	-2666.1	-2894.7
234	-2963.7	-2952.3	-3178.9
233.5	-3357.4	-3261.9	-3386.8
233	-3762.7	-3540	-3752
232.5	-4193.6	-3791.7	-4191.9
232	-4546.3	-4292.1	-4543.7
231.5	-4915.8	-4470.8	-4810.6
231	-5340.7	-4682.7	-5151.3
230.5	-5722.4	-5122.4	-5533.3
230	-6094.8	-5625	-5913.5
229.5	-6573.1	-5911.8	-6245.1
229	-7112.6	-6350.3	-6570.4
228.5	-7630.2	-6812.2	-7033.1
228	-8083.7	-7190	-7527.4
227.5	-8431.6	-7352.2	-7852
227	-8931.8	-7717.8	-8099.7
226.5	-9245	-8018.2	-8534.7
226	-9588.8	-8213.2	-8834.6
225.5	-9878.5	-8488.3	-9125.2
225	-10301	-8741.9	-9449.9
224.5	-10384	-9008.8	-9752
224	-10766	-9029.2	-9991.9
223.5	-10915	-9015.2	-10244
223	-11227	-9239.8	-10490
222.5	-11382	-9382.7	-10773
222	-11372	-9513.2	-10948
221.5	-11845	-9553.9	-11119
221	-11786	-9735.5	-11314
220.5	-12043	-9812.2	-11403
220	-12387	-9848.3	-11506
219.5	-12404	-9643.4	-11518
219	-12327	-9542.6	-11561
218.5	-12528	-9755.8	-11745
218	-12761	-9851.7	-11668
217.5	-12541	-9611.6	-11707
217	-12542	-9523.2	-11745
216.5	-12460	-9787.6	-11618
216	-12413	-9695.9	-11672
215.5	-12446	-9345.6	-11651
215	-12338	-9163.9	-11803
214.5	-12373	-9178.3	-11697
214	-12272	-9236.4	-11604
213.5	-12112	-9073	-11548
213	-12208	-8835.5	-11318
212.5	-12325	-8829.4	-11376
212	-11914	-8647.4	-11274
211.5	-11998	-8448	-11027
211	-12412	-8398.5	-10725
210.5	-12470	-8469.2	-10409
210	-12497	-8522.5	-10203
209.5	-12511	-8447.2	-10157
209	-12226	-8084.5	-9790.9
208.5	-12140	-7862.5	-9340.1
208	-12084	-7431.9	-8715.3
207.5	-11965	-7244.8	-7964.6
207	-11585	-7142.5	-7211.3
206.5	-10817	-6237.5	-6435.2
206	-10169	-5516.2	-5164.9
205.5	-9459.3	-4945.2	-4409.3
205	-8348	-4261.5	-3624.6
204.5	-6981.3	-3979.3	-2935
204	-6248.1	-2993	-2234.3
203.5	-4434.6	-2215.1	-1589.2
203	-2537.6	-1895	-1118.1
202.5	-868.87	-1610.8	-280.47
202	-29.599	-1182.8	-33.117
201.5	901.58	-754.76	177.42
201	1224	-438.57	410.78
200.5	1456.7	-124.85	348.8
200	1479.9	-21.063	18.679
