# Supplementary material for: Design and characterization of a protein fold switching network
Source: Nat Commun. 2023 Jan 26;14:431. doi: 10.1038/s41467-023-36065-3 (PMC9879998; doi:10.1038/s41467-023-36065-3)
Supplement: Supplementary file 4 — Source Data [file 41467_2023_36065_MOESM4_ESM.zip › source data/SI_data_relax_B4.pdb.txt]

ATOM      1  N   THR     1       4.884 -13.264   2.829  1.00  0.00              
ATOM      2  CA  THR     1       4.396 -12.815   1.531  1.00  0.00              
ATOM      3  C   THR     1       4.671 -11.332   1.321  1.00  0.00              
ATOM      4  O   THR     1       4.359 -10.506   2.177  1.00  0.00              
ATOM      5  CB  THR     1       2.886 -13.073   1.375  1.00  0.00              
ATOM      6  OG1 THR     1       2.627 -14.480   1.470  1.00  0.00              
ATOM      7  CG2 THR     1       2.393 -12.560   0.031  1.00  0.00              
ATOM      8 1H   THR     1       4.248 -13.651   3.497  1.00  0.00              
ATOM      9 2H   THR     1       5.575 -13.984   2.882  1.00  0.00              
ATOM     10 3H   THR     1       5.332 -12.616   3.446  1.00  0.00              
ATOM     11  HA  THR     1       4.925 -13.343   0.736  1.00  0.00              
ATOM     12  HB  THR     1       2.354 -12.560   2.176  1.00  0.00              
ATOM     13  HG1 THR     1       1.685 -14.639   1.373  1.00  0.00              
ATOM     14 1HG2 THR     1       1.324 -12.752  -0.061  1.00  0.00              
ATOM     15 2HG2 THR     1       2.579 -11.489  -0.040  1.00  0.00              
ATOM     16 3HG2 THR     1       2.924 -13.074  -0.770  1.00  0.00              
ATOM     17  N   THR     2       5.257 -11.001   0.175  1.00  0.00              
ATOM     18  CA  THR     2       5.528  -9.611  -0.173  1.00  0.00              
ATOM     19  C   THR     2       4.365  -9.000  -0.946  1.00  0.00              
ATOM     20  O   THR     2       3.943  -9.530  -1.974  1.00  0.00              
ATOM     21  CB  THR     2       6.814  -9.478  -1.010  1.00  0.00              
ATOM     22  OG1 THR     2       7.927  -9.990  -0.266  1.00  0.00              
ATOM     23  CG2 THR     2       7.073  -8.021  -1.363  1.00  0.00              
ATOM     24  H   THR     2       5.521 -11.731  -0.471  1.00  0.00              
ATOM     25  HA  THR     2       5.640  -9.017   0.735  1.00  0.00              
ATOM     26  HB  THR     2       6.702 -10.058  -1.926  1.00  0.00              
ATOM     27  HG1 THR     2       8.727  -9.907  -0.790  1.00  0.00              
ATOM     28 1HG2 THR     2       7.985  -7.948  -1.954  1.00  0.00              
ATOM     29 2HG2 THR     2       6.233  -7.632  -1.939  1.00  0.00              
ATOM     30 3HG2 THR     2       7.185  -7.441  -0.448  1.00  0.00              
ATOM     31  N   TYR     3       3.851  -7.883  -0.444  1.00  0.00              
ATOM     32  CA  TYR     3       2.755  -7.182  -1.102  1.00  0.00              
ATOM     33  C   TYR     3       3.230  -5.876  -1.726  1.00  0.00              
ATOM     34  O   TYR     3       4.139  -5.226  -1.212  1.00  0.00              
ATOM     35  CB  TYR     3       1.624  -6.906  -0.108  1.00  0.00              
ATOM     36  CG  TYR     3       0.921  -8.153   0.382  1.00  0.00              
ATOM     37  CD1 TYR     3       1.381  -8.839   1.496  1.00  0.00              
ATOM     38  CD2 TYR     3      -0.203  -8.638  -0.270  1.00  0.00              
ATOM     39  CE1 TYR     3       0.744  -9.979   1.947  1.00  0.00              
ATOM     40  CE2 TYR     3      -0.849  -9.776   0.172  1.00  0.00              
ATOM     41  CZ  TYR     3      -0.373 -10.444   1.282  1.00  0.00              
ATOM     42  OH  TYR     3      -1.013 -11.577   1.728  1.00  0.00              
ATOM     43  H   TYR     3       4.228  -7.508   0.414  1.00  0.00              
ATOM     44  HA  TYR     3       2.360  -7.791  -1.915  1.00  0.00              
ATOM     45 1HB  TYR     3       2.061  -6.378   0.740  1.00  0.00              
ATOM     46 2HB  TYR     3       0.906  -6.258  -0.609  1.00  0.00              
ATOM     47  HD1 TYR     3       2.264  -8.466   2.016  1.00  0.00              
ATOM     48  HD2 TYR     3      -0.574  -8.106  -1.146  1.00  0.00              
ATOM     49  HE1 TYR     3       1.117 -10.508   2.823  1.00  0.00              
ATOM     50  HE2 TYR     3      -1.730 -10.142  -0.355  1.00  0.00              
ATOM     51  HH  TYR     3      -1.777 -11.811   1.194  1.00  0.00              
ATOM     52  N   LYS     4       2.609  -5.497  -2.839  1.00  0.00              
ATOM     53  CA  LYS     4       3.003  -4.296  -3.563  1.00  0.00              
ATOM     54  C   LYS     4       2.101  -3.119  -3.210  1.00  0.00              
ATOM     55  O   LYS     4       0.903  -3.289  -2.980  1.00  0.00              
ATOM     56  CB  LYS     4       2.974  -4.547  -5.072  1.00  0.00              
ATOM     57  CG  LYS     4       3.514  -3.397  -5.911  1.00  0.00              
ATOM     58  CD  LYS     4       3.539  -3.755  -7.390  1.00  0.00              
ATOM     59  CE  LYS     4       4.149  -2.636  -8.221  1.00  0.00              
ATOM     60  NZ  LYS     4       4.143  -2.955  -9.674  1.00  0.00              
ATOM     61  H   LYS     4       1.846  -6.057  -3.190  1.00  0.00              
ATOM     62  HA  LYS     4       4.014  -4.009  -3.280  1.00  0.00              
ATOM     63 1HB  LYS     4       3.569  -5.442  -5.258  1.00  0.00              
ATOM     64 2HB  LYS     4       1.936  -4.738  -5.345  1.00  0.00              
ATOM     65 1HG  LYS     4       2.875  -2.527  -5.758  1.00  0.00              
ATOM     66 2HG  LYS     4       4.525  -3.168  -5.576  1.00  0.00              
ATOM     67 1HD  LYS     4       4.126  -4.665  -7.517  1.00  0.00              
ATOM     68 2HD  LYS     4       2.516  -3.935  -7.721  1.00  0.00              
ATOM     69 1HE  LYS     4       3.574  -1.728  -8.046  1.00  0.00              
ATOM     70 2HE  LYS     4       5.176  -2.484  -7.888  1.00  0.00              
ATOM     71 1HZ  LYS     4       4.555  -2.190 -10.189  1.00  0.00              
ATOM     72 2HZ  LYS     4       4.677  -3.797  -9.837  1.00  0.00              
ATOM     73 3HZ  LYS     4       3.191  -3.095  -9.984  1.00  0.00              
ATOM     74  N   LEU     5       2.684  -1.927  -3.167  1.00  0.00              
ATOM     75  CA  LEU     5       1.915  -0.706  -2.964  1.00  0.00              
ATOM     76  C   LEU     5       2.124   0.275  -4.111  1.00  0.00              
ATOM     77  O   LEU     5       3.251   0.683  -4.393  1.00  0.00              
ATOM     78  CB  LEU     5       2.296  -0.055  -1.628  1.00  0.00              
ATOM     79  CG  LEU     5       1.667   1.320  -1.368  1.00  0.00              
ATOM     80  CD1 LEU     5       0.153   1.190  -1.267  1.00  0.00              
ATOM     81  CD2 LEU     5       2.245   1.910  -0.091  1.00  0.00              
ATOM     82  H   LEU     5       3.687  -1.865  -3.278  1.00  0.00              
ATOM     83  HA  LEU     5       0.853  -0.942  -2.949  1.00  0.00              
ATOM     84 1HB  LEU     5       1.877  -0.793  -0.946  1.00  0.00              
ATOM     85 2HB  LEU     5       3.377  -0.010  -1.496  1.00  0.00              
ATOM     86  HG  LEU     5       1.954   1.969  -2.196  1.00  0.00              
ATOM     87 1HD1 LEU     5      -0.285   2.171  -1.083  1.00  0.00              
ATOM     88 2HD1 LEU     5      -0.241   0.787  -2.200  1.00  0.00              
ATOM     89 3HD1 LEU     5      -0.100   0.520  -0.446  1.00  0.00              
ATOM     90 1HD2 LEU     5       1.797   2.888   0.092  1.00  0.00              
ATOM     91 2HD2 LEU     5       2.027   1.248   0.747  1.00  0.00              
ATOM     92 3HD2 LEU     5       3.324   2.020  -0.196  1.00  0.00              
ATOM     93  N   ILE     6       1.032   0.648  -4.769  1.00  0.00              
ATOM     94  CA  ILE     6       1.080   1.653  -5.826  1.00  0.00              
ATOM     95  C   ILE     6       0.316   2.909  -5.428  1.00  0.00              
ATOM     96  O   ILE     6      -0.894   2.867  -5.208  1.00  0.00              
ATOM     97  CB  ILE     6       0.504   1.111  -7.147  1.00  0.00              
ATOM     98  CG1 ILE     6       1.303  -0.107  -7.618  1.00  0.00              
ATOM     99  CG2 ILE     6       0.504   2.196  -8.212  1.00  0.00              
ATOM    100  CD1 ILE     6       0.708  -0.799  -8.824  1.00  0.00              
ATOM    101  H   ILE     6       0.145   0.227  -4.532  1.00  0.00              
ATOM    102  HA  ILE     6       2.103   1.991  -5.987  1.00  0.00              
ATOM    103  HB  ILE     6      -0.517   0.769  -6.976  1.00  0.00              
ATOM    104 1HG1 ILE     6       2.309   0.238  -7.857  1.00  0.00              
ATOM    105 2HG1 ILE     6       1.349  -0.807  -6.784  1.00  0.00              
ATOM    106 1HG2 ILE     6       0.094   1.796  -9.140  1.00  0.00              
ATOM    107 2HG2 ILE     6      -0.107   3.034  -7.878  1.00  0.00              
ATOM    108 3HG2 ILE     6       1.525   2.538  -8.385  1.00  0.00              
ATOM    109 1HD1 ILE     6       1.329  -1.652  -9.098  1.00  0.00              
ATOM    110 2HD1 ILE     6      -0.298  -1.145  -8.585  1.00  0.00              
ATOM    111 3HD1 ILE     6       0.663  -0.101  -9.659  1.00  0.00              
ATOM    112  N   LEU     7       1.030   4.025  -5.336  1.00  0.00              
ATOM    113  CA  LEU     7       0.430   5.286  -4.918  1.00  0.00              
ATOM    114  C   LEU     7       0.182   6.200  -6.111  1.00  0.00              
ATOM    115  O   LEU     7       1.082   6.443  -6.917  1.00  0.00              
ATOM    116  CB  LEU     7       1.328   5.984  -3.889  1.00  0.00              
ATOM    117  CG  LEU     7       1.630   5.167  -2.626  1.00  0.00              
ATOM    118  CD1 LEU     7       2.613   5.920  -1.740  1.00  0.00              
ATOM    119  CD2 LEU     7       0.334   4.889  -1.878  1.00  0.00              
ATOM    120  H   LEU     7       2.015   4.000  -5.562  1.00  0.00              
ATOM    121  HA  LEU     7      -0.545   5.096  -4.468  1.00  0.00              
ATOM    122 1HB  LEU     7       2.230   6.095  -4.487  1.00  0.00              
ATOM    123 2HB  LEU     7       0.945   6.969  -3.622  1.00  0.00              
ATOM    124  HG  LEU     7       2.040   4.210  -2.949  1.00  0.00              
ATOM    125 1HD1 LEU     7       2.822   5.332  -0.846  1.00  0.00              
ATOM    126 2HD1 LEU     7       3.541   6.088  -2.287  1.00  0.00              
ATOM    127 3HD1 LEU     7       2.183   6.878  -1.451  1.00  0.00              
ATOM    128 1HD2 LEU     7       0.550   4.308  -0.981  1.00  0.00              
ATOM    129 2HD2 LEU     7      -0.134   5.833  -1.596  1.00  0.00              
ATOM    130 3HD2 LEU     7      -0.343   4.326  -2.520  1.00  0.00              
ATOM    131  N   ASN     8      -1.040   6.709  -6.218  1.00  0.00              
ATOM    132  CA  ASN     8      -1.385   7.665  -7.263  1.00  0.00              
ATOM    133  C   ASN     8      -2.085   8.886  -6.682  1.00  0.00              
ATOM    134  O   ASN     8      -3.141   9.296  -7.163  1.00  0.00              
ATOM    135  CB  ASN     8      -2.247   7.028  -8.337  1.00  0.00              
ATOM    136  CG  ASN     8      -1.545   5.952  -9.118  1.00  0.00              
ATOM    137  OD1 ASN     8      -0.649   6.227  -9.924  1.00  0.00              
ATOM    138  ND2 ASN     8      -2.001   4.738  -8.943  1.00  0.00              
ATOM    139  H   ASN     8      -1.750   6.423  -5.559  1.00  0.00              
ATOM    140  HA  ASN     8      -0.476   8.028  -7.746  1.00  0.00              
ATOM    141 1HB  ASN     8      -3.265   6.703  -8.116  1.00  0.00              
ATOM    142 2HB  ASN     8      -2.279   7.936  -8.940  1.00  0.00              
ATOM    143 1HD2 ASN     8      -1.582   3.972  -9.430  1.00  0.00              
ATOM    144 2HD2 ASN     8      -2.769   4.577  -8.323  1.00  0.00              
ATOM    145  N   LEU     9      -1.489   9.467  -5.646  1.00  0.00              
ATOM    146  CA  LEU     9      -2.081  10.611  -4.964  1.00  0.00              
ATOM    147  C   LEU     9      -1.468  11.918  -5.447  1.00  0.00              
ATOM    148  O   LEU     9      -0.434  11.922  -6.113  1.00  0.00              
ATOM    149  CB  LEU     9      -1.910  10.470  -3.447  1.00  0.00              
ATOM    150  CG  LEU     9      -2.541   9.214  -2.833  1.00  0.00              
ATOM    151  CD1 LEU     9      -2.217   9.139  -1.347  1.00  0.00              
ATOM    152  CD2 LEU     9      -4.046   9.240  -3.055  1.00  0.00              
ATOM    153  H   LEU     9      -0.603   9.107  -5.322  1.00  0.00              
ATOM    154  HA  LEU     9      -3.144  10.664  -5.195  1.00  0.00              
ATOM    155 1HB  LEU     9      -0.824  10.405  -3.396  1.00  0.00              
ATOM    156 2HB  LEU     9      -2.245  11.362  -2.918  1.00  0.00              
ATOM    157  HG  LEU     9      -2.140   8.354  -3.369  1.00  0.00              
ATOM    158 1HD1 LEU     9      -2.670   8.244  -0.919  1.00  0.00              
ATOM    159 2HD1 LEU     9      -1.136   9.098  -1.212  1.00  0.00              
ATOM    160 3HD1 LEU     9      -2.613  10.021  -0.844  1.00  0.00              
ATOM    161 1HD2 LEU     9      -4.494   8.347  -2.619  1.00  0.00              
ATOM    162 2HD2 LEU     9      -4.469  10.127  -2.582  1.00  0.00              
ATOM    163 3HD2 LEU     9      -4.256   9.265  -4.125  1.00  0.00              
ATOM    164  N   LYS    10      -2.114  13.029  -5.110  1.00  0.00              
ATOM    165  CA  LYS    10      -1.719  14.333  -5.628  1.00  0.00              
ATOM    166  C   LYS    10      -0.224  14.566  -5.455  1.00  0.00              
ATOM    167  O   LYS    10       0.428  15.145  -6.322  1.00  0.00              
ATOM    168  CB  LYS    10      -2.509  15.445  -4.935  1.00  0.00              
ATOM    169  CG  LYS    10      -2.178  16.849  -5.424  1.00  0.00              
ATOM    170  CD  LYS    10      -3.073  17.889  -4.767  1.00  0.00              
ATOM    171  CE  LYS    10      -2.738  19.293  -5.249  1.00  0.00              
ATOM    172  NZ  LYS    10      -3.614  20.320  -4.622  1.00  0.00              
ATOM    173  H   LYS    10      -2.900  12.969  -4.477  1.00  0.00              
ATOM    174  HA  LYS    10      -1.919  14.381  -6.699  1.00  0.00              
ATOM    175 1HB  LYS    10      -3.566  15.241  -5.106  1.00  0.00              
ATOM    176 2HB  LYS    10      -2.294  15.374  -3.869  1.00  0.00              
ATOM    177 1HG  LYS    10      -1.136  17.063  -5.186  1.00  0.00              
ATOM    178 2HG  LYS    10      -2.317  16.881  -6.505  1.00  0.00              
ATOM    179 1HD  LYS    10      -4.111  17.658  -5.010  1.00  0.00              
ATOM    180 2HD  LYS    10      -2.934  17.834  -3.687  1.00  0.00              
ATOM    181 1HE  LYS    10      -1.699  19.502  -4.999  1.00  0.00              
ATOM    182 2HE  LYS    10      -2.864  19.321  -6.331  1.00  0.00              
ATOM    183 1HZ  LYS    10      -3.360  21.235  -4.968  1.00  0.00              
ATOM    184 2HZ  LYS    10      -4.578  20.128  -4.854  1.00  0.00              
ATOM    185 3HZ  LYS    10      -3.497  20.295  -3.619  1.00  0.00              
ATOM    186  N   PHE    11       0.314  14.111  -4.327  1.00  0.00              
ATOM    187  CA  PHE    11       1.725  14.299  -4.020  1.00  0.00              
ATOM    188  C   PHE    11       2.461  12.967  -3.966  1.00  0.00              
ATOM    189  O   PHE    11       3.627  12.874  -4.353  1.00  0.00              
ATOM    190  CB  PHE    11       1.889  15.046  -2.696  1.00  0.00              
ATOM    191  CG  PHE    11       1.218  16.390  -2.669  1.00  0.00              
ATOM    192  CD1 PHE    11       0.047  16.582  -1.952  1.00  0.00              
ATOM    193  CD2 PHE    11       1.756  17.463  -3.360  1.00  0.00              
ATOM    194  CE1 PHE    11      -0.572  17.817  -1.926  1.00  0.00              
ATOM    195  CE2 PHE    11       1.141  18.701  -3.337  1.00  0.00              
ATOM    196  CZ  PHE    11      -0.024  18.877  -2.620  1.00  0.00              
ATOM    197  H   PHE    11      -0.273  13.620  -3.665  1.00  0.00              
ATOM    198  HA  PHE    11       2.201  14.884  -4.810  1.00  0.00              
ATOM    199 1HB  PHE    11       1.456  14.465  -1.881  1.00  0.00              
ATOM    200 2HB  PHE    11       2.945  15.222  -2.491  1.00  0.00              
ATOM    201  HD1 PHE    11      -0.385  15.744  -1.404  1.00  0.00              
ATOM    202  HD2 PHE    11       2.677  17.323  -3.928  1.00  0.00              
ATOM    203  HE1 PHE    11      -1.492  17.953  -1.358  1.00  0.00              
ATOM    204  HE2 PHE    11       1.575  19.537  -3.884  1.00  0.00              
ATOM    205  HZ  PHE    11      -0.512  19.851  -2.601  1.00  0.00              
ATOM    206  N   ALA    12       1.775  11.937  -3.485  1.00  0.00              
ATOM    207  CA  ALA    12       2.372  10.615  -3.349  1.00  0.00              
ATOM    208  C   ALA    12       2.220   9.806  -4.631  1.00  0.00              
ATOM    209  O   ALA    12       1.279   9.026  -4.776  1.00  0.00              
ATOM    210  CB  ALA    12       1.754   9.872  -2.174  1.00  0.00              
ATOM    211  H   ALA    12       0.814  12.073  -3.206  1.00  0.00              
ATOM    212  HA  ALA    12       3.439  10.731  -3.163  1.00  0.00              
ATOM    213 1HB  ALA    12       2.211   8.886  -2.085  1.00  0.00              
ATOM    214 2HB  ALA    12       1.926  10.435  -1.256  1.00  0.00              
ATOM    215 3HB  ALA    12       0.683   9.760  -2.337  1.00  0.00              
ATOM    216  N   PHE    13       3.150   9.999  -5.560  1.00  0.00              
ATOM    217  CA  PHE    13       3.247   9.141  -6.734  1.00  0.00              
ATOM    218  C   PHE    13       4.409   8.164  -6.611  1.00  0.00              
ATOM    219  O   PHE    13       5.490   8.527  -6.145  1.00  0.00              
ATOM    220  CB  PHE    13       3.402   9.986  -8.001  1.00  0.00              
ATOM    221  CG  PHE    13       2.161  10.742  -8.380  1.00  0.00              
ATOM    222  CD1 PHE    13       2.094  12.119  -8.221  1.00  0.00              
ATOM    223  CD2 PHE    13       1.057  10.080  -8.896  1.00  0.00              
ATOM    224  CE1 PHE    13       0.953  12.816  -8.569  1.00  0.00              
ATOM    225  CE2 PHE    13      -0.084  10.775  -9.247  1.00  0.00              
ATOM    226  CZ  PHE    13      -0.136  12.144  -9.082  1.00  0.00              
ATOM    227  H   PHE    13       3.808  10.757  -5.448  1.00  0.00              
ATOM    228  HA  PHE    13       2.343   8.538  -6.829  1.00  0.00              
ATOM    229 1HB  PHE    13       4.189  10.726  -7.864  1.00  0.00              
ATOM    230 2HB  PHE    13       3.648   9.347  -8.848  1.00  0.00              
ATOM    231  HD1 PHE    13       2.956  12.650  -7.816  1.00  0.00              
ATOM    232  HD2 PHE    13       1.098   8.998  -9.025  1.00  0.00              
ATOM    233  HE1 PHE    13       0.915  13.897  -8.439  1.00  0.00              
ATOM    234  HE2 PHE    13      -0.945  10.242  -9.652  1.00  0.00              
ATOM    235  HZ  PHE    13      -1.036  12.693  -9.357  1.00  0.00              
ATOM    236  N   GLY    14       4.182   6.924  -7.032  1.00  0.00              
ATOM    237  CA  GLY    14       5.250   5.937  -7.121  1.00  0.00              
ATOM    238  C   GLY    14       4.757   4.555  -6.713  1.00  0.00              
ATOM    239  O   GLY    14       3.564   4.350  -6.493  1.00  0.00              
ATOM    240  H   GLY    14       3.243   6.661  -7.295  1.00  0.00              
ATOM    241 1HA  GLY    14       5.613   5.896  -8.149  1.00  0.00              
ATOM    242 2HA  GLY    14       6.064   6.234  -6.462  1.00  0.00              
ATOM    243  N   ASP    15       5.685   3.609  -6.611  1.00  0.00              
ATOM    244  CA  ASP    15       5.351   2.250  -6.199  1.00  0.00              
ATOM    245  C   ASP    15       6.481   1.628  -5.388  1.00  0.00              
ATOM    246  O   ASP    15       7.652   1.953  -5.587  1.00  0.00              
ATOM    247  CB  ASP    15       5.039   1.380  -7.419  1.00  0.00              
ATOM    248  CG  ASP    15       6.225   1.146  -8.344  1.00  0.00              
ATOM    249  OD1 ASP    15       6.617   2.067  -9.022  1.00  0.00              
ATOM    250  OD2 ASP    15       6.826   0.102  -8.253  1.00  0.00              
ATOM    251  H   ASP    15       6.646   3.837  -6.826  1.00  0.00              
ATOM    252  HA  ASP    15       4.476   2.266  -5.549  1.00  0.00              
ATOM    253 1HB  ASP    15       4.582   0.424  -7.165  1.00  0.00              
ATOM    254 2HB  ASP    15       4.306   2.012  -7.922  1.00  0.00              
ATOM    255  N   THR    16       6.123   0.733  -4.474  1.00  0.00              
ATOM    256  CA  THR    16       7.107   0.047  -3.646  1.00  0.00              
ATOM    257  C   THR    16       6.602  -1.321  -3.208  1.00  0.00              
ATOM    258  O   THR    16       5.505  -1.738  -3.581  1.00  0.00              
ATOM    259  CB  THR    16       7.469   0.872  -2.398  1.00  0.00              
ATOM    260  OG1 THR    16       8.600   0.283  -1.743  1.00  0.00              
ATOM    261  CG2 THR    16       6.296   0.919  -1.431  1.00  0.00              
ATOM    262  H   THR    16       5.143   0.520  -4.351  1.00  0.00              
ATOM    263  HA  THR    16       8.015  -0.130  -4.223  1.00  0.00              
ATOM    264  HB  THR    16       7.726   1.886  -2.705  1.00  0.00              
ATOM    265  HG1 THR    16       8.824   0.800  -0.965  1.00  0.00              
ATOM    266 1HG2 THR    16       6.571   1.507  -0.555  1.00  0.00              
ATOM    267 2HG2 THR    16       5.438   1.377  -1.922  1.00  0.00              
ATOM    268 3HG2 THR    16       6.040  -0.094  -1.122  1.00  0.00              
ATOM    269  N   ASN    17       7.408  -2.019  -2.414  1.00  0.00              
ATOM    270  CA  ASN    17       7.030  -3.329  -1.900  1.00  0.00              
ATOM    271  C   ASN    17       7.271  -3.421  -0.399  1.00  0.00              
ATOM    272  O   ASN    17       8.102  -2.700   0.153  1.00  0.00              
ATOM    273  CB  ASN    17       7.770  -4.442  -2.619  1.00  0.00              
ATOM    274  CG  ASN    17       7.448  -4.534  -4.085  1.00  0.00              
ATOM    275  OD1 ASN    17       6.356  -4.965  -4.475  1.00  0.00              
ATOM    276  ND2 ASN    17       8.419  -4.209  -4.898  1.00  0.00              
ATOM    277  H   ASN    17       8.304  -1.630  -2.161  1.00  0.00              
ATOM    278  HA  ASN    17       5.963  -3.493  -2.051  1.00  0.00              
ATOM    279 1HB  ASN    17       8.844  -4.581  -2.480  1.00  0.00              
ATOM    280 2HB  ASN    17       7.232  -5.228  -2.090  1.00  0.00              
ATOM    281 1HD2 ASN    17       8.277  -4.247  -5.888  1.00  0.00              
ATOM    282 2HD2 ASN    17       9.304  -3.922  -4.532  1.00  0.00              
ATOM    283  N   SER    18       6.540  -4.316   0.260  1.00  0.00              
ATOM    284  CA  SER    18       6.724  -4.555   1.685  1.00  0.00              
ATOM    285  C   SER    18       6.157  -5.908   2.094  1.00  0.00              
ATOM    286  O   SER    18       5.106  -6.324   1.608  1.00  0.00              
ATOM    287  CB  SER    18       6.075  -3.445   2.489  1.00  0.00              
ATOM    288  OG  SER    18       6.254  -3.619   3.868  1.00  0.00              
ATOM    289  H   SER    18       5.840  -4.842  -0.242  1.00  0.00              
ATOM    290  HA  SER    18       7.764  -4.474   2.009  1.00  0.00              
ATOM    291 1HB  SER    18       6.518  -2.495   2.191  1.00  0.00              
ATOM    292 2HB  SER    18       5.008  -3.432   2.269  1.00  0.00              
ATOM    293  HG  SER    18       5.859  -4.451   4.139  1.00  0.00              
ATOM    294  N   GLU    19       6.859  -6.592   2.991  1.00  0.00              
ATOM    295  CA  GLU    19       6.420  -7.894   3.479  1.00  0.00              
ATOM    296  C   GLU    19       5.339  -7.747   4.542  1.00  0.00              
ATOM    297  O   GLU    19       5.346  -6.793   5.320  1.00  0.00              
ATOM    298  CB  GLU    19       7.604  -8.684   4.041  1.00  0.00              
ATOM    299  CG  GLU    19       8.660  -9.051   3.007  1.00  0.00              
ATOM    300  CD  GLU    19       9.779  -9.840   3.627  1.00  0.00              
ATOM    301  OE1 GLU    19       9.748 -10.046   4.817  1.00  0.00              
ATOM    302  OE2 GLU    19      10.606 -10.335   2.898  1.00  0.00              
ATOM    303  H   GLU    19       7.721  -6.199   3.345  1.00  0.00              
ATOM    304  HA  GLU    19       5.976  -8.462   2.663  1.00  0.00              
ATOM    305 1HB  GLU    19       8.057  -8.069   4.818  1.00  0.00              
ATOM    306 2HB  GLU    19       7.200  -9.594   4.484  1.00  0.00              
ATOM    307 1HG  GLU    19       8.262  -9.597   2.154  1.00  0.00              
ATOM    308 2HG  GLU    19       9.040  -8.086   2.674  1.00  0.00              
ATOM    309  N   ALA    20       4.411  -8.698   4.570  1.00  0.00              
ATOM    310  CA  ALA    20       3.346  -8.699   5.566  1.00  0.00              
ATOM    311  C   ALA    20       2.811 -10.107   5.798  1.00  0.00              
ATOM    312  O   ALA    20       2.914 -10.971   4.927  1.00  0.00              
ATOM    313  CB  ALA    20       2.223  -7.764   5.142  1.00  0.00              
ATOM    314  H   ALA    20       4.444  -9.438   3.884  1.00  0.00              
ATOM    315  HA  ALA    20       3.753  -8.346   6.513  1.00  0.00              
ATOM    316 1HB  ALA    20       1.436  -7.778   5.897  1.00  0.00              
ATOM    317 2HB  ALA    20       2.610  -6.751   5.041  1.00  0.00              
ATOM    318 3HB  ALA    20       1.815  -8.095   4.188  1.00  0.00              
ATOM    319  N   VAL    21       2.241 -10.331   6.977  1.00  0.00              
ATOM    320  CA  VAL    21       1.667 -11.628   7.316  1.00  0.00              
ATOM    321  C   VAL    21       0.473 -11.951   6.427  1.00  0.00              
ATOM    322  O   VAL    21       0.261 -13.104   6.053  1.00  0.00              
ATOM    323  CB  VAL    21       1.227 -11.682   8.791  1.00  0.00              
ATOM    324  CG1 VAL    21       0.460 -12.966   9.071  1.00  0.00              
ATOM    325  CG2 VAL    21       2.433 -11.573   9.712  1.00  0.00              
ATOM    326  H   VAL    21       2.204  -9.583   7.656  1.00  0.00              
ATOM    327  HA  VAL    21       2.378 -12.436   7.135  1.00  0.00              
ATOM    328  HB  VAL    21       0.589 -10.824   9.002  1.00  0.00              
ATOM    329 1HG1 VAL    21       0.156 -12.987  10.118  1.00  0.00              
ATOM    330 2HG1 VAL    21      -0.425 -13.006   8.436  1.00  0.00              
ATOM    331 3HG1 VAL    21       1.097 -13.824   8.861  1.00  0.00              
ATOM    332 1HG2 VAL    21       2.104 -11.612  10.750  1.00  0.00              
ATOM    333 2HG2 VAL    21       3.116 -12.400   9.515  1.00  0.00              
ATOM    334 3HG2 VAL    21       2.945 -10.628   9.530  1.00  0.00              
ATOM    335  N   ASP    22      -0.304 -10.927   6.094  1.00  0.00              
ATOM    336  CA  ASP    22      -1.488 -11.103   5.263  1.00  0.00              
ATOM    337  C   ASP    22      -1.843  -9.816   4.529  1.00  0.00              
ATOM    338  O   ASP    22      -1.261  -8.762   4.787  1.00  0.00              
ATOM    339  CB  ASP    22      -2.674 -11.569   6.109  1.00  0.00              
ATOM    340  CG  ASP    22      -3.739 -12.337   5.337  1.00  0.00              
ATOM    341  OD1 ASP    22      -3.569 -12.518   4.155  1.00  0.00              
ATOM    342  OD2 ASP    22      -4.626 -12.869   5.958  1.00  0.00              
ATOM    343  H   ASP    22      -0.067 -10.002   6.424  1.00  0.00              
ATOM    344  HA  ASP    22      -1.292 -11.854   4.495  1.00  0.00              
ATOM    345 1HB  ASP    22      -2.381 -12.143   6.990  1.00  0.00              
ATOM    346 2HB  ASP    22      -3.077 -10.605   6.422  1.00  0.00              
ATOM    347  N   ALA    23      -2.802  -9.908   3.614  1.00  0.00              
ATOM    348  CA  ALA    23      -3.255  -8.745   2.860  1.00  0.00              
ATOM    349  C   ALA    23      -3.779  -7.655   3.786  1.00  0.00              
ATOM    350  O   ALA    23      -3.551  -6.468   3.555  1.00  0.00              
ATOM    351  CB  ALA    23      -4.323  -9.149   1.854  1.00  0.00              
ATOM    352  H   ALA    23      -3.229 -10.805   3.437  1.00  0.00              
ATOM    353  HA  ALA    23      -2.405  -8.329   2.316  1.00  0.00              
ATOM    354 1HB  ALA    23      -4.651  -8.270   1.298  1.00  0.00              
ATOM    355 2HB  ALA    23      -3.913  -9.883   1.161  1.00  0.00              
ATOM    356 3HB  ALA    23      -5.174  -9.581   2.380  1.00  0.00              
ATOM    357  N   ALA    24      -4.482  -8.067   4.837  1.00  0.00              
ATOM    358  CA  ALA    24      -4.988  -7.131   5.833  1.00  0.00              
ATOM    359  C   ALA    24      -3.850  -6.390   6.520  1.00  0.00              
ATOM    360  O   ALA    24      -3.910  -5.174   6.706  1.00  0.00              
ATOM    361  CB  ALA    24      -5.844  -7.862   6.858  1.00  0.00              
ATOM    362  H   ALA    24      -4.671  -9.053   4.946  1.00  0.00              
ATOM    363  HA  ALA    24      -5.605  -6.386   5.333  1.00  0.00              
ATOM    364 1HB  ALA    24      -6.215  -7.149   7.596  1.00  0.00              
ATOM    365 2HB  ALA    24      -6.688  -8.336   6.356  1.00  0.00              
ATOM    366 3HB  ALA    24      -5.246  -8.622   7.358  1.00  0.00              
ATOM    367  N   GLU    25      -2.811  -7.128   6.898  1.00  0.00              
ATOM    368  CA  GLU    25      -1.651  -6.540   7.554  1.00  0.00              
ATOM    369  C   GLU    25      -0.887  -5.622   6.608  1.00  0.00              
ATOM    370  O   GLU    25      -0.342  -4.601   7.025  1.00  0.00              
ATOM    371  CB  GLU    25      -0.724  -7.635   8.086  1.00  0.00              
ATOM    372  CG  GLU    25      -1.314  -8.464   9.218  1.00  0.00              
ATOM    373  CD  GLU    25      -1.731  -7.595  10.371  1.00  0.00              
ATOM    374  OE1 GLU    25      -0.933  -6.804  10.814  1.00  0.00              
ATOM    375  OE2 GLU    25      -2.882  -7.640  10.737  1.00  0.00              
ATOM    376  H   GLU    25      -2.825  -8.123   6.724  1.00  0.00              
ATOM    377  HA  GLU    25      -1.974  -5.921   8.393  1.00  0.00              
ATOM    378 1HB  GLU    25      -0.487  -8.287   7.245  1.00  0.00              
ATOM    379 2HB  GLU    25       0.185  -7.144   8.432  1.00  0.00              
ATOM    380 1HG  GLU    25      -2.155  -9.084   8.908  1.00  0.00              
ATOM    381 2HG  GLU    25      -0.488  -9.103   9.525  1.00  0.00              
ATOM    382  N   ALA    26      -0.854  -5.990   5.333  1.00  0.00              
ATOM    383  CA  ALA    26      -0.230  -5.160   4.310  1.00  0.00              
ATOM    384  C   ALA    26      -0.950  -3.824   4.173  1.00  0.00              
ATOM    385  O   ALA    26      -0.316  -2.771   4.096  1.00  0.00              
ATOM    386  CB  ALA    26      -0.203  -5.890   2.977  1.00  0.00              
ATOM    387  H   ALA    26      -1.272  -6.871   5.064  1.00  0.00              
ATOM    388  HA  ALA    26       0.795  -4.946   4.612  1.00  0.00              
ATOM    389 1HB  ALA    26       0.267  -5.257   2.224  1.00  0.00              
ATOM    390 2HB  ALA    26       0.368  -6.814   3.080  1.00  0.00              
ATOM    391 3HB  ALA    26      -1.221  -6.125   2.670  1.00  0.00              
ATOM    392  N   GLU    27      -2.278  -3.874   4.141  1.00  0.00              
ATOM    393  CA  GLU    27      -3.088  -2.665   4.068  1.00  0.00              
ATOM    394  C   GLU    27      -2.840  -1.760   5.270  1.00  0.00              
ATOM    395  O   GLU    27      -2.743  -0.542   5.131  1.00  0.00              
ATOM    396  CB  GLU    27      -4.573  -3.021   3.975  1.00  0.00              
ATOM    397  CG  GLU    27      -5.495  -1.827   3.771  1.00  0.00              
ATOM    398  CD  GLU    27      -6.925  -2.262   3.610  1.00  0.00              
ATOM    399  OE1 GLU    27      -7.172  -3.444   3.629  1.00  0.00              
ATOM    400  OE2 GLU    27      -7.783  -1.412   3.582  1.00  0.00              
ATOM    401  H   GLU    27      -2.737  -4.772   4.169  1.00  0.00              
ATOM    402  HA  GLU    27      -2.813  -2.087   3.185  1.00  0.00              
ATOM    403 1HB  GLU    27      -4.683  -3.712   3.139  1.00  0.00              
ATOM    404 2HB  GLU    27      -4.838  -3.529   4.903  1.00  0.00              
ATOM    405 1HG  GLU    27      -5.428  -1.087   4.567  1.00  0.00              
ATOM    406 2HG  GLU    27      -5.142  -1.388   2.838  1.00  0.00              
ATOM    407  N   LYS    28      -2.736  -2.366   6.446  1.00  0.00              
ATOM    408  CA  LYS    28      -2.441  -1.625   7.668  1.00  0.00              
ATOM    409  C   LYS    28      -1.110  -0.892   7.559  1.00  0.00              
ATOM    410  O   LYS    28      -1.013   0.291   7.890  1.00  0.00              
ATOM    411  CB  LYS    28      -2.428  -2.564   8.875  1.00  0.00              
ATOM    412  CG  LYS    28      -3.795  -3.113   9.260  1.00  0.00              
ATOM    413  CD  LYS    28      -3.688  -4.113  10.402  1.00  0.00              
ATOM    414  CE  LYS    28      -5.028  -4.775  10.686  1.00  0.00              
ATOM    415  NZ  LYS    28      -4.922  -5.813  11.747  1.00  0.00              
ATOM    416  H   LYS    28      -2.864  -3.367   6.498  1.00  0.00              
ATOM    417  HA  LYS    28      -3.204  -0.863   7.829  1.00  0.00              
ATOM    418 1HB  LYS    28      -1.761  -3.391   8.628  1.00  0.00              
ATOM    419 2HB  LYS    28      -2.014  -2.002   9.713  1.00  0.00              
ATOM    420 1HG  LYS    28      -4.430  -2.280   9.564  1.00  0.00              
ATOM    421 2HG  LYS    28      -4.230  -3.601   8.389  1.00  0.00              
ATOM    422 1HD  LYS    28      -2.956  -4.874  10.129  1.00  0.00              
ATOM    423 2HD  LYS    28      -3.348  -3.587  11.294  1.00  0.00              
ATOM    424 1HE  LYS    28      -5.730  -4.005  11.001  1.00  0.00              
ATOM    425 2HE  LYS    28      -5.384  -5.235   9.764  1.00  0.00              
ATOM    426 1HZ  LYS    28      -5.830  -6.227  11.905  1.00  0.00              
ATOM    427 2HZ  LYS    28      -4.271  -6.529  11.456  1.00  0.00              
ATOM    428 3HZ  LYS    28      -4.593  -5.387  12.602  1.00  0.00              
ATOM    429  N   LYS    29      -0.087  -1.599   7.092  1.00  0.00              
ATOM    430  CA  LYS    29       1.241  -1.017   6.940  1.00  0.00              
ATOM    431  C   LYS    29       1.241   0.084   5.885  1.00  0.00              
ATOM    432  O   LYS    29       1.935   1.091   6.026  1.00  0.00              
ATOM    433  CB  LYS    29       2.260  -2.096   6.571  1.00  0.00              
ATOM    434  CG  LYS    29       2.562  -3.085   7.689  1.00  0.00              
ATOM    435  CD  LYS    29       3.617  -4.096   7.265  1.00  0.00              
ATOM    436  CE  LYS    29       3.814  -5.170   8.325  1.00  0.00              
ATOM    437  NZ  LYS    29       4.968  -6.054   8.014  1.00  0.00              
ATOM    438  H   LYS    29      -0.232  -2.566   6.840  1.00  0.00              
ATOM    439  HA  LYS    29       1.550  -0.552   7.875  1.00  0.00              
ATOM    440 1HB  LYS    29       1.860  -2.633   5.710  1.00  0.00              
ATOM    441 2HB  LYS    29       3.179  -1.584   6.283  1.00  0.00              
ATOM    442 1HG  LYS    29       2.918  -2.527   8.558  1.00  0.00              
ATOM    443 2HG  LYS    29       1.641  -3.606   7.947  1.00  0.00              
ATOM    444 1HD  LYS    29       3.298  -4.559   6.332  1.00  0.00              
ATOM    445 2HD  LYS    29       4.558  -3.568   7.103  1.00  0.00              
ATOM    446 1HE  LYS    29       3.980  -4.678   9.283  1.00  0.00              
ATOM    447 2HE  LYS    29       2.903  -5.767   8.379  1.00  0.00              
ATOM    448 1HZ  LYS    29       5.064  -6.750   8.740  1.00  0.00              
ATOM    449 2HZ  LYS    29       4.815  -6.510   7.127  1.00  0.00              
ATOM    450 3HZ  LYS    29       5.812  -5.501   7.967  1.00  0.00              
ATOM    451  N   PHE    30       0.457  -0.114   4.831  1.00  0.00              
ATOM    452  CA  PHE    30       0.392   0.846   3.735  1.00  0.00              
ATOM    453  C   PHE    30      -0.334   2.115   4.156  1.00  0.00              
ATOM    454  O   PHE    30      -0.033   3.206   3.671  1.00  0.00              
ATOM    455  CB  PHE    30      -0.298   0.223   2.520  1.00  0.00              
ATOM    456  CG  PHE    30       0.475  -0.903   1.895  1.00  0.00              
ATOM    457  CD1 PHE    30       1.828  -1.061   2.153  1.00  0.00              
ATOM    458  CD2 PHE    30      -0.150  -1.805   1.047  1.00  0.00              
ATOM    459  CE1 PHE    30       2.540  -2.097   1.578  1.00  0.00              
ATOM    460  CE2 PHE    30       0.559  -2.842   0.472  1.00  0.00              
ATOM    461  CZ  PHE    30       1.906  -2.988   0.738  1.00  0.00              
ATOM    462  H   PHE    30      -0.107  -0.951   4.787  1.00  0.00              
ATOM    463  HA  PHE    30       1.400   1.146   3.446  1.00  0.00              
ATOM    464 1HB  PHE    30      -1.267  -0.184   2.807  1.00  0.00              
ATOM    465 2HB  PHE    30      -0.437   0.974   1.744  1.00  0.00              
ATOM    466  HD1 PHE    30       2.329  -0.358   2.818  1.00  0.00              
ATOM    467  HD2 PHE    30      -1.214  -1.690   0.837  1.00  0.00              
ATOM    468  HE1 PHE    30       3.603  -2.210   1.789  1.00  0.00              
ATOM    469  HE2 PHE    30       0.056  -3.545  -0.191  1.00  0.00              
ATOM    470  HZ  PHE    30       2.466  -3.804   0.284  1.00  0.00              
ATOM    471  N   LYS    31      -1.295   1.968   5.064  1.00  0.00              
ATOM    472  CA  LYS    31      -1.959   3.117   5.670  1.00  0.00              
ATOM    473  C   LYS    31      -1.015   3.872   6.595  1.00  0.00              
ATOM    474  O   LYS    31      -1.051   5.102   6.664  1.00  0.00              
ATOM    475  CB  LYS    31      -3.204   2.673   6.439  1.00  0.00              
ATOM    476  CG  LYS    31      -4.380   2.274   5.557  1.00  0.00              
ATOM    477  CD  LYS    31      -5.565   1.810   6.390  1.00  0.00              
ATOM    478  CE  LYS    31      -6.770   1.499   5.515  1.00  0.00              
ATOM    479  NZ  LYS    31      -7.923   0.999   6.313  1.00  0.00              
ATOM    480  H   LYS    31      -1.571   1.037   5.340  1.00  0.00              
ATOM    481  HA  LYS    31      -2.261   3.819   4.893  1.00  0.00              
ATOM    482 1HB  LYS    31      -2.912   1.825   7.059  1.00  0.00              
ATOM    483 2HB  LYS    31      -3.498   3.505   7.080  1.00  0.00              
ATOM    484 1HG  LYS    31      -4.672   3.138   4.958  1.00  0.00              
ATOM    485 2HG  LYS    31      -4.060   1.468   4.898  1.00  0.00              
ATOM    486 1HD  LYS    31      -5.273   0.915   6.940  1.00  0.00              
ATOM    487 2HD  LYS    31      -5.824   2.600   7.096  1.00  0.00              
ATOM    488 1HE  LYS    31      -7.058   2.410   4.993  1.00  0.00              
ATOM    489 2HE  LYS    31      -6.477   0.742   4.788  1.00  0.00              
ATOM    490 1HZ  LYS    31      -8.699   0.804   5.696  1.00  0.00              
ATOM    491 2HZ  LYS    31      -7.656   0.153   6.796  1.00  0.00              
ATOM    492 3HZ  LYS    31      -8.195   1.700   6.986  1.00  0.00              
ATOM    493  N   GLN    32      -0.173   3.132   7.308  1.00  0.00              
ATOM    494  CA  GLN    32       0.860   3.734   8.142  1.00  0.00              
ATOM    495  C   GLN    32       1.889   4.472   7.296  1.00  0.00              
ATOM    496  O   GLN    32       2.395   5.523   7.692  1.00  0.00              
ATOM    497  CB  GLN    32       1.557   2.665   8.988  1.00  0.00              
ATOM    498  CG  GLN    32       0.705   2.112  10.118  1.00  0.00              
ATOM    499  CD  GLN    32       1.371   0.949  10.828  1.00  0.00              
ATOM    500  OE1 GLN    32       2.454   0.504  10.440  1.00  0.00              
ATOM    501  NE2 GLN    32       0.723   0.446  11.873  1.00  0.00              
ATOM    502  H   GLN    32      -0.251   2.125   7.270  1.00  0.00              
ATOM    503  HA  GLN    32       0.410   4.477   8.801  1.00  0.00              
ATOM    504 1HB  GLN    32       1.838   1.860   8.309  1.00  0.00              
ATOM    505 2HB  GLN    32       2.457   3.125   9.397  1.00  0.00              
ATOM    506 1HG  GLN    32       0.244   2.746  10.874  1.00  0.00              
ATOM    507 2HG  GLN    32      -0.067   1.716   9.457  1.00  0.00              
ATOM    508 1HE2 GLN    32       1.113  -0.323  12.381  1.00  0.00              
ATOM    509 2HE2 GLN    32      -0.154   0.836  12.153  1.00  0.00              
ATOM    510  N   TYR    33       2.198   3.915   6.129  1.00  0.00              
ATOM    511  CA  TYR    33       3.103   4.562   5.187  1.00  0.00              
ATOM    512  C   TYR    33       2.533   5.888   4.696  1.00  0.00              
ATOM    513  O   TYR    33       3.240   6.892   4.632  1.00  0.00              
ATOM    514  CB  TYR    33       3.388   3.641   3.999  1.00  0.00              
ATOM    515  CG  TYR    33       4.154   2.389   4.363  1.00  0.00              
ATOM    516  CD1 TYR    33       4.731   2.246   5.618  1.00  0.00              
ATOM    517  CD2 TYR    33       4.297   1.352   3.455  1.00  0.00              
ATOM    518  CE1 TYR    33       5.432   1.105   5.956  1.00  0.00              
ATOM    519  CE2 TYR    33       4.995   0.207   3.781  1.00  0.00              
ATOM    520  CZ  TYR    33       5.562   0.087   5.034  1.00  0.00              
ATOM    521  OH  TYR    33       6.258  -1.053   5.366  1.00  0.00              
ATOM    522  H   TYR    33       1.794   3.022   5.888  1.00  0.00              
ATOM    523  HA  TYR    33       4.048   4.795   5.682  1.00  0.00              
ATOM    524 1HB  TYR    33       2.425   3.364   3.566  1.00  0.00              
ATOM    525 2HB  TYR    33       3.960   4.218   3.274  1.00  0.00              
ATOM    526  HD1 TYR    33       4.624   3.054   6.341  1.00  0.00              
ATOM    527  HD2 TYR    33       3.848   1.453   2.467  1.00  0.00              
ATOM    528  HE1 TYR    33       5.879   1.006   6.944  1.00  0.00              
ATOM    529  HE2 TYR    33       5.097  -0.596   3.050  1.00  0.00              
ATOM    530  HH  TYR    33       6.071  -1.791   4.780  1.00  0.00              
ATOM    531  N   ALA    34       1.252   5.882   4.349  1.00  0.00              
ATOM    532  CA  ALA    34       0.569   7.094   3.912  1.00  0.00              
ATOM    533  C   ALA    34       0.514   8.129   5.028  1.00  0.00              
ATOM    534  O   ALA    34       0.647   9.328   4.785  1.00  0.00              
ATOM    535  CB  ALA    34      -0.832   6.766   3.418  1.00  0.00              
ATOM    536  H   ALA    34       0.735   5.015   4.389  1.00  0.00              
ATOM    537  HA  ALA    34       1.134   7.535   3.090  1.00  0.00              
ATOM    538 1HB  ALA    34      -1.326   7.682   3.095  1.00  0.00              
ATOM    539 2HB  ALA    34      -0.770   6.072   2.581  1.00  0.00              
ATOM    540 3HB  ALA    34      -1.404   6.311   4.225  1.00  0.00              
ATOM    541  N   ASN    35       0.317   7.656   6.255  1.00  0.00              
ATOM    542  CA  ASN    35       0.283   8.535   7.418  1.00  0.00              
ATOM    543  C   ASN    35       1.637   9.195   7.649  1.00  0.00              
ATOM    544  O   ASN    35       1.711  10.368   8.020  1.00  0.00              
ATOM    545  CB  ASN    35      -0.157   7.790   8.665  1.00  0.00              
ATOM    546  CG  ASN    35      -1.627   7.474   8.694  1.00  0.00              
ATOM    547  OD1 ASN    35      -2.433   8.110   8.004  1.00  0.00              
ATOM    548  ND2 ASN    35      -1.989   6.552   9.548  1.00  0.00              
ATOM    549  H   ASN    35       0.188   6.663   6.386  1.00  0.00              
ATOM    550  HA  ASN    35      -0.431   9.344   7.251  1.00  0.00              
ATOM    551 1HB  ASN    35       0.402   6.925   9.025  1.00  0.00              
ATOM    552 2HB  ASN    35       0.032   8.642   9.318  1.00  0.00              
ATOM    553 1HD2 ASN    35      -2.952   6.290   9.622  1.00  0.00              
ATOM    554 2HD2 ASN    35      -1.305   6.110  10.127  1.00  0.00              
ATOM    555  N   ASP    36       2.705   8.437   7.430  1.00  0.00              
ATOM    556  CA  ASP    36       4.058   8.973   7.522  1.00  0.00              
ATOM    557  C   ASP    36       4.344   9.946   6.386  1.00  0.00              
ATOM    558  O   ASP    36       5.056  10.933   6.566  1.00  0.00              
ATOM    559  CB  ASP    36       5.087   7.839   7.513  1.00  0.00              
ATOM    560  CG  ASP    36       5.149   7.037   8.806  1.00  0.00              
ATOM    561  OD1 ASP    36       4.594   7.478   9.784  1.00  0.00              
ATOM    562  OD2 ASP    36       5.613   5.922   8.767  1.00  0.00              
ATOM    563  H   ASP    36       2.576   7.464   7.191  1.00  0.00              
ATOM    564  HA  ASP    36       4.169   9.536   8.449  1.00  0.00              
ATOM    565 1HB  ASP    36       4.976   7.159   6.669  1.00  0.00              
ATOM    566 2HB  ASP    36       6.006   8.415   7.399  1.00  0.00              
ATOM    567  N   HIS    37       3.784   9.662   5.214  1.00  0.00              
ATOM    568  CA  HIS    37       3.927  10.544   4.063  1.00  0.00              
ATOM    569  C   HIS    37       3.131  11.829   4.253  1.00  0.00              
ATOM    570  O   HIS    37       3.505  12.882   3.737  1.00  0.00              
ATOM    571  CB  HIS    37       3.480   9.836   2.780  1.00  0.00              
ATOM    572  CG  HIS    37       4.389   8.723   2.360  1.00  0.00              
ATOM    573  ND1 HIS    37       4.016   7.766   1.439  1.00  0.00              
ATOM    574  CD2 HIS    37       5.652   8.413   2.736  1.00  0.00              
ATOM    575  CE1 HIS    37       5.013   6.916   1.265  1.00  0.00              
ATOM    576  NE2 HIS    37       6.016   7.286   2.041  1.00  0.00              
ATOM    577  H   HIS    37       3.247   8.812   5.119  1.00  0.00              
ATOM    578  HA  HIS    37       4.969  10.839   3.954  1.00  0.00              
ATOM    579 1HB  HIS    37       2.492   9.397   2.917  1.00  0.00              
ATOM    580 2HB  HIS    37       3.451  10.544   1.952  1.00  0.00              
ATOM    581  HD2 HIS    37       6.351   8.874   3.434  1.00  0.00              
ATOM    582  HE1 HIS    37       4.916   6.081   0.571  1.00  0.00              
ATOM    583  HE2 HIS    37       6.910   6.822   2.117  1.00  0.00              
ATOM    584  N   GLY    38       2.033  11.736   4.996  1.00  0.00              
ATOM    585  CA  GLY    38       1.164  12.882   5.226  1.00  0.00              
ATOM    586  C   GLY    38       0.080  12.977   4.160  1.00  0.00              
ATOM    587  O   GLY    38      -0.419  14.062   3.862  1.00  0.00              
ATOM    588  H   GLY    38       1.795  10.845   5.410  1.00  0.00              
ATOM    589 1HA  GLY    38       0.692  12.780   6.203  1.00  0.00              
ATOM    590 2HA  GLY    38       1.762  13.792   5.205  1.00  0.00              
ATOM    591  N   VAL    39      -0.279  11.834   3.585  1.00  0.00              
ATOM    592  CA  VAL    39      -1.254  11.792   2.503  1.00  0.00              
ATOM    593  C   VAL    39      -2.395  10.835   2.827  1.00  0.00              
ATOM    594  O   VAL    39      -2.336  10.089   3.803  1.00  0.00              
ATOM    595  CB  VAL    39      -0.604  11.370   1.172  1.00  0.00              
ATOM    596  CG1 VAL    39       0.467  12.370   0.762  1.00  0.00              
ATOM    597  CG2 VAL    39      -0.011   9.974   1.288  1.00  0.00              
ATOM    598  H   VAL    39       0.136  10.969   3.907  1.00  0.00              
ATOM    599  HA  VAL    39      -1.733  12.763   2.364  1.00  0.00              
ATOM    600  HB  VAL    39      -1.373  11.325   0.401  1.00  0.00              
ATOM    601 1HG1 VAL    39       0.916  12.056  -0.181  1.00  0.00              
ATOM    602 2HG1 VAL    39       0.017  13.355   0.639  1.00  0.00              
ATOM    603 3HG1 VAL    39       1.237  12.415   1.532  1.00  0.00              
ATOM    604 1HG2 VAL    39       0.443   9.691   0.339  1.00  0.00              
ATOM    605 2HG2 VAL    39       0.747   9.966   2.071  1.00  0.00              
ATOM    606 3HG2 VAL    39      -0.799   9.263   1.538  1.00  0.00              
ATOM    607  N   ASP    40      -3.435  10.863   1.998  1.00  0.00              
ATOM    608  CA  ASP    40      -4.577   9.973   2.174  1.00  0.00              
ATOM    609  C   ASP    40      -5.303   9.744   0.854  1.00  0.00              
ATOM    610  O   ASP    40      -5.068  10.448  -0.127  1.00  0.00              
ATOM    611  CB  ASP    40      -5.544  10.540   3.215  1.00  0.00              
ATOM    612  CG  ASP    40      -6.428   9.498   3.887  1.00  0.00              
ATOM    613  OD1 ASP    40      -6.286   8.339   3.577  1.00  0.00              
ATOM    614  OD2 ASP    40      -7.124   9.845   4.811  1.00  0.00              
ATOM    615  H   ASP    40      -3.434  11.515   1.228  1.00  0.00              
ATOM    616  HA  ASP    40      -4.233   8.995   2.513  1.00  0.00              
ATOM    617 1HB  ASP    40      -5.055  11.146   3.978  1.00  0.00              
ATOM    618 2HB  ASP    40      -6.157  11.180   2.579  1.00  0.00              
ATOM    619  N   GLY    41      -6.189   8.752   0.838  1.00  0.00              
ATOM    620  CA  GLY    41      -6.917   8.397  -0.374  1.00  0.00              
ATOM    621  C   GLY    41      -7.774   7.156  -0.157  1.00  0.00              
ATOM    622  O   GLY    41      -8.065   6.782   0.979  1.00  0.00              
ATOM    623  H   GLY    41      -6.363   8.233   1.685  1.00  0.00              
ATOM    624 1HA  GLY    41      -7.561   9.228  -0.660  1.00  0.00              
ATOM    625 2HA  GLY    41      -6.204   8.200  -1.174  1.00  0.00              
ATOM    626  N   GLU    42      -8.177   6.523  -1.253  1.00  0.00              
ATOM    627  CA  GLU    42      -8.976   5.304  -1.185  1.00  0.00              
ATOM    628  C   GLU    42      -8.148   4.083  -1.566  1.00  0.00              
ATOM    629  O   GLU    42      -7.346   4.131  -2.498  1.00  0.00              
ATOM    630  CB  GLU    42     -10.201   5.414  -2.097  1.00  0.00              
ATOM    631  CG  GLU    42     -11.206   6.476  -1.674  1.00  0.00              
ATOM    632  CD  GLU    42     -12.413   6.473  -2.570  1.00  0.00              
ATOM    633  OE1 GLU    42     -12.428   5.719  -3.513  1.00  0.00              
ATOM    634  OE2 GLU    42     -13.367   7.142  -2.250  1.00  0.00              
ATOM    635  H   GLU    42      -7.925   6.895  -2.157  1.00  0.00              
ATOM    636  HA  GLU    42      -9.315   5.142  -0.161  1.00  0.00              
ATOM    637 1HB  GLU    42      -9.834   5.641  -3.098  1.00  0.00              
ATOM    638 2HB  GLU    42     -10.685   4.437  -2.100  1.00  0.00              
ATOM    639 1HG  GLU    42     -11.525   6.382  -0.636  1.00  0.00              
ATOM    640 2HG  GLU    42     -10.661   7.410  -1.802  1.00  0.00              
ATOM    641  N   TRP    43      -8.351   2.989  -0.840  1.00  0.00              
ATOM    642  CA  TRP    43      -7.566   1.779  -1.045  1.00  0.00              
ATOM    643  C   TRP    43      -8.315   0.774  -1.910  1.00  0.00              
ATOM    644  O   TRP    43      -9.537   0.658  -1.826  1.00  0.00              
ATOM    645  CB  TRP    43      -7.203   1.145   0.300  1.00  0.00              
ATOM    646  CG  TRP    43      -5.893   1.619   0.851  1.00  0.00              
ATOM    647  CD1 TRP    43      -4.709   0.944   0.834  1.00  0.00              
ATOM    648  CD2 TRP    43      -5.632   2.871   1.498  1.00  0.00              
ATOM    649  NE1 TRP    43      -3.728   1.694   1.432  1.00  0.00              
ATOM    650  CE2 TRP    43      -4.270   2.885   1.847  1.00  0.00              
ATOM    651  CE3 TRP    43      -6.422   3.983   1.816  1.00  0.00              
ATOM    652  CZ2 TRP    43      -3.680   3.958   2.496  1.00  0.00              
ATOM    653  CZ3 TRP    43      -5.830   5.060   2.465  1.00  0.00              
ATOM    654  CH2 TRP    43      -4.498   5.047   2.795  1.00  0.00              
ATOM    655  H   TRP    43      -9.068   2.995  -0.128  1.00  0.00              
ATOM    656  HA  TRP    43      -6.645   2.020  -1.575  1.00  0.00              
ATOM    657 1HB  TRP    43      -7.961   1.385   1.047  1.00  0.00              
ATOM    658 2HB  TRP    43      -7.126   0.063   0.197  1.00  0.00              
ATOM    659  HD1 TRP    43      -4.712  -0.043   0.374  1.00  0.00              
ATOM    660  HE1 TRP    43      -2.764   1.417   1.548  1.00  0.00              
ATOM    661  HE3 TRP    43      -7.483   4.046   1.574  1.00  0.00              
ATOM    662  HZ2 TRP    43      -2.618   3.906   2.739  1.00  0.00              
ATOM    663  HZ3 TRP    43      -6.456   5.919   2.707  1.00  0.00              
ATOM    664  HH2 TRP    43      -4.072   5.913   3.304  1.00  0.00              
ATOM    665  N   THR    44      -7.575   0.049  -2.742  1.00  0.00              
ATOM    666  CA  THR    44      -8.108  -1.135  -3.407  1.00  0.00              
ATOM    667  C   THR    44      -7.046  -2.222  -3.527  1.00  0.00              
ATOM    668  O   THR    44      -5.852  -1.955  -3.396  1.00  0.00              
ATOM    669  CB  THR    44      -8.647  -0.800  -4.811  1.00  0.00              
ATOM    670  OG1 THR    44      -9.325  -1.942  -5.350  1.00  0.00              
ATOM    671  CG2 THR    44      -7.509  -0.406  -5.739  1.00  0.00              
ATOM    672  H   THR    44      -6.619   0.325  -2.919  1.00  0.00              
ATOM    673  HA  THR    44      -8.917  -1.558  -2.814  1.00  0.00              
ATOM    674  HB  THR    44      -9.353   0.027  -4.731  1.00  0.00              
ATOM    675  HG1 THR    44      -9.660  -1.730  -6.225  1.00  0.00              
ATOM    676 1HG2 THR    44      -7.909  -0.173  -6.725  1.00  0.00              
ATOM    677 2HG2 THR    44      -6.998   0.469  -5.337  1.00  0.00              
ATOM    678 3HG2 THR    44      -6.803  -1.232  -5.820  1.00  0.00              
ATOM    679  N   TYR    45      -7.491  -3.450  -3.777  1.00  0.00              
ATOM    680  CA  TYR    45      -6.617  -4.613  -3.688  1.00  0.00              
ATOM    681  C   TYR    45      -6.869  -5.581  -4.838  1.00  0.00              
ATOM    682  O   TYR    45      -8.002  -6.010  -5.063  1.00  0.00              
ATOM    683  CB  TYR    45      -6.810  -5.328  -2.349  1.00  0.00              
ATOM    684  CG  TYR    45      -6.009  -6.603  -2.214  1.00  0.00              
ATOM    685  CD1 TYR    45      -4.632  -6.600  -2.376  1.00  0.00              
ATOM    686  CD2 TYR    45      -6.633  -7.807  -1.920  1.00  0.00              
ATOM    687  CE1 TYR    45      -3.895  -7.763  -2.253  1.00  0.00              
ATOM    688  CE2 TYR    45      -5.905  -8.975  -1.794  1.00  0.00              
ATOM    689  CZ  TYR    45      -4.537  -8.949  -1.962  1.00  0.00              
ATOM    690  OH  TYR    45      -3.808 -10.109  -1.836  1.00  0.00              
ATOM    691  H   TYR    45      -8.458  -3.580  -4.035  1.00  0.00              
ATOM    692  HA  TYR    45      -5.577  -4.302  -3.769  1.00  0.00              
ATOM    693 1HB  TYR    45      -6.517  -4.629  -1.566  1.00  0.00              
ATOM    694 2HB  TYR    45      -7.872  -5.555  -2.255  1.00  0.00              
ATOM    695  HD1 TYR    45      -4.132  -5.659  -2.605  1.00  0.00              
ATOM    696  HD2 TYR    45      -7.715  -7.822  -1.788  1.00  0.00              
ATOM    697  HE1 TYR    45      -2.813  -7.745  -2.383  1.00  0.00              
ATOM    698  HE2 TYR    45      -6.414  -9.912  -1.564  1.00  0.00              
ATOM    699  HH  TYR    45      -4.283 -10.885  -2.144  1.00  0.00              
ATOM    700  N   ASP    46      -5.810  -5.920  -5.562  1.00  0.00              
ATOM    701  CA  ASP    46      -5.868  -6.990  -6.553  1.00  0.00              
ATOM    702  C   ASP    46      -5.169  -8.246  -6.048  1.00  0.00              
ATOM    703  O   ASP    46      -3.941  -8.309  -6.007  1.00  0.00              
ATOM    704  CB  ASP    46      -5.241  -6.535  -7.873  1.00  0.00              
ATOM    705  CG  ASP    46      -5.319  -7.563  -8.994  1.00  0.00              
ATOM    706  OD1 ASP    46      -5.833  -8.631  -8.759  1.00  0.00              
ATOM    707  OD2 ASP    46      -5.010  -7.219 -10.110  1.00  0.00              
ATOM    708  H   ASP    46      -4.941  -5.423  -5.425  1.00  0.00              
ATOM    709  HA  ASP    46      -6.907  -7.265  -6.736  1.00  0.00              
ATOM    710 1HB  ASP    46      -5.625  -5.579  -8.229  1.00  0.00              
ATOM    711 2HB  ASP    46      -4.203  -6.417  -7.561  1.00  0.00              
ATOM    712  N   ASP    47      -5.960  -9.242  -5.662  1.00  0.00              
ATOM    713  CA  ASP    47      -5.421 -10.462  -5.074  1.00  0.00              
ATOM    714  C   ASP    47      -4.620 -11.261  -6.095  1.00  0.00              
ATOM    715  O   ASP    47      -3.714 -12.013  -5.736  1.00  0.00              
ATOM    716  CB  ASP    47      -6.548 -11.325  -4.502  1.00  0.00              
ATOM    717  CG  ASP    47      -6.075 -12.532  -3.704  1.00  0.00              
ATOM    718  OD1 ASP    47      -5.325 -12.348  -2.774  1.00  0.00              
ATOM    719  OD2 ASP    47      -6.583 -13.603  -3.927  1.00  0.00              
ATOM    720  H   ASP    47      -6.958  -9.152  -5.781  1.00  0.00              
ATOM    721  HA  ASP    47      -4.732 -10.210  -4.267  1.00  0.00              
ATOM    722 1HB  ASP    47      -7.270 -10.760  -3.911  1.00  0.00              
ATOM    723 2HB  ASP    47      -7.020 -11.663  -5.426  1.00  0.00              
ATOM    724  N   ALA    48      -4.957 -11.091  -7.368  1.00  0.00              
ATOM    725  CA  ALA    48      -4.295 -11.822  -8.441  1.00  0.00              
ATOM    726  C   ALA    48      -2.825 -11.440  -8.542  1.00  0.00              
ATOM    727  O   ALA    48      -1.994 -12.239  -8.974  1.00  0.00              
ATOM    728  CB  ALA    48      -5.003 -11.575  -9.766  1.00  0.00              
ATOM    729  H   ALA    48      -5.692 -10.436  -7.599  1.00  0.00              
ATOM    730  HA  ALA    48      -4.340 -12.888  -8.217  1.00  0.00              
ATOM    731 1HB  ALA    48      -4.495 -12.129 -10.557  1.00  0.00              
ATOM    732 2HB  ALA    48      -6.037 -11.912  -9.695  1.00  0.00              
ATOM    733 3HB  ALA    48      -4.981 -10.511  -9.997  1.00  0.00              
ATOM    734  N   THR    49      -2.508 -10.212  -8.143  1.00  0.00              
ATOM    735  CA  THR    49      -1.141  -9.712  -8.214  1.00  0.00              
ATOM    736  C   THR    49      -0.635  -9.290  -6.840  1.00  0.00              
ATOM    737  O   THR    49       0.468  -8.759  -6.710  1.00  0.00              
ATOM    738  CB  THR    49      -1.027  -8.519  -9.180  1.00  0.00              
ATOM    739  OG1 THR    49      -1.880  -7.457  -8.736  1.00  0.00              
ATOM    740  CG2 THR    49      -1.429  -8.932 -10.588  1.00  0.00              
ATOM    741  H   THR    49      -3.234  -9.612  -7.779  1.00  0.00              
ATOM    742  HA  THR    49      -0.475 -10.505  -8.557  1.00  0.00              
ATOM    743  HB  THR    49       0.004  -8.166  -9.187  1.00  0.00              
ATOM    744  HG1 THR    49      -1.807  -6.714  -9.340  1.00  0.00              
ATOM    745 1HG2 THR    49      -1.341  -8.076 -11.256  1.00  0.00              
ATOM    746 2HG2 THR    49      -0.774  -9.732 -10.933  1.00  0.00              
ATOM    747 3HG2 THR    49      -2.460  -9.284 -10.582  1.00  0.00              
ATOM    748  N   LYS    50      -1.449  -9.529  -5.818  1.00  0.00              
ATOM    749  CA  LYS    50      -1.083  -9.180  -4.449  1.00  0.00              
ATOM    750  C   LYS    50      -0.676  -7.716  -4.344  1.00  0.00              
ATOM    751  O   LYS    50       0.290  -7.379  -3.661  1.00  0.00              
ATOM    752  CB  LYS    50       0.050 -10.079  -3.952  1.00  0.00              
ATOM    753  CG  LYS    50      -0.255 -11.570  -4.012  1.00  0.00              
ATOM    754  CD  LYS    50      -1.389 -11.939  -3.066  1.00  0.00              
ATOM    755  CE  LYS    50      -1.691 -13.431  -3.119  1.00  0.00              
ATOM    756  NZ  LYS    50      -2.841 -13.796  -2.249  1.00  0.00              
ATOM    757  H   LYS    50      -2.344  -9.964  -5.992  1.00  0.00              
ATOM    758  HA  LYS    50      -1.944  -9.311  -3.792  1.00  0.00              
ATOM    759 1HB  LYS    50       0.923  -9.863  -4.571  1.00  0.00              
ATOM    760 2HB  LYS    50       0.258  -9.794  -2.920  1.00  0.00              
ATOM    761 1HG  LYS    50      -0.538 -11.825  -5.034  1.00  0.00              
ATOM    762 2HG  LYS    50       0.643 -12.119  -3.736  1.00  0.00              
ATOM    763 1HD  LYS    50      -1.098 -11.664  -2.052  1.00  0.00              
ATOM    764 2HD  LYS    50      -2.278 -11.380  -3.353  1.00  0.00              
ATOM    765 1HE  LYS    50      -1.916 -13.697  -4.150  1.00  0.00              
ATOM    766 2HE  LYS    50      -0.801 -13.971  -2.792  1.00  0.00              
ATOM    767 1HZ  LYS    50      -3.006 -14.792  -2.312  1.00  0.00              
ATOM    768 2HZ  LYS    50      -2.631 -13.550  -1.291  1.00  0.00              
ATOM    769 3HZ  LYS    50      -3.663 -13.298  -2.552  1.00  0.00              
ATOM    770  N   THR    51      -1.418  -6.851  -5.025  1.00  0.00              
ATOM    771  CA  THR    51      -1.043  -5.446  -5.144  1.00  0.00              
ATOM    772  C   THR    51      -2.131  -4.536  -4.591  1.00  0.00              
ATOM    773  O   THR    51      -3.287  -4.606  -5.012  1.00  0.00              
ATOM    774  CB  THR    51      -0.759  -5.059  -6.607  1.00  0.00              
ATOM    775  OG1 THR    51       0.335  -5.839  -7.107  1.00  0.00              
ATOM    776  CG2 THR    51      -0.413  -3.582  -6.711  1.00  0.00              
ATOM    777  H   THR    51      -2.265  -7.173  -5.471  1.00  0.00              
ATOM    778  HA  THR    51      -0.148  -5.253  -4.553  1.00  0.00              
ATOM    779  HB  THR    51      -1.645  -5.266  -7.207  1.00  0.00              
ATOM    780  HG1 THR    51       0.179  -6.767  -6.917  1.00  0.00              
ATOM    781 1HG2 THR    51      -0.216  -3.327  -7.752  1.00  0.00              
ATOM    782 2HG2 THR    51      -1.247  -2.986  -6.342  1.00  0.00              
ATOM    783 3HG2 THR    51       0.474  -3.374  -6.112  1.00  0.00              
ATOM    784  N   PHE    52      -1.756  -3.681  -3.646  1.00  0.00              
ATOM    785  CA  PHE    52      -2.637  -2.614  -3.186  1.00  0.00              
ATOM    786  C   PHE    52      -2.398  -1.328  -3.966  1.00  0.00              
ATOM    787  O   PHE    52      -1.261  -0.993  -4.299  1.00  0.00              
ATOM    788  CB  PHE    52      -2.440  -2.366  -1.689  1.00  0.00              
ATOM    789  CG  PHE    52      -3.062  -3.416  -0.814  1.00  0.00              
ATOM    790  CD1 PHE    52      -2.372  -4.580  -0.506  1.00  0.00              
ATOM    791  CD2 PHE    52      -4.336  -3.244  -0.296  1.00  0.00              
ATOM    792  CE1 PHE    52      -2.943  -5.547   0.299  1.00  0.00              
ATOM    793  CE2 PHE    52      -4.909  -4.209   0.510  1.00  0.00              
ATOM    794  CZ  PHE    52      -4.211  -5.362   0.807  1.00  0.00              
ATOM    795  H   PHE    52      -0.838  -3.771  -3.236  1.00  0.00              
ATOM    796  HA  PHE    52      -3.677  -2.893  -3.358  1.00  0.00              
ATOM    797 1HB  PHE    52      -1.378  -2.347  -1.448  1.00  0.00              
ATOM    798 2HB  PHE    52      -2.892  -1.416  -1.405  1.00  0.00              
ATOM    799  HD1 PHE    52      -1.369  -4.726  -0.908  1.00  0.00              
ATOM    800  HD2 PHE    52      -4.888  -2.333  -0.531  1.00  0.00              
ATOM    801  HE1 PHE    52      -2.390  -6.457   0.532  1.00  0.00              
ATOM    802  HE2 PHE    52      -5.912  -4.060   0.911  1.00  0.00              
ATOM    803  HZ  PHE    52      -4.662  -6.124   1.441  1.00  0.00              
ATOM    804  N   THR    53      -3.478  -0.608  -4.255  1.00  0.00              
ATOM    805  CA  THR    53      -3.383   0.670  -4.951  1.00  0.00              
ATOM    806  C   THR    53      -4.156   1.757  -4.213  1.00  0.00              
ATOM    807  O   THR    53      -5.284   1.539  -3.773  1.00  0.00              
ATOM    808  CB  THR    53      -3.909   0.569  -6.394  1.00  0.00              
ATOM    809  OG1 THR    53      -3.160  -0.422  -7.110  1.00  0.00              
ATOM    810  CG2 THR    53      -3.781   1.908  -7.104  1.00  0.00              
ATOM    811  H   THR    53      -4.387  -0.955  -3.986  1.00  0.00              
ATOM    812  HA  THR    53      -2.342   0.997  -4.980  1.00  0.00              
ATOM    813  HB  THR    53      -4.957   0.271  -6.369  1.00  0.00              
ATOM    814  HG1 THR    53      -3.491  -0.483  -8.010  1.00  0.00              
ATOM    815 1HG2 THR    53      -4.159   1.816  -8.122  1.00  0.00              
ATOM    816 2HG2 THR    53      -4.359   2.660  -6.568  1.00  0.00              
ATOM    817 3HG2 THR    53      -2.733   2.205  -7.131  1.00  0.00              
ATOM    818  N   VAL    54      -3.541   2.928  -4.084  1.00  0.00              
ATOM    819  CA  VAL    54      -4.168   4.049  -3.395  1.00  0.00              
ATOM    820  C   VAL    54      -4.437   5.203  -4.351  1.00  0.00              
ATOM    821  O   VAL    54      -3.507   5.798  -4.897  1.00  0.00              
ATOM    822  CB  VAL    54      -3.298   4.553  -2.229  1.00  0.00              
ATOM    823  CG1 VAL    54      -4.009   5.669  -1.477  1.00  0.00              
ATOM    824  CG2 VAL    54      -2.958   3.410  -1.284  1.00  0.00              
ATOM    825  H   VAL    54      -2.617   3.045  -4.473  1.00  0.00              
ATOM    826  HA  VAL    54      -5.150   3.776  -3.003  1.00  0.00              
ATOM    827  HB  VAL    54      -2.355   4.927  -2.626  1.00  0.00              
ATOM    828 1HG1 VAL    54      -3.380   6.014  -0.657  1.00  0.00              
ATOM    829 2HG1 VAL    54      -4.205   6.498  -2.157  1.00  0.00              
ATOM    830 3HG1 VAL    54      -4.952   5.296  -1.078  1.00  0.00              
ATOM    831 1HG2 VAL    54      -2.342   3.784  -0.467  1.00  0.00              
ATOM    832 2HG2 VAL    54      -3.878   2.986  -0.882  1.00  0.00              
ATOM    833 3HG2 VAL    54      -2.410   2.640  -1.828  1.00  0.00              
ATOM    834  N   THR    55      -5.713   5.516  -4.552  1.00  0.00              
ATOM    835  CA  THR    55      -6.112   6.522  -5.528  1.00  0.00              
ATOM    836  C   THR    55      -6.704   7.748  -4.846  1.00  0.00              
ATOM    837  O   THR    55      -7.093   7.694  -3.679  1.00  0.00              
ATOM    838  CB  THR    55      -7.137   5.960  -6.531  1.00  0.00              
ATOM    839  OG1 THR    55      -8.340   5.601  -5.839  1.00  0.00              
ATOM    840  CG2 THR    55      -6.577   4.734  -7.236  1.00  0.00              
ATOM    841  H   THR    55      -6.424   5.044  -4.013  1.00  0.00              
ATOM    842  HA  THR    55      -5.237   6.868  -6.079  1.00  0.00              
ATOM    843  HB  THR    55      -7.369   6.728  -7.269  1.00  0.00              
ATOM    844  HG1 THR    55      -8.977   5.252  -6.466  1.00  0.00              
ATOM    845 1HG2 THR    55      -7.316   4.352  -7.940  1.00  0.00              
ATOM    846 2HG2 THR    55      -5.669   5.007  -7.773  1.00  0.00              
ATOM    847 3HG2 THR    55      -6.347   3.966  -6.499  1.00  0.00              
ATOM    848  N   ALA    56      -6.772   8.853  -5.580  1.00  0.00              
ATOM    849  CA  ALA    56      -7.291  10.104  -5.038  1.00  0.00              
ATOM    850  C   ALA    56      -8.679  10.407  -5.587  1.00  0.00              
ATOM    851  O   ALA    56      -9.642   9.863  -5.120  1.00  0.00              
ATOM    852  OXT ALA    56      -8.811  11.192  -6.484  1.00  0.00              
ATOM    853  CB  ALA    56      -6.335  11.248  -5.340  1.00  0.00              
ATOM    854  H   ALA    56      -6.456   8.826  -6.539  1.00  0.00              
ATOM    855  HA  ALA    56      -7.383  10.004  -3.956  1.00  0.00              
ATOM    856 1HB  ALA    56      -6.737  12.174  -4.928  1.00  0.00              
ATOM    857 2HB  ALA    56      -5.365  11.042  -4.889  1.00  0.00              
ATOM    858 3HB  ALA    56      -6.220  11.350  -6.418  1.00  0.00              
TER                                                                             
# All scores below are weighted scores, not raw scores.
#BEGIN_POSE_ENERGIES_TABLE relax_pG1118_6pG1118_6_0044.pdb
label fa_atr fa_rep fa_sol fa_intra_rep pro_close fa_pair hbond_sr_bb hbond_lr_bb hbond_bb_sc hbond_sc dslf_ss_dst dslf_cs_ang dslf_ss_dih dslf_ca_dih rama omega fa_dun p_aa_pp ref total
weights 0.8 0.44 0.65 0.004 1 0.49 0.585 1.17 1.17 1.1 0.5 2 5 5 0.2 0.5 0.56 0.32 1 NA
pose -203.323 17.1643 95.2253 0.475519 0 -4.14805 -11.6371 -29.9534 -3.867 -3.20111 0 0 0 0 -3.68867 5.77536 28.4225 -7.17944 -10.23 -130.165
THR_p:NtermProteinFull_1 -2.31608 0.161889 1.26479 0.0095519 0 0.0149602 0 0 0 0 0 0 0 0 0 0.0302012 0.0958361 0 -0.27 -1.00885
THR_2 -2.28166 0.117513 1.03869 0.00866889 0 -0.0385037 0 0 0 0 0 0 0 0 -0.0682466 0.00879959 0.0758579 -0.0406805 -0.27 -1.44957
TYR_3 -7.49106 0.362144 2.6965 0.0235098 0 0 0 0 0 0 0 0 0 0 -0.149784 0.0292458 0.194741 -0.16755 0.51 -3.99226
LYS_4 -4.54261 0.146978 2.58335 0.00463244 0 -0.55762 0 0 0 0 0 0 0 0 -0.134123 0.166325 1.49889 -0.0552071 -0.65 -1.53939
LEU_5 -5.32936 0.466106 1.18608 0.00982335 0 0 0 0 0 0 0 0 0 0 0.0422313 0.09393 0.408049 -0.0749265 -0.1 -3.29808
ILE_6 -4.16341 0.156686 2.05883 0.018759 0 0 0 0 0 0 0 0 0 0 -0.186012 0.0242916 0.16677 -0.400652 0.24 -2.08473
LEU_7 -4.34943 0.353207 1.59691 0.00718613 0 0 0 0 0 0 0 0 0 0 -0.081525 0.081058 0.41736 -0.157506 -0.1 -2.23274
ASN_8 -3.06005 0.0694546 1.91225 0.00527419 0 -0.000940488 0 0 0 0 0 0 0 0 0.121918 0.0304901 0.555819 -0.35672 -0.89 -1.61251
LEU_9 -5.56888 1.03941 1.81967 0.00721659 0 0 0 0 0 0 0 0 0 0 -0.0359974 0.234405 0.100361 -0.0626913 -0.1 -2.56652
LYS_10 -2.45545 0.195264 0.674393 0.00578346 0 0 0 0 0 0 0 0 0 0 -0.0493392 0.0139554 0.79016 -0.0563283 -0.65 -1.53157
PHE_11 -2.7571 0.343399 0.794672 0.0232301 0 0 0 0 0 0 0 0 0 0 0.122562 0.0116804 0.168658 -0.190355 0.63 -0.853257
ALA_12 -3.24275 0.270098 1.09522 0.00213679 0 0 0 0 0 0 0 0 0 0 0.200315 0.501318 0 0.0892039 0.16 -0.924463
PHE_13 -3.64051 0.350343 1.41667 0.0227827 0 0 0 0 0 0 0 0 0 0 -0.155738 0.287382 0.434791 -0.145333 0.63 -0.799612
GLY_14 -1.51877 0.0751861 1.01292 0.000195265 0 0 0 0 0 0 0 0 0 0 0.185284 0.00999628 0 -0.809884 -0.17 -1.21507
ASP_15 -1.46473 0.0984196 0.94769 0.00436184 0 -0.372199 0 0 0 0 0 0 0 0 0.180065 0.00523614 1.30764 0.41409 -0.67 0.45058
THR_16 -2.50399 0.0946462 1.61866 0.0115355 0 0.0282125 0 0 -0.230404 0 0 0 0 0 0.137629 0.00975163 0.179095 -0.254225 -0.27 -1.17909
ASN_17 -2.06519 0.0960146 1.62226 0.00297534 0 -0.203363 0 0 -0.230404 0 0 0 0 0 0.0911022 0.0575537 0.553738 0.263872 -0.89 -0.701441
SER_18 -2.57508 0.228865 1.66792 0.00241909 0 -0.127575 0 0 -0.0366439 -0.468157 0 0 0 0 0.0411193 0.00248165 0.210719 -0.216051 -0.37 -1.63998
GLU_19 -1.70325 0.0733284 1.26716 0.00540045 0 -0.098986 0 0 -0.421786 0 0 0 0 0 -0.221434 0.0207455 0.956954 -0.00680685 -0.81 -0.93867
ALA_20 -2.8298 0.261488 1.38298 0.000672406 0 0 0 0 0 0 0 0 0 0 -0.0302138 0.00660567 0 -0.228863 0.16 -1.27713
VAL_21 -1.036 0.0498374 0.421796 0.0171491 0 0 0 0 0 0 0 0 0 0 -0.0839414 0.00336029 0.113944 0.0713926 0.29 -0.152465
ASP_22 -3.80564 0.426278 2.06617 0.00498127 0 -0.0417731 0 0 -0.293996 0 0 0 0 0 0.0883253 0.00829574 0.731819 -0.0841737 -0.67 -1.56972
ALA_23 -3.65074 0.437376 1.53955 0.000744417 0 0 0 0 -0.293996 0 0 0 0 0 -0.159743 0.0411109 0 -0.161268 0.16 -2.08696
ALA_24 -2.68866 0.319331 1.43484 0.000731596 0 0 0 0 0 0 0 0 0 0 -0.0997594 0.00165162 0 -0.143819 0.16 -1.01568
GLU_25 -4.51262 0.249067 2.31849 0.00609991 0 -0.430921 0 0 0 -0.40787 0 0 0 0 -0.257105 0.0769909 1.34224 -0.145751 -0.81 -2.57138
ALA_26 -4.91417 0.510014 1.59009 0.000727729 0 0 0 0 0 0 0 0 0 0 -0.0996806 0.0334732 0 -0.140529 0.16 -2.86007
GLU_27 -5.09079 0.339814 2.59282 0.00658732 0 -0.318813 0 0 0 0 0 0 0 0 -0.188402 0.0356852 1.02509 -0.106389 -0.81 -2.5144
LYS_28 -4.39356 0.404091 2.59422 0.00329857 0 -0.318082 0 0 0 -0.40787 0 0 0 0 -0.113982 3.23874e-06 1.0666 -0.0433014 -0.65 -1.85858
LYS_29 -5.38549 0.3752 2.98334 0.00327085 0 -0.358476 0 0 -0.385142 0 0 0 0 0 -0.242598 0.0134031 0.941454 -0.0372198 -0.65 -2.74226
PHE_30 -8.67288 1.01573 2.16303 0.0337101 0 0 0 0 0 0 0 0 0 0 -0.103609 0.275457 1.04823 0.0942867 0.63 -3.51604
LYS_31 -5.13902 0.389117 2.44142 0.00318399 0 -0.318813 0 0 0 0 0 0 0 0 -0.220382 0.149135 0.87425 -0.0406503 -0.65 -2.51176
GLN_32 -4.17707 0.253092 2.39164 0.00475542 0 -0.00669648 0 0 0 0 0 0 0 0 -0.173198 0.0808846 0.865181 -0.130494 -0.97 -1.8619
TYR_33 -6.13044 0.513836 2.62717 0.0347421 0 0 0 0 0 -0.468157 0 0 0 0 -0.0677892 0.0290168 1.39563 0.0286354 0.51 -1.52736
ALA_34 -4.3144 0.241439 1.94398 0.000745358 0 0 0 0 0 0 0 0 0 0 -0.200827 0.0165525 0 -0.160611 0.16 -2.31312
ASN_35 -3.17284 0.215705 2.03047 0.00421697 0 -0.0648829 0 0 0 0 0 0 0 0 -0.00215629 0.0970717 0.330623 0.117441 -0.89 -1.33436
ASP_36 -2.55419 0.187024 1.55878 0.00323254 0 -0.0294698 0 0 0 0 0 0 0 0 -0.169154 0.0424295 0.312086 -0.0164304 -0.67 -1.33569
HIS_37 -3.51437 0.223987 1.42187 0.00394882 0 -0.0130292 0 0 0 0 0 0 0 0 -0.141187 0.0132919 0.953989 0.0303717 0.56 -0.461127
GLY_38 -1.37747 0.165485 0.780351 1.64873e-05 0 0 0 0 0 0 0 0 0 0 -0.246234 0.0522647 0 -0.790266 -0.17 -1.58585
VAL_39 -3.01263 0.316549 0.857314 0.0114416 0 0 0 0 0 0 0 0 0 0 -0.0475067 0.0133138 0.0176249 -0.167653 0.29 -1.72155
ASP_40 -1.61802 0.137234 1.03012 0.00492192 0 -0.0344961 0 0 -0.356568 0 0 0 0 0 0.114931 0.0245635 0.610269 0.0786401 -0.67 -0.678399
GLY_41 -1.70894 0.153321 0.856648 0.000266813 0 0 0 0 -0.356568 0 0 0 0 0 0.200679 0.010787 0 -0.793885 -0.17 -1.80769
GLU_42 -2.32511 0.112539 1.39277 0.0052066 0 -0.0465787 0 0 0 0 0 0 0 0 -0.0448676 0.0763513 0.852106 0.0621546 -0.81 -0.725436
TRP_43 -5.5095 0.413663 1.77916 0.0216679 0 0 0 0 0 0 0 0 0 0 -0.149132 0.915923 2.26006 -0.149416 0.91 0.492425
THR_44 -2.2648 0.137421 1.26732 0.0109059 0 -0.00671035 0 0 -0.193852 0 0 0 0 0 -0.133426 0.57489 0.658122 -0.181428 -0.27 -0.401558
TYR_45 -6.3244 0.594136 2.25492 0.026207 0 0 0 0 -0.193852 -0.363561 0 0 0 0 0.0458443 0.473001 0.926208 -0.122432 0.51 -2.17393
ASP_46 -4.42918 0.278789 2.89969 0.011062 0 -0.0977502 0 0 -0.0981708 0 0 0 0 0 -0.105415 0.0899325 0.249378 -0.286012 -0.67 -2.15768
ASP_47 -3.47892 0.401635 2.42345 0.00370383 0 -0.242718 0 0 0 -0.702823 0 0 0 0 -0.184475 0.0146839 1.54506 -0.0097548 -0.67 -0.900158
ALA_48 -1.6546 0.296533 1.03042 0.00078874 0 0 0 0 -0.0981708 0 0 0 0 0 -0.268498 0.00848822 0 -0.125714 0.16 -0.650745
THR_49 -2.91561 0.551168 2.29278 0.0040288 0 -0.167135 0 0 -0.338724 -0.0217052 0 0 0 0 -0.074917 0.000456392 0.0159345 -0.291873 -0.27 -1.21559
LYS_50 -4.35112 0.307716 2.74946 0.00745966 0 -0.259653 0 0 0 -0.339262 0 0 0 0 -0.0841476 0.294313 1.19599 -0.136747 -0.65 -1.26599
THR_51 -4.45196 0.279143 2.52328 0.00972374 0 0.0230321 0 0 -0.338724 -0.0217052 0 0 0 0 0.0137113 0.499023 0.0620726 -0.0965003 -0.27 -1.76891
PHE_52 -7.36754 0.958285 1.91309 0.0230552 0 0 0 0 0 0 0 0 0 0 -0.163185 0.0303876 0.499718 -0.0926489 0.63 -3.56884
THR_53 -3.50152 0.198026 1.92434 0.00814022 0 -0.00946742 0 0 0 0 0 0 0 0 -0.0295558 0.000329642 0.179169 -0.132028 -0.27 -1.63256
VAL_54 -4.66482 0.631618 1.43747 0.0114934 0 0 0 0 0 0 0 0 0 0 -0.17717 0.144189 0.20196 -0.335566 0.29 -2.46082
THR_55 -2.43663 0.0826385 1.49533 0.00430674 0 -0.0496019 0 0 0 0 0 0 0 0 -0.12993 0.00919345 0.0322751 -0.283191 -0.27 -1.54561
ALA_p:CtermProteinFull_56 -0.918465 0.0370526 0.540129 0.00288135 0 0 0 0 0 0 0 0 0 0 0 0 0 0 0.16 -0.178403
#END_POSE_ENERGIES_TABLE relax_pG1118_6pG1118_6_0044.pdb
