# Supplementary material for: Design and characterization of a protein fold switching network
Source: Nat Commun. 2023 Jan 26;14:431. doi: 10.1038/s41467-023-36065-3 (PMC9879998; doi:10.1038/s41467-023-36065-3)
Supplement: Supplementary file 4 — Source Data [file 41467_2023_36065_MOESM4_ESM.zip › source data/Supplemental Figure 8C.xlsx]

## Sheet: Supplemental Figure 8C
Wavelength[nm]	B1
250	66.522
249	15.842
248	23.667
247	-38.082
246	97.189
245	-116.89
244	-174.42
243	-327.22
242	-237.01
241	-385.95
240	-649.74
239	-810.32
238	-1047
237	-1491.9
236	-1935.9
235	-2583.8
234	-3042.5
233	-3837
232	-4816.6
231	-5791
230	-6877.9
229	-7814.5
228	-9068.7
227	-9634.1
226	-10642
225	-11289
224	-11820
223	-12126
222	-12683
221	-13016
220	-12977
219	-13635
218	-13229
217	-13727
216	-13597
215	-13933
214	-13677
213	-13348
212	-13489
211	-14054
210	-13803
209	-13899
208	-14111
207	-12885
206	-12013
205	-11548
204	-9268.8
203	-6030.8
202	-1929.8
201	3070.8
200	2962.6
