# Supplementary material for: Design and characterization of a protein fold switching network
Source: Nat Commun. 2023 Jan 26;14:431. doi: 10.1038/s41467-023-36065-3 (PMC9879998; doi:10.1038/s41467-023-36065-3)
Supplement: Supplementary file 4 — Source Data [file 41467_2023_36065_MOESM4_ESM.zip › source data/SI_data_relax_Sb3.pdb.txt]

ATOM      1  N   THR P   1     -17.993 -16.524 -12.293  1.00  0.00              
ATOM      2  CA  THR P   1     -18.852 -16.036 -11.219  1.00  0.00              
ATOM      3  C   THR P   1     -18.532 -14.600 -10.882  1.00  0.00              
ATOM      4  O   THR P   1     -17.470 -14.091 -11.172  1.00  0.00              
ATOM      5  CB  THR P   1     -18.716 -16.890  -9.945  1.00  0.00              
ATOM      6  OG1 THR P   1     -17.369 -16.816  -9.458  1.00  0.00              
ATOM      7  CG2 THR P   1     -19.068 -18.341 -10.234  1.00  0.00              
ATOM      8 1H   THR P   1     -17.392 -17.308 -12.136  1.00  0.00              
ATOM      9 2H   THR P   1     -18.397 -16.846 -13.149  1.00  0.00              
ATOM     10 3H   THR P   1     -17.307 -15.920 -12.698  1.00  0.00              
ATOM     11  HA  THR P   1     -19.893 -16.057 -11.541  1.00  0.00              
ATOM     12  HB  THR P   1     -19.390 -16.499  -9.182  1.00  0.00              
ATOM     13  HG1 THR P   1     -16.769 -17.147 -10.130  1.00  0.00              
ATOM     14 1HG2 THR P   1     -18.966 -18.928  -9.322  1.00  0.00              
ATOM     15 2HG2 THR P   1     -20.095 -18.401 -10.593  1.00  0.00              
ATOM     16 3HG2 THR P   1     -18.394 -18.732 -10.995  1.00  0.00              
ATOM     17  N   THR P   2     -19.543 -13.792 -10.181  1.00  0.00              
ATOM     18  CA  THR P   2     -18.938 -12.479  -9.970  1.00  0.00              
ATOM     19  C   THR P   2     -19.199 -11.987  -8.567  1.00  0.00              
ATOM     20  O   THR P   2     -20.319 -11.899  -8.112  1.00  0.00              
ATOM     21  CB  THR P   2     -19.468 -11.436 -10.971  1.00  0.00              
ATOM     22  OG1 THR P   2     -19.175 -11.862 -12.308  1.00  0.00              
ATOM     23  CG2 THR P   2     -18.823 -10.082 -10.722  1.00  0.00              
ATOM     24  H   THR P   2     -20.483 -13.960  -9.852  1.00  0.00              
ATOM     25  HA  THR P   2     -17.856 -12.549 -10.082  1.00  0.00              
ATOM     26  HB  THR P   2     -20.548 -11.350 -10.855  1.00  0.00              
ATOM     27  HG1 THR P   2     -18.232 -12.020 -12.394  1.00  0.00              
ATOM     28 1HG2 THR P   2     -19.210  -9.358 -11.438  1.00  0.00              
ATOM     29 2HG2 THR P   2     -19.053  -9.750  -9.709  1.00  0.00              
ATOM     30 3HG2 THR P   2     -17.743 -10.167 -10.839  1.00  0.00              
ATOM     31  N   TYR P   3     -18.059 -11.586  -7.739  1.00  0.00              
ATOM     32  CA  TYR P   3     -18.621 -11.153  -6.464  1.00  0.00              
ATOM     33  C   TYR P   3     -18.079  -9.801  -6.066  1.00  0.00              
ATOM     34  O   TYR P   3     -17.206  -9.667  -5.206  1.00  0.00              
ATOM     35  CB  TYR P   3     -18.325 -12.176  -5.365  1.00  0.00              
ATOM     36  CG  TYR P   3     -18.859 -13.561  -5.658  1.00  0.00              
ATOM     37  CD1 TYR P   3     -18.035 -14.547  -6.180  1.00  0.00              
ATOM     38  CD2 TYR P   3     -20.186 -13.878  -5.408  1.00  0.00              
ATOM     39  CE1 TYR P   3     -18.517 -15.813  -6.450  1.00  0.00              
ATOM     40  CE2 TYR P   3     -20.679 -15.141  -5.673  1.00  0.00              
ATOM     41  CZ  TYR P   3     -19.841 -16.106  -6.194  1.00  0.00              
ATOM     42  OH  TYR P   3     -20.328 -17.366  -6.458  1.00  0.00              
ATOM     43  H   TYR P   3     -17.058 -11.557  -7.871  1.00  0.00              
ATOM     44  HA  TYR P   3     -19.702 -11.044  -6.554  1.00  0.00              
ATOM     45 1HB  TYR P   3     -17.242 -12.221  -5.249  1.00  0.00              
ATOM     46 2HB  TYR P   3     -18.774 -11.800  -4.446  1.00  0.00              
ATOM     47  HD1 TYR P   3     -16.990 -14.307  -6.380  1.00  0.00              
ATOM     48  HD2 TYR P   3     -20.843 -13.112  -4.997  1.00  0.00              
ATOM     49  HE1 TYR P   3     -17.858 -16.577  -6.860  1.00  0.00              
ATOM     50  HE2 TYR P   3     -21.726 -15.371  -5.471  1.00  0.00              
ATOM     51  HH  TYR P   3     -19.662 -17.957  -6.818  1.00  0.00              
ATOM     52  N   LYS P   4     -18.570  -8.589  -6.758  1.00  0.00              
ATOM     53  CA  LYS P   4     -17.729  -7.483  -6.311  1.00  0.00              
ATOM     54  C   LYS P   4     -18.169  -6.984  -4.952  1.00  0.00              
ATOM     55  O   LYS P   4     -19.239  -6.382  -4.791  1.00  0.00              
ATOM     56  CB  LYS P   4     -17.757  -6.337  -7.324  1.00  0.00              
ATOM     57  CG  LYS P   4     -16.797  -5.197  -7.011  1.00  0.00              
ATOM     58  CD  LYS P   4     -16.647  -4.258  -8.199  1.00  0.00              
ATOM     59  CE  LYS P   4     -15.678  -3.126  -7.891  1.00  0.00              
ATOM     60  NZ  LYS P   4     -15.482  -2.228  -9.061  1.00  0.00              
ATOM     61  H   LYS P   4     -19.311  -8.407  -7.420  1.00  0.00              
ATOM     62  HA  LYS P   4     -16.698  -7.823  -6.204  1.00  0.00              
ATOM     63 1HB  LYS P   4     -17.508  -6.764  -8.296  1.00  0.00              
ATOM     64 2HB  LYS P   4     -18.778  -5.956  -7.347  1.00  0.00              
ATOM     65 1HG  LYS P   4     -17.186  -4.643  -6.156  1.00  0.00              
ATOM     66 2HG  LYS P   4     -15.826  -5.621  -6.757  1.00  0.00              
ATOM     67 1HD  LYS P   4     -16.279  -4.832  -9.050  1.00  0.00              
ATOM     68 2HD  LYS P   4     -17.625  -3.842  -8.439  1.00  0.00              
ATOM     69 1HE  LYS P   4     -16.076  -2.552  -7.056  1.00  0.00              
ATOM     70 2HE  LYS P   4     -14.721  -3.564  -7.606  1.00  0.00              
ATOM     71 1HZ  LYS P   4     -14.833  -1.493  -8.817  1.00  0.00              
ATOM     72 2HZ  LYS P   4     -15.111  -2.760  -9.836  1.00  0.00              
ATOM     73 3HZ  LYS P   4     -16.368  -1.822  -9.325  1.00  0.00              
ATOM     74  N   TYR P   5     -17.290  -7.237  -3.766  1.00  0.00              
ATOM     75  CA  TYR P   5     -17.884  -6.525  -2.637  1.00  0.00              
ATOM     76  C   TYR P   5     -16.878  -5.605  -1.988  1.00  0.00              
ATOM     77  O   TYR P   5     -15.656  -5.880  -1.974  1.00  0.00              
ATOM     78  CB  TYR P   5     -18.432  -7.510  -1.602  1.00  0.00              
ATOM     79  CG  TYR P   5     -19.656  -8.268  -2.065  1.00  0.00              
ATOM     80  CD1 TYR P   5     -19.536  -9.394  -2.866  1.00  0.00              
ATOM     81  CD2 TYR P   5     -20.929  -7.856  -1.697  1.00  0.00              
ATOM     82  CE1 TYR P   5     -20.651 -10.090  -3.292  1.00  0.00              
ATOM     83  CE2 TYR P   5     -22.050  -8.544  -2.117  1.00  0.00              
ATOM     84  CZ  TYR P   5     -21.908  -9.661  -2.914  1.00  0.00              
ATOM     85  OH  TYR P   5     -23.022 -10.351  -3.334  1.00  0.00              
ATOM     86  H   TYR P   5     -16.440  -7.763  -3.623  1.00  0.00              
ATOM     87  HA  TYR P   5     -18.731  -5.930  -2.979  1.00  0.00              
ATOM     88 1HB  TYR P   5     -17.632  -8.216  -1.373  1.00  0.00              
ATOM     89 2HB  TYR P   5     -18.676  -6.935  -0.709  1.00  0.00              
ATOM     90  HD1 TYR P   5     -18.541  -9.727  -3.160  1.00  0.00              
ATOM     91  HD2 TYR P   5     -21.035  -6.973  -1.068  1.00  0.00              
ATOM     92  HE1 TYR P   5     -20.542 -10.973  -3.922  1.00  0.00              
ATOM     93  HE2 TYR P   5     -23.042  -8.204  -1.818  1.00  0.00              
ATOM     94  HH  TYR P   5     -23.696  -9.781  -3.711  1.00  0.00              
ATOM     95  N   ILE P   6     -17.358  -4.521  -1.540  1.00  0.00              
ATOM     96  CA  ILE P   6     -16.587  -3.502  -0.828  1.00  0.00              
ATOM     97  C   ILE P   6     -16.806  -3.605   0.664  1.00  0.00              
ATOM     98  O   ILE P   6     -17.994  -3.299   0.992  1.00  0.00              
ATOM     99  CB  ILE P   6     -16.954  -2.080  -1.291  1.00  0.00              
ATOM    100  CG1 ILE P   6     -16.675  -1.917  -2.787  1.00  0.00              
ATOM    101  CG2 ILE P   6     -16.184  -1.044  -0.486  1.00  0.00              
ATOM    102  CD1 ILE P   6     -17.141  -0.596  -3.354  1.00  0.00              
ATOM    103  H   ILE P   6     -18.344  -4.371  -1.697  1.00  0.00              
ATOM    104  HA  ILE P   6     -15.519  -3.662  -0.968  1.00  0.00              
ATOM    105  HB  ILE P   6     -18.023  -1.926  -1.152  1.00  0.00              
ATOM    106 1HG1 ILE P   6     -15.599  -2.014  -2.929  1.00  0.00              
ATOM    107 2HG1 ILE P   6     -17.183  -2.732  -3.302  1.00  0.00              
ATOM    108 1HG2 ILE P   6     -16.454  -0.045  -0.826  1.00  0.00              
ATOM    109 2HG2 ILE P   6     -16.430  -1.147   0.570  1.00  0.00              
ATOM    110 3HG2 ILE P   6     -15.113  -1.197  -0.625  1.00  0.00              
ATOM    111 1HD1 ILE P   6     -16.910  -0.554  -4.419  1.00  0.00              
ATOM    112 2HD1 ILE P   6     -18.218  -0.498  -3.214  1.00  0.00              
ATOM    113 3HD1 ILE P   6     -16.634   0.221  -2.842  1.00  0.00              
ATOM    114  N   LEU P   7     -15.891  -4.008   1.354  1.00  0.00              
ATOM    115  CA  LEU P   7     -16.044  -4.158   2.801  1.00  0.00              
ATOM    116  C   LEU P   7     -15.474  -2.965   3.526  1.00  0.00              
ATOM    117  O   LEU P   7     -14.266  -2.728   3.356  1.00  0.00              
ATOM    118  CB  LEU P   7     -15.366  -5.445   3.287  1.00  0.00              
ATOM    119  CG  LEU P   7     -15.407  -5.673   4.803  1.00  0.00              
ATOM    120  CD1 LEU P   7     -16.848  -5.822   5.270  1.00  0.00              
ATOM    121  CD2 LEU P   7     -14.596  -6.911   5.154  1.00  0.00              
ATOM    122  H   LEU P   7     -15.007  -4.245   0.926  1.00  0.00              
ATOM    123  HA  LEU P   7     -17.103  -4.204   3.053  1.00  0.00              
ATOM    124 1HB  LEU P   7     -15.995  -6.177   2.782  1.00  0.00              
ATOM    125 2HB  LEU P   7     -14.344  -5.528   2.917  1.00  0.00              
ATOM    126  HG  LEU P   7     -14.925  -4.815   5.272  1.00  0.00              
ATOM    127 1HD1 LEU P   7     -16.867  -5.982   6.348  1.00  0.00              
ATOM    128 2HD1 LEU P   7     -17.404  -4.915   5.030  1.00  0.00              
ATOM    129 3HD1 LEU P   7     -17.307  -6.673   4.769  1.00  0.00              
ATOM    130 1HD2 LEU P   7     -14.625  -7.071   6.232  1.00  0.00              
ATOM    131 2HD2 LEU P   7     -15.018  -7.779   4.646  1.00  0.00              
ATOM    132 3HD2 LEU P   7     -13.562  -6.772   4.836  1.00  0.00              
ATOM    133  N   ASN P   8     -16.287  -2.195   4.200  1.00  0.00              
ATOM    134  CA  ASN P   8     -15.949  -1.026   5.005  1.00  0.00              
ATOM    135  C   ASN P   8     -15.548  -1.429   6.404  1.00  0.00              
ATOM    136  O   ASN P   8     -16.414  -2.126   6.993  1.00  0.00              
ATOM    137  CB  ASN P   8     -17.094  -0.031   5.058  1.00  0.00              
ATOM    138  CG  ASN P   8     -17.332   0.688   3.760  1.00  0.00              
ATOM    139  OD1 ASN P   8     -16.422   0.844   2.937  1.00  0.00              
ATOM    140  ND2 ASN P   8     -18.528   1.198   3.607  1.00  0.00              
ATOM    141  H   ASN P   8     -17.253  -2.480   4.127  1.00  0.00              
ATOM    142  HA  ASN P   8     -15.091  -0.512   4.569  1.00  0.00              
ATOM    143 1HB  ASN P   8     -18.055  -0.308   5.495  1.00  0.00              
ATOM    144 2HB  ASN P   8     -16.566   0.638   5.738  1.00  0.00              
ATOM    145 1HD2 ASN P   8     -18.757   1.690   2.767  1.00  0.00              
ATOM    146 2HD2 ASN P   8     -19.211   1.096   4.329  1.00  0.00              
ATOM    147  N   LEU P   9     -14.461  -1.021   6.852  1.00  0.00              
ATOM    148  CA  LEU P   9     -13.989  -1.441   8.173  1.00  0.00              
ATOM    149  C   LEU P   9     -13.542  -0.225   8.965  1.00  0.00              
ATOM    150  O   LEU P   9     -12.351   0.092   9.018  1.00  0.00              
ATOM    151  CB  LEU P   9     -12.843  -2.452   8.046  1.00  0.00              
ATOM    152  CG  LEU P   9     -13.197  -3.752   7.313  1.00  0.00              
ATOM    153  CD1 LEU P   9     -11.933  -4.551   7.026  1.00  0.00              
ATOM    154  CD2 LEU P   9     -14.169  -4.564   8.156  1.00  0.00              
ATOM    155  H   LEU P   9     -13.892  -0.393   6.303  1.00  0.00              
ATOM    156  HA  LEU P   9     -14.806  -1.908   8.721  1.00  0.00              
ATOM    157 1HB  LEU P   9     -12.151  -1.862   7.448  1.00  0.00              
ATOM    158 2HB  LEU P   9     -12.390  -2.672   9.013  1.00  0.00              
ATOM    159  HG  LEU P   9     -13.708  -3.474   6.390  1.00  0.00              
ATOM    160 1HD1 LEU P   9     -12.195  -5.472   6.504  1.00  0.00              
ATOM    161 2HD1 LEU P   9     -11.263  -3.960   6.402  1.00  0.00              
ATOM    162 3HD1 LEU P   9     -11.436  -4.794   7.964  1.00  0.00              
ATOM    163 1HD2 LEU P   9     -14.421  -5.487   7.633  1.00  0.00              
ATOM    164 2HD2 LEU P   9     -13.707  -4.803   9.115  1.00  0.00              
ATOM    165 3HD2 LEU P   9     -15.077  -3.984   8.326  1.00  0.00              
ATOM    166  N   LYS P  10     -14.502   0.457   9.589  1.00  0.00              
ATOM    167  CA  LYS P  10     -14.195   1.597  10.448  1.00  0.00              
ATOM    168  C   LYS P  10     -13.638   1.140  11.776  1.00  0.00              
ATOM    169  O   LYS P  10     -14.301   0.435  12.542  1.00  0.00              
ATOM    170  CB  LYS P  10     -15.440   2.457  10.673  1.00  0.00              
ATOM    171  CG  LYS P  10     -15.193   3.721  11.487  1.00  0.00              
ATOM    172  CD  LYS P  10     -16.469   4.532  11.651  1.00  0.00              
ATOM    173  CE  LYS P  10     -16.228   5.782  12.484  1.00  0.00              
ATOM    174  NZ  LYS P  10     -17.479   6.559  12.697  1.00  0.00              
ATOM    175  H   LYS P  10     -15.465   0.179   9.464  1.00  0.00              
ATOM    176  HA  LYS P  10     -13.428   2.215   9.982  1.00  0.00              
ATOM    177 1HB  LYS P  10     -15.822   2.729   9.689  1.00  0.00              
ATOM    178 2HB  LYS P  10     -16.172   1.833  11.187  1.00  0.00              
ATOM    179 1HG  LYS P  10     -14.816   3.432  12.469  1.00  0.00              
ATOM    180 2HG  LYS P  10     -14.443   4.322  10.974  1.00  0.00              
ATOM    181 1HD  LYS P  10     -16.828   4.817  10.662  1.00  0.00              
ATOM    182 2HD  LYS P  10     -17.216   3.909  12.142  1.00  0.00              
ATOM    183 1HE  LYS P  10     -15.821   5.478  13.447  1.00  0.00              
ATOM    184 2HE  LYS P  10     -15.500   6.404  11.963  1.00  0.00              
ATOM    185 1HZ  LYS P  10     -17.277   7.378  13.252  1.00  0.00              
ATOM    186 2HZ  LYS P  10     -17.857   6.842  11.804  1.00  0.00              
ATOM    187 3HZ  LYS P  10     -18.154   5.983  13.180  1.00  0.00              
ATOM    188  N   PHE P  11     -12.401   1.548  12.069  1.00  0.00              
ATOM    189  CA  PHE P  11     -11.714   1.126  13.283  1.00  0.00              
ATOM    190  C   PHE P  11     -11.902   2.131  14.416  1.00  0.00              
ATOM    191  O   PHE P  11     -11.860   3.341  14.202  1.00  0.00              
ATOM    192  CB  PHE P  11     -10.224   0.921  13.004  1.00  0.00              
ATOM    193  CG  PHE P  11      -9.465   0.341  14.162  1.00  0.00              
ATOM    194  CD1 PHE P  11      -9.506  -1.021  14.425  1.00  0.00              
ATOM    195  CD2 PHE P  11      -8.708   1.154  14.992  1.00  0.00              
ATOM    196  CE1 PHE P  11      -8.808  -1.556  15.491  1.00  0.00              
ATOM    197  CE2 PHE P  11      -8.008   0.621  16.057  1.00  0.00              
ATOM    198  CZ  PHE P  11      -8.059  -0.736  16.307  1.00  0.00              
ATOM    199  H   PHE P  11     -11.930   2.168  11.427  1.00  0.00              
ATOM    200  HA  PHE P  11     -12.136   0.184  13.638  1.00  0.00              
ATOM    201 1HB  PHE P  11     -10.089   0.236  12.168  1.00  0.00              
ATOM    202 2HB  PHE P  11      -9.753   1.875  12.770  1.00  0.00              
ATOM    203  HD1 PHE P  11     -10.098  -1.670  13.779  1.00  0.00              
ATOM    204  HD2 PHE P  11      -8.668   2.226  14.795  1.00  0.00              
ATOM    205  HE1 PHE P  11      -8.850  -2.628  15.686  1.00  0.00              
ATOM    206  HE2 PHE P  11      -7.417   1.271  16.702  1.00  0.00              
ATOM    207  HZ  PHE P  11      -7.509  -1.157  17.147  1.00  0.00              
ATOM    208  N   ALA P  12     -12.107   1.616  15.625  1.00  0.00              
ATOM    209  CA  ALA P  12     -12.364   2.465  16.781  1.00  0.00              
ATOM    210  C   ALA P  12     -11.062   3.045  17.315  1.00  0.00              
ATOM    211  O   ALA P  12     -10.388   2.433  18.147  1.00  0.00              
ATOM    212  CB  ALA P  12     -13.116   1.617  17.821  1.00  0.00              
ATOM    213  H   ALA P  12     -12.085   0.614  15.746  1.00  0.00              
ATOM    214  HA  ALA P  12     -12.984   3.305  16.468  1.00  0.00              
ATOM    215 1HB  ALA P  12     -13.324   2.224  18.702  1.00  0.00              
ATOM    216 2HB  ALA P  12     -14.054   1.264  17.394  1.00  0.00              
ATOM    217 3HB  ALA P  12     -12.503   0.763  18.106  1.00  0.00              
ATOM    218  N   PHE P  13     -10.709   4.226  16.824  1.00  0.00              
ATOM    219  CA  PHE P  13      -9.549   4.946  17.347  1.00  0.00              
ATOM    220  C   PHE P  13      -9.922   5.761  18.565  1.00  0.00              
ATOM    221  O   PHE P  13     -10.462   6.863  18.462  1.00  0.00              
ATOM    222  CB  PHE P  13      -8.947   5.856  16.275  1.00  0.00              
ATOM    223  CG  PHE P  13      -8.311   5.111  15.136  1.00  0.00              
ATOM    224  CD1 PHE P  13      -8.984   4.945  13.935  1.00  0.00              
ATOM    225  CD2 PHE P  13      -7.038   4.575  15.263  1.00  0.00              
ATOM    226  CE1 PHE P  13      -8.399   4.260  12.886  1.00  0.00              
ATOM    227  CE2 PHE P  13      -6.451   3.891  14.217  1.00  0.00              
ATOM    228  CZ  PHE P  13      -7.133   3.733  13.027  1.00  0.00              
ATOM    229  H   PHE P  13     -11.247   4.638  16.075  1.00  0.00              
ATOM    230  HA  PHE P  13      -8.786   4.236  17.667  1.00  0.00              
ATOM    231 1HB  PHE P  13      -9.721   6.487  15.840  1.00  0.00              
ATOM    232 2HB  PHE P  13      -8.170   6.483  16.709  1.00  0.00              
ATOM    233  HD1 PHE P  13      -9.985   5.363  13.823  1.00  0.00              
ATOM    234  HD2 PHE P  13      -6.500   4.699  16.204  1.00  0.00              
ATOM    235  HE1 PHE P  13      -8.939   4.137  11.948  1.00  0.00              
ATOM    236  HE2 PHE P  13      -5.450   3.475  14.330  1.00  0.00              
ATOM    237  HZ  PHE P  13      -6.672   3.192  12.202  1.00  0.00              
ATOM    238  N   GLY P  14      -9.674   5.192  19.743  1.00  0.00              
ATOM    239  CA  GLY P  14      -9.996   5.855  21.000  1.00  0.00              
ATOM    240  C   GLY P  14      -8.784   6.601  21.541  1.00  0.00              
ATOM    241  O   GLY P  14      -7.896   6.997  20.786  1.00  0.00              
ATOM    242  H   GLY P  14      -9.251   4.275  19.764  1.00  0.00              
ATOM    243 1HA  GLY P  14     -10.808   6.563  20.832  1.00  0.00              
ATOM    244 2HA  GLY P  14     -10.312   5.107  21.727  1.00  0.00              
ATOM    245  N   ASP P  15      -8.750   6.788  22.856  1.00  0.00              
ATOM    246  CA  ASP P  15      -7.642   7.480  23.504  1.00  0.00              
ATOM    247  C   ASP P  15      -6.337   6.702  23.364  1.00  0.00              
ATOM    248  O   ASP P  15      -6.172   5.632  23.951  1.00  0.00              
ATOM    249  CB  ASP P  15      -7.952   7.719  24.984  1.00  0.00              
ATOM    250  CG  ASP P  15      -6.895   8.533  25.724  1.00  0.00              
ATOM    251  OD1 ASP P  15      -5.869   8.802  25.147  1.00  0.00              
ATOM    252  OD2 ASP P  15      -7.186   9.006  26.794  1.00  0.00              
ATOM    253  H   ASP P  15      -9.511   6.442  23.422  1.00  0.00              
ATOM    254  HA  ASP P  15      -7.477   8.445  23.022  1.00  0.00              
ATOM    255 1HB  ASP P  15      -8.935   8.158  25.157  1.00  0.00              
ATOM    256 2HB  ASP P  15      -7.942   6.692  25.350  1.00  0.00              
ATOM    257  N   THR P  16      -5.411   7.242  22.579  1.00  0.00              
ATOM    258  CA  THR P  16      -4.136   6.584  22.331  1.00  0.00              
ATOM    259  C   THR P  16      -3.047   7.621  22.069  1.00  0.00              
ATOM    260  O   THR P  16      -3.326   8.712  21.580  1.00  0.00              
ATOM    261  CB  THR P  16      -4.217   5.617  21.135  1.00  0.00              
ATOM    262  OG1 THR P  16      -2.972   4.921  20.995  1.00  0.00              
ATOM    263  CG2 THR P  16      -4.517   6.377  19.853  1.00  0.00              
ATOM    264  H   THR P  16      -5.597   8.134  22.143  1.00  0.00              
ATOM    265  HA  THR P  16      -3.833   6.021  23.214  1.00  0.00              
ATOM    266  HB  THR P  16      -5.010   4.891  21.320  1.00  0.00              
ATOM    267  HG1 THR P  16      -3.090   4.169  20.408  1.00  0.00              
ATOM    268 1HG2 THR P  16      -4.571   5.677  19.020  1.00  0.00              
ATOM    269 2HG2 THR P  16      -5.469   6.898  19.953  1.00  0.00              
ATOM    270 3HG2 THR P  16      -3.725   7.101  19.667  1.00  0.00              
ATOM    271  N   ASN P  17      -1.813   7.267  22.400  1.00  0.00              
ATOM    272  CA  ASN P  17      -0.674   8.150  22.163  1.00  0.00              
ATOM    273  C   ASN P  17       0.002   7.789  20.844  1.00  0.00              
ATOM    274  O   ASN P  17       0.824   8.542  20.330  1.00  0.00              
ATOM    275  CB  ASN P  17       0.325   8.100  23.305  1.00  0.00              
ATOM    276  CG  ASN P  17      -0.185   8.707  24.582  1.00  0.00              
ATOM    277  OD1 ASN P  17      -1.017   9.621  24.570  1.00  0.00              
ATOM    278  ND2 ASN P  17       0.370   8.261  25.680  1.00  0.00              
ATOM    279  H   ASN P  17      -1.656   6.365  22.826  1.00  0.00              
ATOM    280  HA  ASN P  17      -1.018   9.182  22.078  1.00  0.00              
ATOM    281 1HB  ASN P  17       0.863   7.179  23.536  1.00  0.00              
ATOM    282 2HB  ASN P  17       1.003   8.806  22.827  1.00  0.00              
ATOM    283 1HD2 ASN P  17       0.080   8.620  26.568  1.00  0.00              
ATOM    284 2HD2 ASN P  17       1.083   7.562  25.632  1.00  0.00              
ATOM    285  N   SER P  18      -0.424   6.660  20.277  1.00  0.00              
ATOM    286  CA  SER P  18       0.123   6.146  19.026  1.00  0.00              
ATOM    287  C   SER P  18      -0.982   5.694  18.099  1.00  0.00              
ATOM    288  O   SER P  18      -1.181   4.476  17.939  1.00  0.00              
ATOM    289  CB  SER P  18       1.081   5.003  19.298  1.00  0.00              
ATOM    290  OG  SER P  18       2.174   5.407  20.077  1.00  0.00              
ATOM    291  H   SER P  18      -1.159   6.145  20.741  1.00  0.00              
ATOM    292  HA  SER P  18       0.776   6.855  18.516  1.00  0.00              
ATOM    293 1HB  SER P  18       0.543   4.216  19.824  1.00  0.00              
ATOM    294 2HB  SER P  18       1.446   4.619  18.347  1.00  0.00              
ATOM    295  HG  SER P  18       2.755   4.657  20.226  1.00  0.00              
ATOM    296  N   GLU P  19      -1.681   6.623  17.506  1.00  0.00              
ATOM    297  CA  GLU P  19      -2.770   6.303  16.594  1.00  0.00              
ATOM    298  C   GLU P  19      -2.265   5.630  15.323  1.00  0.00              
ATOM    299  O   GLU P  19      -2.926   4.746  14.777  1.00  0.00              
ATOM    300  CB  GLU P  19      -3.554   7.569  16.239  1.00  0.00              
ATOM    301  CG  GLU P  19      -4.801   7.322  15.403  1.00  0.00              
ATOM    302  CD  GLU P  19      -5.552   8.600  15.151  1.00  0.00              
ATOM    303  OE1 GLU P  19      -5.099   9.629  15.591  1.00  0.00              
ATOM    304  OE2 GLU P  19      -6.517   8.566  14.425  1.00  0.00              
ATOM    305  H   GLU P  19      -1.458   7.592  17.686  1.00  0.00              
ATOM    306  HA  GLU P  19      -3.448   5.591  17.064  1.00  0.00              
ATOM    307 1HB  GLU P  19      -3.836   8.043  17.179  1.00  0.00              
ATOM    308 2HB  GLU P  19      -2.874   8.222  15.692  1.00  0.00              
ATOM    309 1HG  GLU P  19      -4.596   6.830  14.453  1.00  0.00              
ATOM    310 2HG  GLU P  19      -5.403   6.665  16.029  1.00  0.00              
ATOM    311  N   ALA P  20      -1.096   6.051  14.858  1.00  0.00              
ATOM    312  CA  ALA P  20      -0.503   5.492  13.653  1.00  0.00              
ATOM    313  C   ALA P  20      -0.158   4.025  13.868  1.00  0.00              
ATOM    314  O   ALA P  20      -0.306   3.201  12.968  1.00  0.00              
ATOM    315  CB  ALA P  20       0.721   6.345  13.284  1.00  0.00              
ATOM    316  H   ALA P  20      -0.606   6.781  15.354  1.00  0.00              
ATOM    317  HA  ALA P  20      -1.238   5.536  12.848  1.00  0.00              
ATOM    318 1HB  ALA P  20       1.184   5.945  12.382  1.00  0.00              
ATOM    319 2HB  ALA P  20       0.408   7.374  13.105  1.00  0.00              
ATOM    320 3HB  ALA P  20       1.440   6.322  14.101  1.00  0.00              
ATOM    321  N   VAL P  21       0.306   3.704  15.071  1.00  0.00              
ATOM    322  CA  VAL P  21       0.652   2.329  15.415  1.00  0.00              
ATOM    323  C   VAL P  21      -0.617   1.492  15.511  1.00  0.00              
ATOM    324  O   VAL P  21      -0.649   0.346  15.057  1.00  0.00              
ATOM    325  CB  VAL P  21       1.424   2.243  16.745  1.00  0.00              
ATOM    326  CG1 VAL P  21       1.597   0.792  17.169  1.00  0.00              
ATOM    327  CG2 VAL P  21       2.778   2.925  16.620  1.00  0.00              
ATOM    328  H   VAL P  21       0.422   4.429  15.764  1.00  0.00              
ATOM    329  HA  VAL P  21       1.259   1.865  14.637  1.00  0.00              
ATOM    330  HB  VAL P  21       0.868   2.782  17.513  1.00  0.00              
ATOM    331 1HG1 VAL P  21       2.145   0.751  18.111  1.00  0.00              
ATOM    332 2HG1 VAL P  21       0.618   0.332  17.298  1.00  0.00              
ATOM    333 3HG1 VAL P  21       2.154   0.254  16.402  1.00  0.00              
ATOM    334 1HG2 VAL P  21       3.310   2.856  17.568  1.00  0.00              
ATOM    335 2HG2 VAL P  21       3.361   2.434  15.840  1.00  0.00              
ATOM    336 3HG2 VAL P  21       2.635   3.974  16.360  1.00  0.00              
ATOM    337  N   ASP P  22      -1.663   2.066  16.098  1.00  0.00              
ATOM    338  CA  ASP P  22      -2.961   1.404  16.184  1.00  0.00              
ATOM    339  C   ASP P  22      -3.552   1.224  14.791  1.00  0.00              
ATOM    340  O   ASP P  22      -4.266   0.259  14.532  1.00  0.00              
ATOM    341  CB  ASP P  22      -3.921   2.201  17.070  1.00  0.00              
ATOM    342  CG  ASP P  22      -3.624   2.109  18.561  1.00  0.00              
ATOM    343  OD1 ASP P  22      -2.846   1.267  18.941  1.00  0.00              
ATOM    344  OD2 ASP P  22      -4.052   2.975  19.286  1.00  0.00              
ATOM    345  H   ASP P  22      -1.553   2.988  16.497  1.00  0.00              
ATOM    346  HA  ASP P  22      -2.840   0.409  16.614  1.00  0.00              
ATOM    347 1HB  ASP P  22      -4.010   3.249  16.782  1.00  0.00              
ATOM    348 2HB  ASP P  22      -4.856   1.683  16.854  1.00  0.00              
ATOM    349  N   ALA P  23      -3.254   2.162  13.897  1.00  0.00              
ATOM    350  CA  ALA P  23      -3.698   2.073  12.511  1.00  0.00              
ATOM    351  C   ALA P  23      -3.017   0.898  11.817  1.00  0.00              
ATOM    352  O   ALA P  23      -3.651   0.152  11.074  1.00  0.00              
ATOM    353  CB  ALA P  23      -3.566   3.373  11.735  1.00  0.00              
ATOM    354  H   ALA P  23      -2.704   2.958  14.187  1.00  0.00              
ATOM    355  HA  ALA P  23      -4.755   1.805  12.500  1.00  0.00              
ATOM    356 1HB  ALA P  23      -3.917   3.223  10.714  1.00  0.00              
ATOM    357 2HB  ALA P  23      -4.165   4.146  12.215  1.00  0.00              
ATOM    358 3HB  ALA P  23      -2.522   3.681  11.717  1.00  0.00              
ATOM    359  N   ALA P  24      -1.721   0.746  12.068  1.00  0.00              
ATOM    360  CA  ALA P  24      -0.986  -0.400  11.518  1.00  0.00              
ATOM    361  C   ALA P  24      -1.512  -1.700  12.112  1.00  0.00              
ATOM    362  O   ALA P  24      -1.604  -2.746  11.437  1.00  0.00              
ATOM    363  CB  ALA P  24       0.506  -0.268  11.834  1.00  0.00              
ATOM    364  H   ALA P  24      -1.228   1.417  12.639  1.00  0.00              
ATOM    365  HA  ALA P  24      -1.116  -0.412  10.436  1.00  0.00              
ATOM    366 1HB  ALA P  24       1.042  -1.123  11.422  1.00  0.00              
ATOM    367 2HB  ALA P  24       0.892   0.650  11.390  1.00  0.00              
ATOM    368 3HB  ALA P  24       0.648  -0.237  12.913  1.00  0.00              
ATOM    369  N   GLU P  25      -1.837  -1.665  13.383  1.00  0.00              
ATOM    370  CA  GLU P  25      -2.404  -2.863  13.976  1.00  0.00              
ATOM    371  C   GLU P  25      -3.695  -3.208  13.263  1.00  0.00              
ATOM    372  O   GLU P  25      -3.934  -4.389  12.948  1.00  0.00              
ATOM    373  CB  GLU P  25      -2.650  -2.671  15.475  1.00  0.00              
ATOM    374  CG  GLU P  25      -3.312  -3.857  16.160  1.00  0.00              
ATOM    375  CD  GLU P  25      -3.562  -3.577  17.617  1.00  0.00              
ATOM    376  OE1 GLU P  25      -3.154  -2.540  18.081  1.00  0.00              
ATOM    377  OE2 GLU P  25      -4.258  -4.345  18.237  1.00  0.00              
ATOM    378  H   GLU P  25      -1.709  -0.845  13.958  1.00  0.00              
ATOM    379  HA  GLU P  25      -1.719  -3.701  13.845  1.00  0.00              
ATOM    380 1HB  GLU P  25      -1.680  -2.483  15.935  1.00  0.00              
ATOM    381 2HB  GLU P  25      -3.282  -1.790  15.585  1.00  0.00              
ATOM    382 1HG  GLU P  25      -4.243  -4.168  15.685  1.00  0.00              
ATOM    383 2HG  GLU P  25      -2.574  -4.653  16.064  1.00  0.00              
ATOM    384  N   ALA P  26      -4.535  -2.198  13.038  1.00  0.00              
ATOM    385  CA  ALA P  26      -5.814  -2.439  12.359  1.00  0.00              
ATOM    386  C   ALA P  26      -5.611  -2.991  10.907  1.00  0.00              
ATOM    387  O   ALA P  26      -6.258  -3.958  10.490  1.00  0.00              
ATOM    388  CB  ALA P  26      -6.669  -1.191  12.371  1.00  0.00              
ATOM    389  H   ALA P  26      -4.302  -1.260  13.330  1.00  0.00              
ATOM    390  HA  ALA P  26      -6.348  -3.228  12.889  1.00  0.00              
ATOM    391 1HB  ALA P  26      -7.612  -1.392  11.863  1.00  0.00              
ATOM    392 2HB  ALA P  26      -6.867  -0.895  13.401  1.00  0.00              
ATOM    393 3HB  ALA P  26      -6.145  -0.387  11.857  1.00  0.00              
ATOM    394  N   GLU P  27      -4.650  -2.411  10.190  1.00  0.00              
ATOM    395  CA  GLU P  27      -4.328  -2.779   8.804  1.00  0.00              
ATOM    396  C   GLU P  27      -3.892  -4.248   8.757  1.00  0.00              
ATOM    397  O   GLU P  27      -4.421  -5.041   8.019  1.00  0.00              
ATOM    398  CB  GLU P  27      -3.230  -1.876   8.236  1.00  0.00              
ATOM    399  CG  GLU P  27      -2.813  -2.214   6.812  1.00  0.00              
ATOM    400  CD  GLU P  27      -1.684  -1.335   6.350  1.00  0.00              
ATOM    401  OE1 GLU P  27      -1.290  -0.468   7.093  1.00  0.00              
ATOM    402  OE2 GLU P  27      -1.139  -1.601   5.305  1.00  0.00              
ATOM    403  H   GLU P  27      -4.121  -1.677  10.640  1.00  0.00              
ATOM    404  HA  GLU P  27      -5.215  -2.676   8.178  1.00  0.00              
ATOM    405 1HB  GLU P  27      -3.609  -0.855   8.269  1.00  0.00              
ATOM    406 2HB  GLU P  27      -2.369  -1.967   8.897  1.00  0.00              
ATOM    407 1HG  GLU P  27      -2.536  -3.260   6.678  1.00  0.00              
ATOM    408 2HG  GLU P  27      -3.705  -1.998   6.225  1.00  0.00              
ATOM    409  N   LYS P  28      -2.977  -4.613   9.646  1.00  0.00              
ATOM    410  CA  LYS P  28      -2.351  -5.936   9.680  1.00  0.00              
ATOM    411  C   LYS P  28      -3.378  -6.983  10.057  1.00  0.00              
ATOM    412  O   LYS P  28      -3.382  -8.093   9.527  1.00  0.00              
ATOM    413  CB  LYS P  28      -1.181  -5.965  10.664  1.00  0.00              
ATOM    414  CG  LYS P  28       0.041  -5.176  10.213  1.00  0.00              
ATOM    415  CD  LYS P  28       1.138  -5.203  11.266  1.00  0.00              
ATOM    416  CE  LYS P  28       2.336  -4.367  10.841  1.00  0.00              
ATOM    417  NZ  LYS P  28       3.417  -4.383  11.863  1.00  0.00              
ATOM    418  H   LYS P  28      -2.708  -3.924  10.333  1.00  0.00              
ATOM    419  HA  LYS P  28      -1.971  -6.190   8.690  1.00  0.00              
ATOM    420 1HB  LYS P  28      -1.547  -5.559  11.608  1.00  0.00              
ATOM    421 2HB  LYS P  28      -0.905  -7.011  10.802  1.00  0.00              
ATOM    422 1HG  LYS P  28       0.414  -5.614   9.287  1.00  0.00              
ATOM    423 2HG  LYS P  28      -0.262  -4.145  10.029  1.00  0.00              
ATOM    424 1HD  LYS P  28       0.733  -4.810  12.200  1.00  0.00              
ATOM    425 2HD  LYS P  28       1.451  -6.236  11.414  1.00  0.00              
ATOM    426 1HE  LYS P  28       2.717  -4.769   9.903  1.00  0.00              
ATOM    427 2HE  LYS P  28       1.999  -3.342  10.685  1.00  0.00              
ATOM    428 1HZ  LYS P  28       4.191  -3.818  11.543  1.00  0.00              
ATOM    429 2HZ  LYS P  28       3.064  -4.010  12.733  1.00  0.00              
ATOM    430 3HZ  LYS P  28       3.730  -5.333  12.007  1.00  0.00              
ATOM    431  N   LYS P  29      -4.183  -6.677  11.065  1.00  0.00              
ATOM    432  CA  LYS P  29      -5.158  -7.653  11.463  1.00  0.00              
ATOM    433  C   LYS P  29      -6.298  -7.800  10.422  1.00  0.00              
ATOM    434  O   LYS P  29      -6.809  -8.911  10.260  1.00  0.00              
ATOM    435  CB  LYS P  29      -5.726  -7.268  12.831  1.00  0.00              
ATOM    436  CG  LYS P  29      -4.769  -7.498  13.996  1.00  0.00              
ATOM    437  CD  LYS P  29      -5.400  -7.081  15.318  1.00  0.00              
ATOM    438  CE  LYS P  29      -4.523  -7.482  16.497  1.00  0.00              
ATOM    439  NZ  LYS P  29      -5.071  -6.984  17.789  1.00  0.00              
ATOM    440  H   LYS P  29      -4.138  -5.797  11.558  1.00  0.00              
ATOM    441  HA  LYS P  29      -4.690  -8.636  11.532  1.00  0.00              
ATOM    442 1HB  LYS P  29      -5.989  -6.211  12.780  1.00  0.00              
ATOM    443 2HB  LYS P  29      -6.629  -7.859  12.980  1.00  0.00              
ATOM    444 1HG  LYS P  29      -4.515  -8.559  14.031  1.00  0.00              
ATOM    445 2HG  LYS P  29      -3.865  -6.915  13.823  1.00  0.00              
ATOM    446 1HD  LYS P  29      -5.533  -5.998  15.312  1.00  0.00              
ATOM    447 2HD  LYS P  29      -6.372  -7.565  15.407  1.00  0.00              
ATOM    448 1HE  LYS P  29      -4.461  -8.569  16.523  1.00  0.00              
ATOM    449 2HE  LYS P  29      -3.528  -7.065  16.340  1.00  0.00              
ATOM    450 1HZ  LYS P  29      -4.464  -7.269  18.544  1.00  0.00              
ATOM    451 2HZ  LYS P  29      -5.128  -5.976  17.765  1.00  0.00              
ATOM    452 3HZ  LYS P  29      -5.993  -7.370  17.934  1.00  0.00              
ATOM    453  N   PHE P  30      -6.712  -6.709   9.755  1.00  0.00              
ATOM    454  CA  PHE P  30      -7.718  -6.814   8.678  1.00  0.00              
ATOM    455  C   PHE P  30      -7.185  -7.622   7.491  1.00  0.00              
ATOM    456  O   PHE P  30      -7.848  -8.516   6.981  1.00  0.00              
ATOM    457  CB  PHE P  30      -8.150  -5.424   8.209  1.00  0.00              
ATOM    458  CG  PHE P  30      -8.855  -4.620   9.265  1.00  0.00              
ATOM    459  CD1 PHE P  30      -9.178  -5.187  10.489  1.00  0.00              
ATOM    460  CD2 PHE P  30      -9.197  -3.296   9.036  1.00  0.00              
ATOM    461  CE1 PHE P  30      -9.826  -4.448  11.460  1.00  0.00              
ATOM    462  CE2 PHE P  30      -9.844  -2.555  10.006  1.00  0.00              
ATOM    463  CZ  PHE P  30     -10.159  -3.132  11.220  1.00  0.00              
ATOM    464  H   PHE P  30      -6.334  -5.802   9.988  1.00  0.00              
ATOM    465  HA  PHE P  30      -8.598  -7.345   9.044  1.00  0.00              
ATOM    466 1HB  PHE P  30      -7.281  -4.843   7.904  1.00  0.00              
ATOM    467 2HB  PHE P  30      -8.841  -5.509   7.371  1.00  0.00              
ATOM    468  HD1 PHE P  30      -8.914  -6.227  10.680  1.00  0.00              
ATOM    469  HD2 PHE P  30      -8.948  -2.839   8.077  1.00  0.00              
ATOM    470  HE1 PHE P  30     -10.074  -4.907  12.418  1.00  0.00              
ATOM    471  HE2 PHE P  30     -10.107  -1.515   9.814  1.00  0.00              
ATOM    472  HZ  PHE P  30     -10.671  -2.550  11.984  1.00  0.00              
ATOM    473  N   LYS P  31      -5.938  -7.394   7.125  1.00  0.00              
ATOM    474  CA  LYS P  31      -5.364  -8.120   6.022  1.00  0.00              
ATOM    475  C   LYS P  31      -5.063  -9.586   6.391  1.00  0.00              
ATOM    476  O   LYS P  31      -5.194 -10.447   5.534  1.00  0.00              
ATOM    477  CB  LYS P  31      -4.092  -7.416   5.546  1.00  0.00              
ATOM    478  CG  LYS P  31      -4.336  -6.103   4.814  1.00  0.00              
ATOM    479  CD  LYS P  31      -3.026  -5.414   4.462  1.00  0.00              
ATOM    480  CE  LYS P  31      -3.262  -4.178   3.607  1.00  0.00              
ATOM    481  NZ  LYS P  31      -1.999  -3.440   3.335  1.00  0.00              
ATOM    482  H   LYS P  31      -5.374  -6.712   7.612  1.00  0.00              
ATOM    483  HA  LYS P  31      -6.076  -8.161   5.197  1.00  0.00              
ATOM    484 1HB  LYS P  31      -3.480  -7.231   6.429  1.00  0.00              
ATOM    485 2HB  LYS P  31      -3.572  -8.108   4.884  1.00  0.00              
ATOM    486 1HG  LYS P  31      -4.893  -6.314   3.901  1.00  0.00              
ATOM    487 2HG  LYS P  31      -4.928  -5.453   5.457  1.00  0.00              
ATOM    488 1HD  LYS P  31      -2.525  -5.126   5.388  1.00  0.00              
ATOM    489 2HD  LYS P  31      -2.399  -6.119   3.916  1.00  0.00              
ATOM    490 1HE  LYS P  31      -3.707  -4.495   2.664  1.00  0.00              
ATOM    491 2HE  LYS P  31      -3.957  -3.526   4.134  1.00  0.00              
ATOM    492 1HZ  LYS P  31      -2.199  -2.629   2.767  1.00  0.00              
ATOM    493 2HZ  LYS P  31      -1.586  -3.145   4.209  1.00  0.00              
ATOM    494 3HZ  LYS P  31      -1.354  -4.044   2.846  1.00  0.00              
ATOM    495  N   GLN P  32      -4.664  -9.872   7.643  1.00  0.00              
ATOM    496  CA  GLN P  32      -4.421 -11.256   8.088  1.00  0.00              
ATOM    497  C   GLN P  32      -5.677 -12.030   8.070  1.00  0.00              
ATOM    498  O   GLN P  32      -5.707 -13.103   7.551  1.00  0.00              
ATOM    499  CB  GLN P  32      -3.831 -11.302   9.500  1.00  0.00              
ATOM    500  CG  GLN P  32      -3.556 -12.704  10.015  1.00  0.00              
ATOM    501  CD  GLN P  32      -2.510 -13.430   9.190  1.00  0.00              
ATOM    502  OE1 GLN P  32      -1.406 -12.923   8.978  1.00  0.00              
ATOM    503  NE2 GLN P  32      -2.854 -14.622   8.717  1.00  0.00              
ATOM    504  H   GLN P  32      -4.527  -9.114   8.296  1.00  0.00              
ATOM    505  HA  GLN P  32      -3.726 -11.743   7.404  1.00  0.00              
ATOM    506 1HB  GLN P  32      -2.903 -10.731   9.472  1.00  0.00              
ATOM    507 2HB  GLN P  32      -4.544 -10.803  10.156  1.00  0.00              
ATOM    508 1HG  GLN P  32      -3.362 -12.919  11.066  1.00  0.00              
ATOM    509 2HG  GLN P  32      -4.539 -13.090   9.743  1.00  0.00              
ATOM    510 1HE2 GLN P  32      -2.206 -15.149   8.166  1.00  0.00              
ATOM    511 2HE2 GLN P  32      -3.761 -14.995   8.913  1.00  0.00              
ATOM    512  N   TYR P  33      -6.741 -11.473   8.599  1.00  0.00              
ATOM    513  CA  TYR P  33      -8.040 -12.144   8.597  1.00  0.00              
ATOM    514  C   TYR P  33      -8.596 -12.338   7.175  1.00  0.00              
ATOM    515  O   TYR P  33      -9.216 -13.370   6.875  1.00  0.00              
ATOM    516  CB  TYR P  33      -9.039 -11.352   9.444  1.00  0.00              
ATOM    517  CG  TYR P  33      -8.680 -11.284  10.911  1.00  0.00              
ATOM    518  CD1 TYR P  33      -7.451 -11.738  11.366  1.00  0.00              
ATOM    519  CD2 TYR P  33      -9.571 -10.762  11.838  1.00  0.00              
ATOM    520  CE1 TYR P  33      -7.118 -11.678  12.706  1.00  0.00              
ATOM    521  CE2 TYR P  33      -9.248 -10.697  13.179  1.00  0.00              
ATOM    522  CZ  TYR P  33      -8.020 -11.156  13.610  1.00  0.00              
ATOM    523  OH  TYR P  33      -7.694 -11.092  14.945  1.00  0.00              
ATOM    524  H   TYR P  33      -6.661 -10.558   9.019  1.00  0.00              
ATOM    525  HA  TYR P  33      -7.940 -13.146   9.015  1.00  0.00              
ATOM    526 1HB  TYR P  33      -9.082 -10.343   9.033  1.00  0.00              
ATOM    527 2HB  TYR P  33     -10.010 -11.833   9.329  1.00  0.00              
ATOM    528  HD1 TYR P  33      -6.743 -12.149  10.646  1.00  0.00              
ATOM    529  HD2 TYR P  33     -10.539 -10.402  11.492  1.00  0.00              
ATOM    530  HE1 TYR P  33      -6.148 -12.040  13.049  1.00  0.00              
ATOM    531  HE2 TYR P  33      -9.963 -10.285  13.892  1.00  0.00              
ATOM    532  HH  TYR P  33      -6.818 -11.438  15.134  1.00  0.00              
ATOM    533  N   ALA P  34      -8.399 -11.324   6.333  1.00  0.00              
ATOM    534  CA  ALA P  34      -8.825 -11.382   4.936  1.00  0.00              
ATOM    535  C   ALA P  34      -8.183 -12.589   4.292  1.00  0.00              
ATOM    536  O   ALA P  34      -8.832 -13.447   3.721  1.00  0.00              
ATOM    537  CB  ALA P  34      -8.401 -10.091   4.219  1.00  0.00              
ATOM    538  H   ALA P  34      -7.941 -10.491   6.674  1.00  0.00              
ATOM    539  HA  ALA P  34      -9.911 -11.465   4.905  1.00  0.00              
ATOM    540 1HB  ALA P  34      -8.718 -10.134   3.177  1.00  0.00              
ATOM    541 2HB  ALA P  34      -8.867  -9.234   4.705  1.00  0.00              
ATOM    542 3HB  ALA P  34      -7.318  -9.989   4.263  1.00  0.00              
ATOM    543  N   ASN P  35      -6.901 -12.722   4.502  1.00  0.00              
ATOM    544  CA  ASN P  35      -6.168 -13.860   4.027  1.00  0.00              
ATOM    545  C   ASN P  35      -6.618 -15.184   4.684  1.00  0.00              
ATOM    546  O   ASN P  35      -6.667 -16.197   4.045  1.00  0.00              
ATOM    547  CB  ASN P  35      -4.679 -13.646   4.229  1.00  0.00              
ATOM    548  CG  ASN P  35      -4.075 -12.652   3.276  1.00  0.00              
ATOM    549  OD1 ASN P  35      -4.629 -12.372   2.207  1.00  0.00              
ATOM    550  ND2 ASN P  35      -2.904 -12.181   3.620  1.00  0.00              
ATOM    551  H   ASN P  35      -6.414 -12.001   5.015  1.00  0.00              
ATOM    552  HA  ASN P  35      -6.349 -13.998   2.960  1.00  0.00              
ATOM    553 1HB  ASN P  35      -4.269 -13.480   5.226  1.00  0.00              
ATOM    554 2HB  ASN P  35      -4.424 -14.652   3.895  1.00  0.00              
ATOM    555 1HD2 ASN P  35      -2.442 -11.515   3.033  1.00  0.00              
ATOM    556 2HD2 ASN P  35      -2.471 -12.486   4.467  1.00  0.00              
ATOM    557  N   ASP P  36      -6.983 -15.181   5.945  1.00  0.00              
ATOM    558  CA  ASP P  36      -7.409 -16.422   6.568  1.00  0.00              
ATOM    559  C   ASP P  36      -8.681 -16.924   5.873  1.00  0.00              
ATOM    560  O   ASP P  36      -8.988 -18.119   5.869  1.00  0.00              
ATOM    561  CB  ASP P  36      -7.648 -16.224   8.066  1.00  0.00              
ATOM    562  CG  ASP P  36      -6.380 -16.024   8.885  1.00  0.00              
ATOM    563  OD1 ASP P  36      -5.314 -16.216   8.350  1.00  0.00              
ATOM    564  OD2 ASP P  36      -6.478 -15.533   9.984  1.00  0.00              
ATOM    565  H   ASP P  36      -6.976 -14.333   6.493  1.00  0.00              
ATOM    566  HA  ASP P  36      -6.638 -17.182   6.439  1.00  0.00              
ATOM    567 1HB  ASP P  36      -8.355 -15.425   8.292  1.00  0.00              
ATOM    568 2HB  ASP P  36      -8.094 -17.187   8.318  1.00  0.00              
ATOM    569  N   HIS P  37      -9.511 -15.977   5.462  1.00  0.00              
ATOM    570  CA  HIS P  37     -10.804 -16.282   4.868  1.00  0.00              
ATOM    571  C   HIS P  37     -10.745 -16.343   3.332  1.00  0.00              
ATOM    572  O   HIS P  37     -11.719 -16.728   2.712  1.00  0.00              
ATOM    573  CB  HIS P  37     -11.843 -15.246   5.309  1.00  0.00              
ATOM    574  CG  HIS P  37     -12.151 -15.291   6.774  1.00  0.00              
ATOM    575  ND1 HIS P  37     -12.738 -16.383   7.377  1.00  0.00              
ATOM    576  CD2 HIS P  37     -11.955 -14.378   7.754  1.00  0.00              
ATOM    577  CE1 HIS P  37     -12.889 -16.140   8.668  1.00  0.00              
ATOM    578  NE2 HIS P  37     -12.422 -14.931   8.921  1.00  0.00              
ATOM    579  H   HIS P  37      -9.233 -15.012   5.566  1.00  0.00              
ATOM    580  HA  HIS P  37     -11.130 -17.271   5.188  1.00  0.00              
ATOM    581 1HB  HIS P  37     -11.484 -14.239   5.097  1.00  0.00              
ATOM    582 2HB  HIS P  37     -12.784 -15.413   4.787  1.00  0.00              
ATOM    583  HD1 HIS P  37     -12.945 -17.259   6.942  1.00  0.00              
ATOM    584  HD2 HIS P  37     -11.528 -13.375   7.758  1.00  0.00              
ATOM    585  HE1 HIS P  37     -13.337 -16.885   9.325  1.00  0.00              
ATOM    586  N   GLY P  38      -9.574 -16.019   2.775  1.00  0.00              
ATOM    587  CA  GLY P  38      -9.350 -15.937   1.346  1.00  0.00              
ATOM    588  C   GLY P  38      -9.728 -14.660   0.583  1.00  0.00              
ATOM    589  O   GLY P  38      -9.746 -14.702  -0.626  1.00  0.00              
ATOM    590  H   GLY P  38      -8.809 -15.822   3.405  1.00  0.00              
ATOM    591 1HA  GLY P  38      -8.287 -16.071   1.143  1.00  0.00              
ATOM    592 2HA  GLY P  38      -9.915 -16.727   0.851  1.00  0.00              
ATOM    593  N   VAL P  39     -10.015 -13.560   1.274  1.00  0.00              
ATOM    594  CA  VAL P  39     -10.370 -12.306   0.643  1.00  0.00              
ATOM    595  C   VAL P  39      -9.103 -11.702   0.095  1.00  0.00              
ATOM    596  O   VAL P  39      -8.138 -11.487   0.832  1.00  0.00              
ATOM    597  CB  VAL P  39     -11.044 -11.324   1.619  1.00  0.00              
ATOM    598  CG1 VAL P  39     -11.325  -9.997   0.929  1.00  0.00              
ATOM    599  CG2 VAL P  39     -12.332 -11.918   2.171  1.00  0.00              
ATOM    600  H   VAL P  39      -9.980 -13.611   2.282  1.00  0.00              
ATOM    601  HA  VAL P  39     -11.046 -12.463  -0.198  1.00  0.00              
ATOM    602  HB  VAL P  39     -10.382 -11.159   2.470  1.00  0.00              
ATOM    603 1HG1 VAL P  39     -11.801  -9.314   1.633  1.00  0.00              
ATOM    604 2HG1 VAL P  39     -10.388  -9.562   0.581  1.00  0.00              
ATOM    605 3HG1 VAL P  39     -11.988 -10.161   0.080  1.00  0.00              
ATOM    606 1HG2 VAL P  39     -12.794 -11.211   2.859  1.00  0.00              
ATOM    607 2HG2 VAL P  39     -13.017 -12.126   1.348  1.00  0.00              
ATOM    608 3HG2 VAL P  39     -12.108 -12.844   2.700  1.00  0.00              
ATOM    609  N   ASP P  40      -9.096 -11.415  -1.200  1.00  0.00              
ATOM    610  CA  ASP P  40      -7.947 -10.866  -1.845  1.00  0.00              
ATOM    611  C   ASP P  40      -8.409  -9.654  -2.630  1.00  0.00              
ATOM    612  O   ASP P  40      -8.856  -9.794  -3.758  1.00  0.00              
ATOM    613  CB  ASP P  40      -7.273 -11.897  -2.753  1.00  0.00              
ATOM    614  CG  ASP P  40      -5.994 -11.409  -3.419  1.00  0.00              
ATOM    615  OD1 ASP P  40      -5.641 -10.270  -3.220  1.00  0.00              
ATOM    616  OD2 ASP P  40      -5.299 -12.216  -3.989  1.00  0.00              
ATOM    617  H   ASP P  40      -9.928 -11.590  -1.744  1.00  0.00              
ATOM    618  HA  ASP P  40      -7.222 -10.545  -1.097  1.00  0.00              
ATOM    619 1HB  ASP P  40      -7.085 -12.852  -2.262  1.00  0.00              
ATOM    620 2HB  ASP P  40      -8.050 -12.023  -3.509  1.00  0.00              
ATOM    621  N   GLY P  41      -8.386  -8.464  -2.056  1.00  0.00              
ATOM    622  CA  GLY P  41      -8.823  -7.325  -2.840  1.00  0.00              
ATOM    623  C   GLY P  41      -7.890  -6.123  -2.854  1.00  0.00              
ATOM    624  O   GLY P  41      -6.717  -6.298  -2.511  1.00  0.00              
ATOM    625  H   GLY P  41      -8.082  -8.319  -1.104  1.00  0.00              
ATOM    626 1HA  GLY P  41      -8.945  -7.632  -3.878  1.00  0.00              
ATOM    627 2HA  GLY P  41      -9.777  -6.970  -2.452  1.00  0.00              
ATOM    628  N   GLU P  42      -8.352  -4.952  -3.318  1.00  0.00              
ATOM    629  CA  GLU P  42      -7.568  -3.704  -3.316  1.00  0.00              
ATOM    630  C   GLU P  42      -7.858  -3.073  -1.997  1.00  0.00              
ATOM    631  O   GLU P  42      -8.992  -2.987  -1.592  1.00  0.00              
ATOM    632  CB  GLU P  42      -7.937  -2.766  -4.468  1.00  0.00              
ATOM    633  CG  GLU P  42      -7.698  -3.347  -5.852  1.00  0.00              
ATOM    634  CD  GLU P  42      -8.105  -2.377  -6.929  1.00  0.00              
ATOM    635  OE1 GLU P  42      -8.575  -1.316  -6.599  1.00  0.00              
ATOM    636  OE2 GLU P  42      -7.842  -2.650  -8.077  1.00  0.00              
ATOM    637  H   GLU P  42      -9.293  -4.941  -3.686  1.00  0.00              
ATOM    638  HA  GLU P  42      -6.506  -3.934  -3.411  1.00  0.00              
ATOM    639 1HB  GLU P  42      -8.994  -2.524  -4.355  1.00  0.00              
ATOM    640 2HB  GLU P  42      -7.341  -1.862  -4.347  1.00  0.00              
ATOM    641 1HG  GLU P  42      -6.668  -3.662  -6.018  1.00  0.00              
ATOM    642 2HG  GLU P  42      -8.351  -4.217  -5.881  1.00  0.00              
ATOM    643  N   TRP P  43      -6.837  -2.506  -1.380  1.00  0.00              
ATOM    644  CA  TRP P  43      -6.918  -1.913  -0.047  1.00  0.00              
ATOM    645  C   TRP P  43      -6.694  -0.448  -0.013  1.00  0.00              
ATOM    646  O   TRP P  43      -5.834   0.040  -0.736  1.00  0.00              
ATOM    647  CB  TRP P  43      -5.908  -2.580   0.889  1.00  0.00              
ATOM    648  CG  TRP P  43      -6.269  -3.988   1.253  1.00  0.00              
ATOM    649  CD1 TRP P  43      -5.997  -5.112   0.532  1.00  0.00              
ATOM    650  CD2 TRP P  43      -6.967  -4.422   2.427  1.00  0.00              
ATOM    651  NE1 TRP P  43      -6.483  -6.220   1.181  1.00  0.00              
ATOM    652  CE2 TRP P  43      -7.082  -5.821   2.349  1.00  0.00              
ATOM    653  CE3 TRP P  43      -7.506  -3.760   3.537  1.00  0.00              
ATOM    654  CZ2 TRP P  43      -7.712  -6.570   3.331  1.00  0.00              
ATOM    655  CZ3 TRP P  43      -8.135  -4.511   4.522  1.00  0.00              
ATOM    656  CH2 TRP P  43      -8.235  -5.876   4.423  1.00  0.00              
ATOM    657  H   TRP P  43      -5.956  -2.491  -1.874  1.00  0.00              
ATOM    658  HA  TRP P  43      -7.918  -2.053   0.361  1.00  0.00              
ATOM    659 1HB  TRP P  43      -4.926  -2.622   0.417  1.00  0.00              
ATOM    660 2HB  TRP P  43      -5.838  -2.024   1.823  1.00  0.00              
ATOM    661  HD1 TRP P  43      -5.462  -4.977  -0.407  1.00  0.00              
ATOM    662  HE1 TRP P  43      -6.412  -7.172   0.853  1.00  0.00              
ATOM    663  HE3 TRP P  43      -7.452  -2.680   3.667  1.00  0.00              
ATOM    664  HZ2 TRP P  43      -7.769  -7.652   3.212  1.00  0.00              
ATOM    665  HZ3 TRP P  43      -8.551  -3.984   5.381  1.00  0.00              
ATOM    666  HH2 TRP P  43      -8.736  -6.428   5.218  1.00  0.00              
ATOM    667  N   THR P  44      -7.454   0.279   0.795  1.00  0.00              
ATOM    668  CA  THR P  44      -7.190   1.708   0.974  1.00  0.00              
ATOM    669  C   THR P  44      -7.665   2.088   2.366  1.00  0.00              
ATOM    670  O   THR P  44      -8.094   1.195   3.124  1.00  0.00              
ATOM    671  CB  THR P  44      -7.901   2.580  -0.078  1.00  0.00              
ATOM    672  OG1 THR P  44      -7.421   3.928   0.012  1.00  0.00              
ATOM    673  CG2 THR P  44      -9.405   2.566   0.145  1.00  0.00              
ATOM    674  H   THR P  44      -8.222  -0.146   1.296  1.00  0.00              
ATOM    675  HA  THR P  44      -6.119   1.898   0.902  1.00  0.00              
ATOM    676  HB  THR P  44      -7.678   2.190  -1.071  1.00  0.00              
ATOM    677  HG1 THR P  44      -7.865   4.470  -0.645  1.00  0.00              
ATOM    678 1HG2 THR P  44      -9.890   3.187  -0.608  1.00  0.00              
ATOM    679 2HG2 THR P  44      -9.774   1.543   0.066  1.00  0.00              
ATOM    680 3HG2 THR P  44      -9.629   2.957   1.137  1.00  0.00              
ATOM    681  N   TYR P  45      -7.473   3.370   2.748  1.00  0.00              
ATOM    682  CA  TYR P  45      -7.833   3.878   4.063  1.00  0.00              
ATOM    683  C   TYR P  45      -8.229   5.335   3.927  1.00  0.00              
ATOM    684  O   TYR P  45      -7.634   6.072   3.141  1.00  0.00              
ATOM    685  CB  TYR P  45      -6.676   3.723   5.053  1.00  0.00              
ATOM    686  CG  TYR P  45      -6.930   4.368   6.398  1.00  0.00              
ATOM    687  CD1 TYR P  45      -7.866   3.842   7.276  1.00  0.00              
ATOM    688  CD2 TYR P  45      -6.229   5.500   6.786  1.00  0.00              
ATOM    689  CE1 TYR P  45      -8.102   4.428   8.504  1.00  0.00              
ATOM    690  CE2 TYR P  45      -6.456   6.094   8.012  1.00  0.00              
ATOM    691  CZ  TYR P  45      -7.393   5.555   8.869  1.00  0.00              
ATOM    692  OH  TYR P  45      -7.622   6.142  10.093  1.00  0.00              
ATOM    693  H   TYR P  45      -7.058   3.998   2.075  1.00  0.00              
ATOM    694  HA  TYR P  45      -8.690   3.327   4.451  1.00  0.00              
ATOM    695 1HB  TYR P  45      -6.509   2.653   5.189  1.00  0.00              
ATOM    696 2HB  TYR P  45      -5.797   4.173   4.594  1.00  0.00              
ATOM    697  HD1 TYR P  45      -8.422   2.952   6.980  1.00  0.00              
ATOM    698  HD2 TYR P  45      -5.490   5.922   6.104  1.00  0.00              
ATOM    699  HE1 TYR P  45      -8.841   4.004   9.184  1.00  0.00              
ATOM    700  HE2 TYR P  45      -5.896   6.985   8.299  1.00  0.00              
ATOM    701  HH  TYR P  45      -7.083   6.922  10.241  1.00  0.00              
ATOM    702  N   ASP P  46      -9.383   5.614   4.484  1.00  0.00              
ATOM    703  CA  ASP P  46      -9.944   6.958   4.580  1.00  0.00              
ATOM    704  C   ASP P  46      -9.866   7.477   5.995  1.00  0.00              
ATOM    705  O   ASP P  46     -10.678   7.175   6.864  1.00  0.00              
ATOM    706  CB  ASP P  46     -11.396   6.976   4.098  1.00  0.00              
ATOM    707  CG  ASP P  46     -12.050   8.351   4.123  1.00  0.00              
ATOM    708  OD1 ASP P  46     -11.421   9.278   4.575  1.00  0.00              
ATOM    709  OD2 ASP P  46     -13.104   8.496   3.550  1.00  0.00              
ATOM    710  H   ASP P  46      -9.901   4.836   4.865  1.00  0.00              
ATOM    711  HA  ASP P  46      -9.365   7.645   3.962  1.00  0.00              
ATOM    712 1HB  ASP P  46     -11.533   6.528   3.113  1.00  0.00              
ATOM    713 2HB  ASP P  46     -11.858   6.341   4.855  1.00  0.00              
ATOM    714  N   ASP P  47      -8.877   8.330   6.212  1.00  0.00              
ATOM    715  CA  ASP P  47      -8.618   8.956   7.496  1.00  0.00              
ATOM    716  C   ASP P  47      -9.730   9.807   8.045  1.00  0.00              
ATOM    717  O   ASP P  47      -9.919   9.843   9.262  1.00  0.00              
ATOM    718  CB  ASP P  47      -7.348   9.805   7.402  1.00  0.00              
ATOM    719  CG  ASP P  47      -6.900  10.419   8.721  1.00  0.00              
ATOM    720  OD1 ASP P  47      -6.675   9.679   9.650  1.00  0.00              
ATOM    721  OD2 ASP P  47      -6.641  11.597   8.747  1.00  0.00              
ATOM    722  H   ASP P  47      -8.277   8.547   5.429  1.00  0.00              
ATOM    723  HA  ASP P  47      -8.480   8.190   8.259  1.00  0.00              
ATOM    724 1HB  ASP P  47      -6.508   9.282   6.943  1.00  0.00              
ATOM    725 2HB  ASP P  47      -7.694  10.594   6.734  1.00  0.00              
ATOM    726  N   ALA P  48     -10.463  10.478   7.160  1.00  0.00              
ATOM    727  CA  ALA P  48     -11.597  11.320   7.532  1.00  0.00              
ATOM    728  C   ALA P  48     -12.708  10.494   8.131  1.00  0.00              
ATOM    729  O   ALA P  48     -13.587  11.055   8.845  1.00  0.00              
ATOM    730  CB  ALA P  48     -12.036  12.094   6.278  1.00  0.00              
ATOM    731  H   ALA P  48     -10.212  10.393   6.185  1.00  0.00              
ATOM    732  HA  ALA P  48     -11.276  12.018   8.305  1.00  0.00              
ATOM    733 1HB  ALA P  48     -12.883  12.734   6.524  1.00  0.00              
ATOM    734 2HB  ALA P  48     -11.209  12.709   5.922  1.00  0.00              
ATOM    735 3HB  ALA P  48     -12.327  11.390   5.500  1.00  0.00              
ATOM    736  N   THR P  49     -12.821   9.224   7.824  1.00  0.00              
ATOM    737  CA  THR P  49     -13.881   8.416   8.371  1.00  0.00              
ATOM    738  C   THR P  49     -13.276   7.299   9.173  1.00  0.00              
ATOM    739  O   THR P  49     -13.980   6.434   9.633  1.00  0.00              
ATOM    740  CB  THR P  49     -14.793   7.831   7.277  1.00  0.00              
ATOM    741  OG1 THR P  49     -14.021   6.994   6.405  1.00  0.00              
ATOM    742  CG2 THR P  49     -15.435   8.946   6.465  1.00  0.00              
ATOM    743  H   THR P  49     -12.156   8.801   7.192  1.00  0.00              
ATOM    744  HA  THR P  49     -14.495   9.018   9.042  1.00  0.00              
ATOM    745  HB  THR P  49     -15.571   7.231   7.747  1.00  0.00              
ATOM    746  HG1 THR P  49     -14.592   6.631   5.724  1.00  0.00              
ATOM    747 1HG2 THR P  49     -16.075   8.513   5.697  1.00  0.00              
ATOM    748 2HG2 THR P  49     -16.031   9.578   7.123  1.00  0.00              
ATOM    749 3HG2 THR P  49     -14.657   9.546   5.994  1.00  0.00              
ATOM    750  N   LYS P  50     -11.949   7.269   9.244  1.00  0.00              
ATOM    751  CA  LYS P  50     -11.195   6.288  10.000  1.00  0.00              
ATOM    752  C   LYS P  50     -11.566   4.891   9.571  1.00  0.00              
ATOM    753  O   LYS P  50     -11.622   3.953  10.383  1.00  0.00              
ATOM    754  CB  LYS P  50     -11.434   6.460  11.501  1.00  0.00              
ATOM    755  CG  LYS P  50     -11.118   7.851  12.035  1.00  0.00              
ATOM    756  CD  LYS P  50      -9.628   8.151  11.948  1.00  0.00              
ATOM    757  CE  LYS P  50      -9.321   9.566  12.423  1.00  0.00              
ATOM    758  NZ  LYS P  50      -7.875   9.891  12.294  1.00  0.00              
ATOM    759  H   LYS P  50     -11.451   7.983   8.731  1.00  0.00              
ATOM    760  HA  LYS P  50     -10.130   6.410   9.803  1.00  0.00              
ATOM    761 1HB  LYS P  50     -12.484   6.231  11.686  1.00  0.00              
ATOM    762 2HB  LYS P  50     -10.808   5.727  12.010  1.00  0.00              
ATOM    763 1HG  LYS P  50     -11.673   8.582  11.445  1.00  0.00              
ATOM    764 2HG  LYS P  50     -11.441   7.904  13.074  1.00  0.00              
ATOM    765 1HD  LYS P  50      -9.092   7.433  12.570  1.00  0.00              
ATOM    766 2HD  LYS P  50      -9.311   8.040  10.911  1.00  0.00              
ATOM    767 1HE  LYS P  50      -9.905  10.262  11.823  1.00  0.00              
ATOM    768 2HE  LYS P  50      -9.620   9.648  13.467  1.00  0.00              
ATOM    769 1HZ  LYS P  50      -7.712  10.834  12.618  1.00  0.00              
ATOM    770 2HZ  LYS P  50      -7.333   9.245  12.851  1.00  0.00              
ATOM    771 3HZ  LYS P  50      -7.598   9.815  11.326  1.00  0.00              
ATOM    772  N   THR P  51     -11.759   4.750   8.270  1.00  0.00              
ATOM    773  CA  THR P  51     -12.269   3.515   7.693  1.00  0.00              
ATOM    774  C   THR P  51     -11.298   2.850   6.730  1.00  0.00              
ATOM    775  O   THR P  51     -10.781   3.486   5.813  1.00  0.00              
ATOM    776  CB  THR P  51     -13.597   3.762   6.955  1.00  0.00              
ATOM    777  OG1 THR P  51     -14.574   4.261   7.877  1.00  0.00              
ATOM    778  CG2 THR P  51     -14.107   2.472   6.330  1.00  0.00              
ATOM    779  H   THR P  51     -11.545   5.526   7.661  1.00  0.00              
ATOM    780  HA  THR P  51     -12.430   2.779   8.481  1.00  0.00              
ATOM    781  HB  THR P  51     -13.436   4.504   6.173  1.00  0.00              
ATOM    782  HG1 THR P  51     -14.192   4.975   8.392  1.00  0.00              
ATOM    783 1HG2 THR P  51     -15.046   2.667   5.812  1.00  0.00              
ATOM    784 2HG2 THR P  51     -13.371   2.097   5.619  1.00  0.00              
ATOM    785 3HG2 THR P  51     -14.270   1.730   7.110  1.00  0.00              
ATOM    786  N   PHE P  52     -10.942   1.612   7.064  1.00  0.00              
ATOM    787  CA  PHE P  52     -10.126   0.750   6.209  1.00  0.00              
ATOM    788  C   PHE P  52     -11.069   0.095   5.205  1.00  0.00              
ATOM    789  O   PHE P  52     -12.204  -0.333   5.560  1.00  0.00              
ATOM    790  CB  PHE P  52      -9.372  -0.302   7.024  1.00  0.00              
ATOM    791  CG  PHE P  52      -8.285   0.268   7.890  1.00  0.00              
ATOM    792  CD1 PHE P  52      -8.562   0.708   9.176  1.00  0.00              
ATOM    793  CD2 PHE P  52      -6.983   0.365   7.422  1.00  0.00              
ATOM    794  CE1 PHE P  52      -7.563   1.233   9.974  1.00  0.00              
ATOM    795  CE2 PHE P  52      -5.982   0.888   8.217  1.00  0.00              
ATOM    796  CZ  PHE P  52      -6.273   1.322   9.495  1.00  0.00              
ATOM    797  H   PHE P  52     -11.259   1.262   7.956  1.00  0.00              
ATOM    798  HA  PHE P  52      -9.391   1.351   5.672  1.00  0.00              
ATOM    799 1HB  PHE P  52     -10.058  -0.825   7.689  1.00  0.00              
ATOM    800 2HB  PHE P  52      -8.895  -1.020   6.358  1.00  0.00              
ATOM    801  HD1 PHE P  52      -9.582   0.636   9.555  1.00  0.00              
ATOM    802  HD2 PHE P  52      -6.754   0.023   6.412  1.00  0.00              
ATOM    803  HE1 PHE P  52      -7.794   1.575  10.982  1.00  0.00              
ATOM    804  HE2 PHE P  52      -4.964   0.959   7.837  1.00  0.00              
ATOM    805  HZ  PHE P  52      -5.485   1.736  10.122  1.00  0.00              
ATOM    806  N   THR P  53     -10.665   0.074   3.950  1.00  0.00              
ATOM    807  CA  THR P  53     -11.611  -0.425   2.980  1.00  0.00              
ATOM    808  C   THR P  53     -10.920  -1.445   2.065  1.00  0.00              
ATOM    809  O   THR P  53      -9.807  -1.216   1.612  1.00  0.00              
ATOM    810  CB  THR P  53     -12.210   0.714   2.134  1.00  0.00              
ATOM    811  OG1 THR P  53     -12.883   1.646   2.991  1.00  0.00              
ATOM    812  CG2 THR P  53     -13.198   0.162   1.118  1.00  0.00              
ATOM    813  H   THR P  53      -9.755   0.379   3.637  1.00  0.00              
ATOM    814  HA  THR P  53     -12.423  -0.945   3.489  1.00  0.00              
ATOM    815  HB  THR P  53     -11.404   1.230   1.613  1.00  0.00              
ATOM    816  HG1 THR P  53     -13.703   1.258   3.304  1.00  0.00              
ATOM    817 1HG2 THR P  53     -13.611   0.981   0.530  1.00  0.00              
ATOM    818 2HG2 THR P  53     -12.687  -0.539   0.458  1.00  0.00              
ATOM    819 3HG2 THR P  53     -14.005  -0.353   1.639  1.00  0.00              
ATOM    820  N   VAL P  54     -11.584  -2.589   1.818  1.00  0.00              
ATOM    821  CA  VAL P  54     -11.084  -3.572   0.865  1.00  0.00              
ATOM    822  C   VAL P  54     -12.138  -3.942  -0.173  1.00  0.00              
ATOM    823  O   VAL P  54     -13.266  -4.298   0.174  1.00  0.00              
ATOM    824  CB  VAL P  54     -10.611  -4.853   1.577  1.00  0.00              
ATOM    825  CG1 VAL P  54     -11.739  -5.449   2.406  1.00  0.00              
ATOM    826  CG2 VAL P  54     -10.101  -5.868   0.566  1.00  0.00              
ATOM    827  H   VAL P  54     -12.451  -2.772   2.304  1.00  0.00              
ATOM    828  HA  VAL P  54     -10.254  -3.171   0.281  1.00  0.00              
ATOM    829  HB  VAL P  54      -9.772  -4.607   2.229  1.00  0.00              
ATOM    830 1HG1 VAL P  54     -11.387  -6.353   2.903  1.00  0.00              
ATOM    831 2HG1 VAL P  54     -12.061  -4.726   3.155  1.00  0.00              
ATOM    832 3HG1 VAL P  54     -12.577  -5.696   1.755  1.00  0.00              
ATOM    833 1HG2 VAL P  54      -9.771  -6.767   1.086  1.00  0.00              
ATOM    834 2HG2 VAL P  54     -10.903  -6.124  -0.127  1.00  0.00              
ATOM    835 3HG2 VAL P  54      -9.265  -5.442   0.012  1.00  0.00              
ATOM    836  N   THR P  55     -11.761  -3.860  -1.445  1.00  0.00              
ATOM    837  CA  THR P  55     -12.661  -4.226  -2.534  1.00  0.00              
ATOM    838  C   THR P  55     -12.168  -5.498  -3.208  1.00  0.00              
ATOM    839  O   THR P  55     -11.114  -5.505  -3.847  1.00  0.00              
ATOM    840  CB  THR P  55     -12.780  -3.105  -3.585  1.00  0.00              
ATOM    841  OG1 THR P  55     -13.269  -1.912  -2.959  1.00  0.00              
ATOM    842  CG2 THR P  55     -13.732  -3.516  -4.697  1.00  0.00              
ATOM    843  H   THR P  55     -10.830  -3.536  -1.663  1.00  0.00              
ATOM    844  HA  THR P  55     -13.655  -4.434  -2.138  1.00  0.00              
ATOM    845  HB  THR P  55     -11.794  -2.908  -4.007  1.00  0.00              
ATOM    846  HG1 THR P  55     -13.419  -2.079  -2.026  1.00  0.00              
ATOM    847 1HG2 THR P  55     -13.803  -2.713  -5.430  1.00  0.00              
ATOM    848 2HG2 THR P  55     -13.358  -4.418  -5.181  1.00  0.00              
ATOM    849 3HG2 THR P  55     -14.718  -3.712  -4.277  1.00  0.00              
ATOM    850  N   ALA P  56     -12.932  -6.575  -3.064  1.00  0.00              
ATOM    851  CA  ALA P  56     -12.543  -7.869  -3.606  1.00  0.00              
ATOM    852  C   ALA P  56     -13.627  -8.395  -4.538  1.00  0.00              
ATOM    853  O   ALA P  56     -14.789  -8.524  -4.146  1.00  0.00              
ATOM    854  CB  ALA P  56     -12.264  -8.826  -2.429  1.00  0.00              
ATOM    855  H   ALA P  56     -13.807  -6.493  -2.564  1.00  0.00              
ATOM    856  HA  ALA P  56     -11.635  -7.742  -4.196  1.00  0.00              
ATOM    857 1HB  ALA P  56     -11.970  -9.802  -2.817  1.00  0.00              
ATOM    858 2HB  ALA P  56     -11.459  -8.423  -1.815  1.00  0.00              
ATOM    859 3HB  ALA P  56     -13.163  -8.932  -1.826  1.00  0.00              
ATOM    860  N   LYS P  57     -13.241  -8.692  -5.779  1.00  0.00              
ATOM    861  CA  LYS P  57     -14.206  -9.129  -6.785  1.00  0.00              
ATOM    862  C   LYS P  57     -14.061 -10.604  -7.072  1.00  0.00              
ATOM    863  O   LYS P  57     -15.045 -11.299  -7.313  1.00  0.00              
ATOM    864  CB  LYS P  57     -14.041  -8.329  -8.078  1.00  0.00              
ATOM    865  CG  LYS P  57     -15.069  -8.653  -9.154  1.00  0.00              
ATOM    866  CD  LYS P  57     -14.883  -7.773 -10.381  1.00  0.00              
ATOM    867  CE  LYS P  57     -15.920  -8.085 -11.449  1.00  0.00              
ATOM    868  NZ  LYS P  57     -15.754  -7.227 -12.654  1.00  0.00              
ATOM    869  H   LYS P  57     -12.267  -8.615  -6.033  1.00  0.00              
ATOM    870  HA  LYS P  57     -15.220  -8.980  -6.414  1.00  0.00              
ATOM    871 1HB  LYS P  57     -14.114  -7.274  -7.813  1.00  0.00              
ATOM    872 2HB  LYS P  57     -13.041  -8.538  -8.459  1.00  0.00              
ATOM    873 1HG  LYS P  57     -14.956  -9.700  -9.437  1.00  0.00              
ATOM    874 2HG  LYS P  57     -16.065  -8.495  -8.740  1.00  0.00              
ATOM    875 1HD  LYS P  57     -14.976  -6.729 -10.077  1.00  0.00              
ATOM    876 2HD  LYS P  57     -13.885  -7.945 -10.783  1.00  0.00              
ATOM    877 1HE  LYS P  57     -15.816  -9.131 -11.732  1.00  0.00              
ATOM    878 2HE  LYS P  57     -16.910  -7.922 -11.023  1.00  0.00              
ATOM    879 1HZ  LYS P  57     -16.459  -7.465 -13.337  1.00  0.00              
ATOM    880 2HZ  LYS P  57     -15.852  -6.256 -12.392  1.00  0.00              
ATOM    881 3HZ  LYS P  57     -14.837  -7.378 -13.050  1.00  0.00              
ATOM    882  N   ASP P  58     -12.822 -11.083  -7.057  1.00  0.00              
ATOM    883  CA  ASP P  58     -12.541 -12.482  -7.366  1.00  0.00              
ATOM    884  C   ASP P  58     -12.914 -13.383  -6.197  1.00  0.00              
ATOM    885  O   ASP P  58     -13.397 -14.500  -6.392  1.00  0.00              
ATOM    886  CB  ASP P  58     -11.065 -12.670  -7.724  1.00  0.00              
ATOM    887  CG  ASP P  58     -10.671 -12.108  -9.083  1.00  0.00              
ATOM    888  OD1 ASP P  58     -11.549 -11.805  -9.856  1.00  0.00              
ATOM    889  OD2 ASP P  58      -9.510 -11.840  -9.279  1.00  0.00              
ATOM    890  H   ASP P  58     -12.056 -10.467  -6.827  1.00  0.00              
ATOM    891  HA  ASP P  58     -13.147 -12.802  -8.214  1.00  0.00              
ATOM    892 1HB  ASP P  58     -10.382 -12.292  -6.963  1.00  0.00              
ATOM    893 2HB  ASP P  58     -11.012 -13.759  -7.752  1.00  0.00              
ATOM    894  N   SER P  59     -12.695 -12.889  -4.981  1.00  0.00              
ATOM    895  CA  SER P  59     -12.994 -13.658  -3.781  1.00  0.00              
ATOM    896  C   SER P  59     -14.497 -13.820  -3.612  1.00  0.00              
ATOM    897  O   SER P  59     -15.276 -12.967  -4.042  1.00  0.00              
ATOM    898  CB  SER P  59     -12.391 -12.987  -2.562  1.00  0.00              
ATOM    899  OG  SER P  59     -10.991 -13.045  -2.568  1.00  0.00              
ATOM    900  H   SER P  59     -12.313 -11.959  -4.887  1.00  0.00              
ATOM    901  HA  SER P  59     -12.502 -14.631  -3.756  1.00  0.00              
ATOM    902 1HB  SER P  59     -12.702 -11.943  -2.550  1.00  0.00              
ATOM    903 2HB  SER P  59     -12.763 -13.486  -1.668  1.00  0.00              
ATOM    904  HG  SER P  59     -10.696 -13.691  -1.921  1.00  0.00              
ATOM    905  N   HIS P  60     -14.945 -15.012  -3.093  1.00  0.00              
ATOM    906  CA  HIS P  60     -16.361 -15.348  -2.961  1.00  0.00              
ATOM    907  C   HIS P  60     -17.040 -14.451  -1.957  1.00  0.00              
ATOM    908  O   HIS P  60     -16.435 -13.935  -1.008  1.00  0.00              
ATOM    909  CB  HIS P  60     -16.541 -16.813  -2.551  1.00  0.00              
ATOM    910  CG  HIS P  60     -17.937 -17.322  -2.737  1.00  0.00              
ATOM    911  ND1 HIS P  60     -18.977 -16.964  -1.905  1.00  0.00              
ATOM    912  CD2 HIS P  60     -18.464 -18.162  -3.659  1.00  0.00              
ATOM    913  CE1 HIS P  60     -20.084 -17.562  -2.309  1.00  0.00              
ATOM    914  NE2 HIS P  60     -19.800 -18.295  -3.370  1.00  0.00              
ATOM    915  H   HIS P  60     -14.251 -15.680  -2.791  1.00  0.00              
ATOM    916  HA  HIS P  60     -16.865 -15.191  -3.914  1.00  0.00              
ATOM    917 1HB  HIS P  60     -15.893 -17.454  -3.150  1.00  0.00              
ATOM    918 2HB  HIS P  60     -16.301 -16.940  -1.495  1.00  0.00              
ATOM    919  HD2 HIS P  60     -18.033 -18.695  -4.507  1.00  0.00              
ATOM    920  HE1 HIS P  60     -21.024 -17.406  -1.779  1.00  0.00              
ATOM    921  HE2 HIS P  60     -20.452 -18.863  -3.891  1.00  0.00              
ATOM    922  N   ALA P  61     -18.365 -14.159  -2.192  1.00  0.00              
ATOM    923  CA  ALA P  61     -19.112 -13.299  -1.279  1.00  0.00              
ATOM    924  C   ALA P  61     -19.039 -13.819   0.136  1.00  0.00              
ATOM    925  O   ALA P  61     -18.983 -13.009   1.069  1.00  0.00              
ATOM    926  CB  ALA P  61     -20.555 -13.208  -1.806  1.00  0.00              
ATOM    927  H   ALA P  61     -18.832 -14.540  -3.002  1.00  0.00              
ATOM    928  HA  ALA P  61     -18.653 -12.310  -1.276  1.00  0.00              
ATOM    929 1HB  ALA P  61     -21.143 -12.570  -1.146  1.00  0.00              
ATOM    930 2HB  ALA P  61     -20.550 -12.783  -2.810  1.00  0.00              
ATOM    931 3HB  ALA P  61     -20.996 -14.203  -1.835  1.00  0.00              
ATOM    932  N   ASP P  62     -19.067 -15.129   0.310  1.00  0.00              
ATOM    933  CA  ASP P  62     -19.066 -15.721   1.640  1.00  0.00              
ATOM    934  C   ASP P  62     -17.735 -15.489   2.340  1.00  0.00              
ATOM    935  O   ASP P  62     -17.668 -15.439   3.569  1.00  0.00              
ATOM    936  CB  ASP P  62     -19.365 -17.221   1.559  1.00  0.00              
ATOM    937  CG  ASP P  62     -20.825 -17.557   1.278  1.00  0.00              
ATOM    938  OD1 ASP P  62     -21.648 -16.680   1.392  1.00  0.00              
ATOM    939  OD2 ASP P  62     -21.083 -18.639   0.805  1.00  0.00              
ATOM    940  H   ASP P  62     -19.090 -15.735  -0.498  1.00  0.00              
ATOM    941  HA  ASP P  62     -19.831 -15.247   2.256  1.00  0.00              
ATOM    942 1HB  ASP P  62     -18.728 -17.753   0.852  1.00  0.00              
ATOM    943 2HB  ASP P  62     -19.112 -17.522   2.575  1.00  0.00              
ATOM    944  N   ARG P  63     -16.676 -15.347   1.550  1.00  0.00              
ATOM    945  CA  ARG P  63     -15.349 -15.064   2.088  1.00  0.00              
ATOM    946  C   ARG P  63     -15.327 -13.685   2.730  1.00  0.00              
ATOM    947  O   ARG P  63     -14.800 -13.509   3.829  1.00  0.00              
ATOM    948  CB  ARG P  63     -14.252 -15.218   1.048  1.00  0.00              
ATOM    949  CG  ARG P  63     -14.019 -16.641   0.569  1.00  0.00              
ATOM    950  CD  ARG P  63     -12.900 -16.786  -0.400  1.00  0.00              
ATOM    951  NE  ARG P  63     -12.738 -18.128  -0.935  1.00  0.00              
ATOM    952  CZ  ARG P  63     -12.156 -19.149  -0.275  1.00  0.00              
ATOM    953  NH1 ARG P  63     -11.651 -18.979   0.924  1.00  0.00              
ATOM    954  NH2 ARG P  63     -12.088 -20.322  -0.879  1.00  0.00              
ATOM    955  H   ARG P  63     -16.793 -15.437   0.551  1.00  0.00              
ATOM    956  HA  ARG P  63     -15.106 -15.787   2.867  1.00  0.00              
ATOM    957 1HB  ARG P  63     -14.529 -14.594   0.199  1.00  0.00              
ATOM    958 2HB  ARG P  63     -13.335 -14.835   1.496  1.00  0.00              
ATOM    959 1HG  ARG P  63     -13.796 -17.266   1.435  1.00  0.00              
ATOM    960 2HG  ARG P  63     -14.930 -16.998   0.088  1.00  0.00              
ATOM    961 1HD  ARG P  63     -13.073 -16.117  -1.243  1.00  0.00              
ATOM    962 2HD  ARG P  63     -11.967 -16.515   0.093  1.00  0.00              
ATOM    963  HE  ARG P  63     -13.014 -18.502  -1.833  1.00  0.00              
ATOM    964 1HH1 ARG P  63     -11.696 -18.072   1.365  1.00  0.00              
ATOM    965 2HH1 ARG P  63     -11.219 -19.758   1.401  1.00  0.00              
ATOM    966 1HH2 ARG P  63     -12.468 -20.431  -1.809  1.00  0.00              
ATOM    967 2HH2 ARG P  63     -11.658 -21.104  -0.408  1.00  0.00              
ATOM    968  N   VAL P  64     -15.905 -12.706   2.040  1.00  0.00              
ATOM    969  CA  VAL P  64     -16.046 -11.361   2.592  1.00  0.00              
ATOM    970  C   VAL P  64     -17.008 -11.383   3.773  1.00  0.00              
ATOM    971  O   VAL P  64     -16.808 -10.680   4.760  1.00  0.00              
ATOM    972  CB  VAL P  64     -16.554 -10.358   1.539  1.00  0.00              
ATOM    973  CG1 VAL P  64     -16.861  -9.016   2.186  1.00  0.00              
ATOM    974  CG2 VAL P  64     -15.529 -10.189   0.427  1.00  0.00              
ATOM    975  H   VAL P  64     -16.255 -12.897   1.112  1.00  0.00              
ATOM    976  HA  VAL P  64     -15.099 -10.994   2.988  1.00  0.00              
ATOM    977  HB  VAL P  64     -17.458 -10.755   1.078  1.00  0.00              
ATOM    978 1HG1 VAL P  64     -17.219  -8.319   1.427  1.00  0.00              
ATOM    979 2HG1 VAL P  64     -17.630  -9.147   2.948  1.00  0.00              
ATOM    980 3HG1 VAL P  64     -15.957  -8.618   2.646  1.00  0.00              
ATOM    981 1HG2 VAL P  64     -15.904  -9.478  -0.309  1.00  0.00              
ATOM    982 2HG2 VAL P  64     -14.595  -9.818   0.848  1.00  0.00              
ATOM    983 3HG2 VAL P  64     -15.354 -11.150  -0.056  1.00  0.00              
ATOM    984  N   ARG P  65     -18.027 -12.187   3.664  1.00  0.00              
ATOM    985  CA  ARG P  65     -18.969 -12.283   4.774  1.00  0.00              
ATOM    986  C   ARG P  65     -18.309 -12.869   5.997  1.00  0.00              
ATOM    987  O   ARG P  65     -18.506 -12.337   7.111  1.00  0.00              
ATOM    988  CB  ARG P  65     -20.229 -13.054   4.405  1.00  0.00              
ATOM    989  CG  ARG P  65     -21.129 -12.362   3.394  1.00  0.00              
ATOM    990  CD  ARG P  65     -22.127 -13.254   2.752  1.00  0.00              
ATOM    991  NE  ARG P  65     -22.948 -12.611   1.739  1.00  0.00              
ATOM    992  CZ  ARG P  65     -23.567 -13.255   0.732  1.00  0.00              
ATOM    993  NH1 ARG P  65     -23.432 -14.554   0.574  1.00  0.00              
ATOM    994  NH2 ARG P  65     -24.295 -12.544  -0.113  1.00  0.00              
ATOM    995  H   ARG P  65     -18.183 -12.744   2.836  1.00  0.00              
ATOM    996  HA  ARG P  65     -19.315 -11.287   5.052  1.00  0.00              
ATOM    997 1HB  ARG P  65     -19.908 -14.014   4.003  1.00  0.00              
ATOM    998 2HB  ARG P  65     -20.785 -13.215   5.329  1.00  0.00              
ATOM    999 1HG  ARG P  65     -21.670 -11.563   3.901  1.00  0.00              
ATOM   1000 2HG  ARG P  65     -20.504 -11.935   2.609  1.00  0.00              
ATOM   1001 1HD  ARG P  65     -21.605 -14.081   2.272  1.00  0.00              
ATOM   1002 2HD  ARG P  65     -22.798 -13.643   3.517  1.00  0.00              
ATOM   1003  HE  ARG P  65     -23.180 -11.633   1.623  1.00  0.00              
ATOM   1004 1HH1 ARG P  65     -22.856 -15.081   1.215  1.00  0.00              
ATOM   1005 2HH1 ARG P  65     -23.904 -15.018  -0.188  1.00  0.00              
ATOM   1006 1HH2 ARG P  65     -24.373 -11.544   0.010  1.00  0.00              
ATOM   1007 2HH2 ARG P  65     -24.769 -13.004  -0.876  1.00  0.00              
ATOM   1008  N   GLU P  66     -17.411 -13.865   5.904  1.00  0.00              
ATOM   1009  CA  GLU P  66     -16.781 -14.402   7.096  1.00  0.00              
ATOM   1010  C   GLU P  66     -15.802 -13.392   7.645  1.00  0.00              
ATOM   1011  O   GLU P  66     -15.678 -13.300   8.865  1.00  0.00              
ATOM   1012  CB  GLU P  66     -16.073 -15.725   6.796  1.00  0.00              
ATOM   1013  CG  GLU P  66     -17.010 -16.891   6.516  1.00  0.00              
ATOM   1014  CD  GLU P  66     -16.246 -18.127   6.133  1.00  0.00              
ATOM   1015  OE1 GLU P  66     -15.043 -18.057   6.051  1.00  0.00              
ATOM   1016  OE2 GLU P  66     -16.851 -19.168   6.031  1.00  0.00              
ATOM   1017  H   GLU P  66     -17.166 -14.250   5.003  1.00  0.00              
ATOM   1018  HA  GLU P  66     -17.535 -14.583   7.863  1.00  0.00              
ATOM   1019 1HB  GLU P  66     -15.436 -15.555   5.928  1.00  0.00              
ATOM   1020 2HB  GLU P  66     -15.453 -15.958   7.662  1.00  0.00              
ATOM   1021 1HG  GLU P  66     -17.677 -17.120   7.347  1.00  0.00              
ATOM   1022 2HG  GLU P  66     -17.597 -16.548   5.665  1.00  0.00              
ATOM   1023  N   LEU P  67     -15.121 -12.660   6.767  1.00  0.00              
ATOM   1024  CA  LEU P  67     -14.254 -11.606   7.237  1.00  0.00              
ATOM   1025  C   LEU P  67     -15.037 -10.546   8.004  1.00  0.00              
ATOM   1026  O   LEU P  67     -14.578 -10.110   9.066  1.00  0.00              
ATOM   1027  CB  LEU P  67     -13.508 -10.976   6.053  1.00  0.00              
ATOM   1028  CG  LEU P  67     -12.621  -9.775   6.405  1.00  0.00              
ATOM   1029  CD1 LEU P  67     -11.571 -10.184   7.429  1.00  0.00              
ATOM   1030  CD2 LEU P  67     -11.964  -9.241   5.142  1.00  0.00              
ATOM   1031  H   LEU P  67     -15.200 -12.826   5.774  1.00  0.00              
ATOM   1032  HA  LEU P  67     -13.527 -12.017   7.937  1.00  0.00              
ATOM   1033 1HB  LEU P  67     -12.891 -11.824   5.761  1.00  0.00              
ATOM   1034 2HB  LEU P  67     -14.186 -10.723   5.238  1.00  0.00              
ATOM   1035  HG  LEU P  67     -13.274  -8.995   6.797  1.00  0.00              
ATOM   1036 1HD1 LEU P  67     -10.946  -9.325   7.673  1.00  0.00              
ATOM   1037 2HD1 LEU P  67     -12.064 -10.542   8.333  1.00  0.00              
ATOM   1038 3HD1 LEU P  67     -10.950 -10.978   7.016  1.00  0.00              
ATOM   1039 1HD2 LEU P  67     -11.334  -8.387   5.394  1.00  0.00              
ATOM   1040 2HD2 LEU P  67     -11.352 -10.023   4.691  1.00  0.00              
ATOM   1041 3HD2 LEU P  67     -12.732  -8.929   4.435  1.00  0.00              
ATOM   1042  N   ALA P  68     -16.209 -10.126   7.533  1.00  0.00              
ATOM   1043  CA  ALA P  68     -17.004  -9.113   8.200  1.00  0.00              
ATOM   1044  C   ALA P  68     -17.454  -9.661   9.544  1.00  0.00              
ATOM   1045  O   ALA P  68     -17.304  -8.995  10.560  1.00  0.00              
ATOM   1046  CB  ALA P  68     -18.191  -8.772   7.316  1.00  0.00              
ATOM   1047  H   ALA P  68     -16.552 -10.535   6.676  1.00  0.00              
ATOM   1048  HA  ALA P  68     -16.390  -8.224   8.342  1.00  0.00              
ATOM   1049 1HB  ALA P  68     -18.800  -8.011   7.803  1.00  0.00              
ATOM   1050 2HB  ALA P  68     -17.835  -8.394   6.358  1.00  0.00              
ATOM   1051 3HB  ALA P  68     -18.791  -9.666   7.153  1.00  0.00              
ATOM   1052  N   GLN P  69     -17.908 -10.927   9.598  1.00  0.00              
ATOM   1053  CA  GLN P  69     -18.428 -11.521  10.826  1.00  0.00              
ATOM   1054  C   GLN P  69     -17.343 -11.648  11.868  1.00  0.00              
ATOM   1055  O   GLN P  69     -17.633 -11.450  13.080  1.00  0.00              
ATOM   1056  CB  GLN P  69     -19.034 -12.900  10.547  1.00  0.00              
ATOM   1057  CG  GLN P  69     -20.360 -12.859   9.807  1.00  0.00              
ATOM   1058  CD  GLN P  69     -20.839 -14.240   9.402  1.00  0.00              
ATOM   1059  OE1 GLN P  69     -20.140 -15.238   9.599  1.00  0.00              
ATOM   1060  NE2 GLN P  69     -22.035 -14.305   8.829  1.00  0.00              
ATOM   1061  H   GLN P  69     -17.885 -11.481   8.755  1.00  0.00              
ATOM   1062  HA  GLN P  69     -19.196 -10.873  11.248  1.00  0.00              
ATOM   1063 1HB  GLN P  69     -18.301 -13.453   9.961  1.00  0.00              
ATOM   1064 2HB  GLN P  69     -19.167 -13.386  11.514  1.00  0.00              
ATOM   1065 1HG  GLN P  69     -21.221 -12.299  10.170  1.00  0.00              
ATOM   1066 2HG  GLN P  69     -19.952 -12.363   8.926  1.00  0.00              
ATOM   1067 1HE2 GLN P  69     -22.404 -15.190   8.539  1.00  0.00              
ATOM   1068 2HE2 GLN P  69     -22.568 -13.471   8.686  1.00  0.00              
ATOM   1069  N   ARG P  70     -16.141 -12.037  11.494  1.00  0.00              
ATOM   1070  CA  ARG P  70     -15.003 -12.182  12.381  1.00  0.00              
ATOM   1071  C   ARG P  70     -14.622 -10.833  13.001  1.00  0.00              
ATOM   1072  O   ARG P  70     -14.532 -10.685  14.225  1.00  0.00              
ATOM   1073  CB  ARG P  70     -13.820 -12.842  11.688  1.00  0.00              
ATOM   1074  CG  ARG P  70     -12.618 -13.100  12.581  1.00  0.00              
ATOM   1075  CD  ARG P  70     -11.509 -13.834  11.919  1.00  0.00              
ATOM   1076  NE  ARG P  70     -10.396 -14.162  12.795  1.00  0.00              
ATOM   1077  CZ  ARG P  70      -9.237 -14.714  12.385  1.00  0.00              
ATOM   1078  NH1 ARG P  70      -9.048 -15.035  11.124  1.00  0.00              
ATOM   1079  NH2 ARG P  70      -8.302 -14.947  13.290  1.00  0.00              
ATOM   1080  H   ARG P  70     -16.028 -12.243  10.512  1.00  0.00              
ATOM   1081  HA  ARG P  70     -15.261 -12.847  13.206  1.00  0.00              
ATOM   1082 1HB  ARG P  70     -14.177 -13.788  11.282  1.00  0.00              
ATOM   1083 2HB  ARG P  70     -13.525 -12.185  10.870  1.00  0.00              
ATOM   1084 1HG  ARG P  70     -12.228 -12.142  12.925  1.00  0.00              
ATOM   1085 2HG  ARG P  70     -12.944 -13.688  13.440  1.00  0.00              
ATOM   1086 1HD  ARG P  70     -11.894 -14.770  11.516  1.00  0.00              
ATOM   1087 2HD  ARG P  70     -11.116 -13.223  11.106  1.00  0.00              
ATOM   1088  HE  ARG P  70     -10.305 -14.042  13.795  1.00  0.00              
ATOM   1089 1HH1 ARG P  70      -9.779 -14.866  10.448  1.00  0.00              
ATOM   1090 2HH1 ARG P  70      -8.172 -15.447  10.837  1.00  0.00              
ATOM   1091 1HH2 ARG P  70      -8.470 -14.711  14.258  1.00  0.00              
ATOM   1092 2HH2 ARG P  70      -7.425 -15.360  13.010  1.00  0.00              
ATOM   1093  N   LEU P  71     -14.444  -9.820  12.155  1.00  0.00              
ATOM   1094  CA  LEU P  71     -14.089  -8.488  12.614  1.00  0.00              
ATOM   1095  C   LEU P  71     -15.190  -7.805  13.428  1.00  0.00              
ATOM   1096  O   LEU P  71     -14.910  -7.004  14.328  1.00  0.00              
ATOM   1097  CB  LEU P  71     -13.715  -7.618  11.407  1.00  0.00              
ATOM   1098  CG  LEU P  71     -12.394  -7.988  10.721  1.00  0.00              
ATOM   1099  CD1 LEU P  71     -12.207  -7.151   9.462  1.00  0.00              
ATOM   1100  CD2 LEU P  71     -11.240  -7.771  11.688  1.00  0.00              
ATOM   1101  H   LEU P  71     -14.560  -9.985  11.166  1.00  0.00              
ATOM   1102  HA  LEU P  71     -13.239  -8.550  13.292  1.00  0.00              
ATOM   1103 1HB  LEU P  71     -14.554  -7.852  10.754  1.00  0.00              
ATOM   1104 2HB  LEU P  71     -13.732  -6.557  11.654  1.00  0.00              
ATOM   1105  HG  LEU P  71     -12.437  -9.052  10.486  1.00  0.00              
ATOM   1106 1HD1 LEU P  71     -11.267  -7.420   8.982  1.00  0.00              
ATOM   1107 2HD1 LEU P  71     -13.032  -7.339   8.775  1.00  0.00              
ATOM   1108 3HD1 LEU P  71     -12.189  -6.095   9.728  1.00  0.00              
ATOM   1109 1HD2 LEU P  71     -10.301  -8.035  11.199  1.00  0.00              
ATOM   1110 2HD2 LEU P  71     -11.210  -6.724  11.992  1.00  0.00              
ATOM   1111 3HD2 LEU P  71     -11.379  -8.400  12.568  1.00  0.00              
ATOM   1112  N   ARG P  72     -16.445  -8.148  13.167  1.00  0.00              
ATOM   1113  CA  ARG P  72     -17.528  -7.696  13.996  1.00  0.00              
ATOM   1114  C   ARG P  72     -17.479  -8.259  15.390  1.00  0.00              
ATOM   1115  O   ARG P  72     -18.088  -7.645  16.261  1.00  0.00              
ATOM   1116  CB  ARG P  72     -18.878  -7.966  13.347  1.00  0.00              
ATOM   1117  CG  ARG P  72     -19.228  -7.043  12.191  1.00  0.00              
ATOM   1118  CD  ARG P  72     -20.519  -7.357  11.526  1.00  0.00              
ATOM   1119  NE  ARG P  72     -20.881  -6.446  10.453  1.00  0.00              
ATOM   1120  CZ  ARG P  72     -21.823  -6.695   9.522  1.00  0.00              
ATOM   1121  NH1 ARG P  72     -22.473  -7.838   9.506  1.00  0.00              
ATOM   1122  NH2 ARG P  72     -22.060  -5.768   8.612  1.00  0.00              
ATOM   1123  H   ARG P  72     -16.646  -8.737  12.372  1.00  0.00              
ATOM   1124  HA  ARG P  72     -17.472  -6.615  14.121  1.00  0.00              
ATOM   1125 1HB  ARG P  72     -18.860  -8.995  12.991  1.00  0.00              
ATOM   1126 2HB  ARG P  72     -19.632  -7.865  14.127  1.00  0.00              
ATOM   1127 1HG  ARG P  72     -19.285  -6.022  12.568  1.00  0.00              
ATOM   1128 2HG  ARG P  72     -18.439  -7.111  11.442  1.00  0.00              
ATOM   1129 1HD  ARG P  72     -20.463  -8.358  11.098  1.00  0.00              
ATOM   1130 2HD  ARG P  72     -21.317  -7.323  12.267  1.00  0.00              
ATOM   1131  HE  ARG P  72     -20.514  -5.529  10.235  1.00  0.00              
ATOM   1132 1HH1 ARG P  72     -22.267  -8.543  10.200  1.00  0.00              
ATOM   1133 2HH1 ARG P  72     -23.175  -8.007   8.800  1.00  0.00              
ATOM   1134 1HH2 ARG P  72     -21.539  -4.902   8.629  1.00  0.00              
ATOM   1135 2HH2 ARG P  72     -22.760  -5.929   7.902  1.00  0.00              
ATOM   1136  N   GLN P  73     -16.768  -9.333  15.717  1.00  0.00              
ATOM   1137  CA  GLN P  73     -16.647  -9.682  17.116  1.00  0.00              
ATOM   1138  C   GLN P  73     -15.487  -9.013  17.824  1.00  0.00              
ATOM   1139  O   GLN P  73     -15.348  -9.172  19.040  1.00  0.00              
ATOM   1140  CB  GLN P  73     -16.508 -11.200  17.256  1.00  0.00              
ATOM   1141  CG  GLN P  73     -17.700 -11.985  16.734  1.00  0.00              
ATOM   1142  CD  GLN P  73     -17.491 -13.485  16.828  1.00  0.00              
ATOM   1143  OE1 GLN P  73     -16.493 -13.953  17.382  1.00  0.00              
ATOM   1144  NE2 GLN P  73     -18.432 -14.247  16.282  1.00  0.00              
ATOM   1145  H   GLN P  73     -16.313  -9.911  15.025  1.00  0.00              
ATOM   1146  HA  GLN P  73     -17.531  -9.341  17.655  1.00  0.00              
ATOM   1147 1HB  GLN P  73     -15.610 -11.486  16.710  1.00  0.00              
ATOM   1148 2HB  GLN P  73     -16.369 -11.407  18.317  1.00  0.00              
ATOM   1149 1HG  GLN P  73     -18.725 -11.770  17.035  1.00  0.00              
ATOM   1150 2HG  GLN P  73     -17.556 -11.681  15.697  1.00  0.00              
ATOM   1151 1HE2 GLN P  73     -18.348 -15.244  16.312  1.00  0.00              
ATOM   1152 2HE2 GLN P  73     -19.224 -13.826  15.840  1.00  0.00              
ATOM   1153  N   ARG P  74     -14.654  -8.265  17.087  1.00  0.00              
ATOM   1154  CA  ARG P  74     -13.504  -7.637  17.706  1.00  0.00              
ATOM   1155  C   ARG P  74     -14.054  -6.351  18.296  1.00  0.00              
ATOM   1156  O   ARG P  74     -14.819  -5.615  17.673  1.00  0.00              
ATOM   1157  CB  ARG P  74     -12.331  -7.416  16.762  1.00  0.00              
ATOM   1158  CG  ARG P  74     -11.705  -8.688  16.212  1.00  0.00              
ATOM   1159  CD  ARG P  74     -10.849  -9.418  17.181  1.00  0.00              
ATOM   1160  NE  ARG P  74     -10.139 -10.556  16.620  1.00  0.00              
ATOM   1161  CZ  ARG P  74     -10.611 -11.818  16.599  1.00  0.00              
ATOM   1162  NH1 ARG P  74     -11.773 -12.115  17.138  1.00  0.00              
ATOM   1163  NH2 ARG P  74      -9.864 -12.755  16.042  1.00  0.00              
ATOM   1164  H   ARG P  74     -14.817  -8.131  16.100  1.00  0.00              
ATOM   1165  HA  ARG P  74     -13.105  -8.286  18.486  1.00  0.00              
ATOM   1166 1HB  ARG P  74     -12.697  -6.809  15.936  1.00  0.00              
ATOM   1167 2HB  ARG P  74     -11.578  -6.857  17.318  1.00  0.00              
ATOM   1168 1HG  ARG P  74     -12.504  -9.360  15.897  1.00  0.00              
ATOM   1169 2HG  ARG P  74     -11.090  -8.426  15.350  1.00  0.00              
ATOM   1170 1HD  ARG P  74     -10.102  -8.732  17.580  1.00  0.00              
ATOM   1171 2HD  ARG P  74     -11.472  -9.790  17.994  1.00  0.00              
ATOM   1172  HE  ARG P  74      -9.230 -10.595  16.178  1.00  0.00              
ATOM   1173 1HH1 ARG P  74     -12.324 -11.391  17.576  1.00  0.00              
ATOM   1174 2HH1 ARG P  74     -12.109 -13.067  17.113  1.00  0.00              
ATOM   1175 1HH2 ARG P  74      -8.965 -12.513  15.648  1.00  0.00              
ATOM   1176 2HH2 ARG P  74     -10.193 -13.709  16.014  1.00  0.00              
ATOM   1177  N   PRO P  75     -13.610  -6.068  19.650  1.00  0.00              
ATOM   1178  CA  PRO P  75     -14.152  -4.881  20.293  1.00  0.00              
ATOM   1179  C   PRO P  75     -13.524  -3.594  19.735  1.00  0.00              
ATOM   1180  O   PRO P  75     -14.106  -2.580  20.056  1.00  0.00              
ATOM   1181  CB  PRO P  75     -13.827  -5.090  21.776  1.00  0.00              
ATOM   1182  CG  PRO P  75     -12.608  -5.946  21.769  1.00  0.00              
ATOM   1183  CD  PRO P  75     -12.764  -6.859  20.585  1.00  0.00              
ATOM   1184  HA  PRO P  75     -15.231  -4.757  20.118  1.00  0.00              
ATOM   1185 1HB  PRO P  75     -13.641  -4.134  22.287  1.00  0.00              
ATOM   1186 2HB  PRO P  75     -14.657  -5.582  22.305  1.00  0.00              
ATOM   1187 1HG  PRO P  75     -11.696  -5.338  21.680  1.00  0.00              
ATOM   1188 2HG  PRO P  75     -12.522  -6.522  22.702  1.00  0.00              
ATOM   1189 1HD  PRO P  75     -11.798  -7.113  20.126  1.00  0.00              
ATOM   1190 2HD  PRO P  75     -13.252  -7.808  20.853  1.00  0.00              
ATOM   1191  N   ARG P  76     -12.456  -3.639  19.038  1.00  0.00              
ATOM   1192  CA  ARG P  76     -11.864  -2.390  18.570  1.00  0.00              
ATOM   1193  C   ARG P  76     -12.349  -2.048  17.182  1.00  0.00              
ATOM   1194  O   ARG P  76     -11.799  -1.056  16.651  1.00  0.00              
ATOM   1195  CB  ARG P  76     -10.344  -2.406  18.635  1.00  0.00              
ATOM   1196  CG  ARG P  76      -9.765  -2.512  20.037  1.00  0.00              
ATOM   1197  CD  ARG P  76      -8.281  -2.483  20.090  1.00  0.00              
ATOM   1198  NE  ARG P  76      -7.724  -2.598  21.429  1.00  0.00              
ATOM   1199  CZ  ARG P  76      -6.407  -2.662  21.706  1.00  0.00              
ATOM   1200  NH1 ARG P  76      -5.511  -2.661  20.744  1.00  0.00              
ATOM   1201  NH2 ARG P  76      -6.039  -2.751  22.973  1.00  0.00              
ATOM   1202  H   ARG P  76     -12.009  -4.514  18.803  1.00  0.00              
ATOM   1203  HA  ARG P  76     -12.169  -1.570  19.221  1.00  0.00              
ATOM   1204 1HB  ARG P  76     -10.009  -3.256  18.043  1.00  0.00              
ATOM   1205 2HB  ARG P  76      -9.996  -1.482  18.173  1.00  0.00              
ATOM   1206 1HG  ARG P  76     -10.138  -1.677  20.631  1.00  0.00              
ATOM   1207 2HG  ARG P  76     -10.100  -3.451  20.480  1.00  0.00              
ATOM   1208 1HD  ARG P  76      -7.890  -3.312  19.502  1.00  0.00              
ATOM   1209 2HD  ARG P  76      -7.930  -1.542  19.670  1.00  0.00              
ATOM   1210  HE  ARG P  76      -8.196  -2.647  22.321  1.00  0.00              
ATOM   1211 1HH1 ARG P  76      -5.809  -2.611  19.780  1.00  0.00              
ATOM   1212 2HH1 ARG P  76      -4.529  -2.710  20.973  1.00  0.00              
ATOM   1213 1HH2 ARG P  76      -6.742  -2.769  23.699  1.00  0.00              
ATOM   1214 2HH2 ARG P  76      -5.059  -2.801  23.208  1.00  0.00              
ATOM   1215  N   VAL P  77     -13.251  -2.761  16.537  1.00  0.00              
ATOM   1216  CA  VAL P  77     -13.718  -2.435  15.191  1.00  0.00              
ATOM   1217  C   VAL P  77     -15.100  -1.858  15.412  1.00  0.00              
ATOM   1218  O   VAL P  77     -15.904  -2.419  16.150  1.00  0.00              
ATOM   1219  CB  VAL P  77     -13.779  -3.651  14.247  1.00  0.00              
ATOM   1220  CG1 VAL P  77     -14.241  -3.226  12.861  1.00  0.00              
ATOM   1221  CG2 VAL P  77     -12.422  -4.333  14.169  1.00  0.00              
ATOM   1222  H   VAL P  77     -13.631  -3.570  17.008  1.00  0.00              
ATOM   1223  HA  VAL P  77     -13.080  -1.687  14.720  1.00  0.00              
ATOM   1224  HB  VAL P  77     -14.478  -4.381  14.655  1.00  0.00              
ATOM   1225 1HG1 VAL P  77     -14.279  -4.098  12.207  1.00  0.00              
ATOM   1226 2HG1 VAL P  77     -15.234  -2.781  12.929  1.00  0.00              
ATOM   1227 3HG1 VAL P  77     -13.542  -2.497  12.452  1.00  0.00              
ATOM   1228 1HG2 VAL P  77     -12.484  -5.190  13.499  1.00  0.00              
ATOM   1229 2HG2 VAL P  77     -11.682  -3.628  13.790  1.00  0.00              
ATOM   1230 3HG2 VAL P  77     -12.127  -4.671  15.162  1.00  0.00              
ATOM   1231  N   GLU P  78     -15.334  -0.661  14.850  1.00  0.00              
ATOM   1232  CA  GLU P  78     -16.582   0.048  15.118  1.00  0.00              
ATOM   1233  C   GLU P  78     -17.586  -0.188  14.017  1.00  0.00              
ATOM   1234  O   GLU P  78     -18.718  -0.553  14.344  1.00  0.00              
ATOM   1235  CB  GLU P  78     -16.331   1.549  15.280  1.00  0.00              
ATOM   1236  CG  GLU P  78     -17.593   2.387  15.419  1.00  0.00              
ATOM   1237  CD  GLU P  78     -17.266   3.837  15.642  1.00  0.00              
ATOM   1238  OE1 GLU P  78     -16.108   4.150  15.788  1.00  0.00              
ATOM   1239  OE2 GLU P  78     -18.158   4.647  15.556  1.00  0.00              
ATOM   1240  H   GLU P  78     -14.650  -0.240  14.237  1.00  0.00              
ATOM   1241  HA  GLU P  78     -17.031  -0.328  16.038  1.00  0.00              
ATOM   1242 1HB  GLU P  78     -15.714   1.674  16.170  1.00  0.00              
ATOM   1243 2HB  GLU P  78     -15.774   1.876  14.402  1.00  0.00              
ATOM   1244 1HG  GLU P  78     -18.270   2.295  14.570  1.00  0.00              
ATOM   1245 2HG  GLU P  78     -18.073   1.983  16.309  1.00  0.00              
ATOM   1246  N   ARG P  79     -17.294  -0.075  12.739  1.00  0.00              
ATOM   1247  CA  ARG P  79     -18.377  -0.202  11.764  1.00  0.00              
ATOM   1248  C   ARG P  79     -17.962  -1.088  10.614  1.00  0.00              
ATOM   1249  O   ARG P  79     -17.141  -0.634   9.797  1.00  0.00              
ATOM   1250  CB  ARG P  79     -18.879   1.145  11.271  1.00  0.00              
ATOM   1251  CG  ARG P  79     -20.068   1.078  10.326  1.00  0.00              
ATOM   1252  CD  ARG P  79     -20.641   2.400   9.967  1.00  0.00              
ATOM   1253  NE  ARG P  79     -21.569   2.370   8.847  1.00  0.00              
ATOM   1254  CZ  ARG P  79     -22.288   3.428   8.422  1.00  0.00              
ATOM   1255  NH1 ARG P  79     -22.220   4.587   9.039  1.00  0.00              
ATOM   1256  NH2 ARG P  79     -23.084   3.262   7.379  1.00  0.00              
ATOM   1257  H   ARG P  79     -16.354   0.095  12.411  1.00  0.00              
ATOM   1258  HA  ARG P  79     -19.241  -0.674  12.232  1.00  0.00              
ATOM   1259 1HB  ARG P  79     -19.153   1.725  12.151  1.00  0.00              
ATOM   1260 2HB  ARG P  79     -18.045   1.629  10.763  1.00  0.00              
ATOM   1261 1HG  ARG P  79     -19.752   0.588   9.404  1.00  0.00              
ATOM   1262 2HG  ARG P  79     -20.854   0.488  10.799  1.00  0.00              
ATOM   1263 1HD  ARG P  79     -21.179   2.798  10.826  1.00  0.00              
ATOM   1264 2HD  ARG P  79     -19.830   3.077   9.701  1.00  0.00              
ATOM   1265  HE  ARG P  79     -21.817   1.603   8.237  1.00  0.00              
ATOM   1266 1HH1 ARG P  79     -21.620   4.691   9.846  1.00  0.00              
ATOM   1267 2HH1 ARG P  79     -22.767   5.367   8.705  1.00  0.00              
ATOM   1268 1HH2 ARG P  79     -23.138   2.359   6.928  1.00  0.00              
ATOM   1269 2HH2 ARG P  79     -23.635   4.037   7.040  1.00  0.00              
ATOM   1270  N   VAL P  80     -18.358  -2.331  10.601  1.00  0.00              
ATOM   1271  CA  VAL P  80     -18.003  -3.289   9.567  1.00  0.00              
ATOM   1272  C   VAL P  80     -19.157  -3.208   8.589  1.00  0.00              
ATOM   1273  O   VAL P  80     -20.303  -3.473   8.991  1.00  0.00              
ATOM   1274  CB  VAL P  80     -17.827  -4.726  10.092  1.00  0.00              
ATOM   1275  CG1 VAL P  80     -17.579  -5.687   8.939  1.00  0.00              
ATOM   1276  CG2 VAL P  80     -16.683  -4.791  11.093  1.00  0.00              
ATOM   1277  H   VAL P  80     -18.948  -2.628  11.366  1.00  0.00              
ATOM   1278  HA  VAL P  80     -17.076  -3.007   9.067  1.00  0.00              
ATOM   1279  HB  VAL P  80     -18.730  -5.022  10.625  1.00  0.00              
ATOM   1280 1HG1 VAL P  80     -17.457  -6.698   9.328  1.00  0.00              
ATOM   1281 2HG1 VAL P  80     -18.428  -5.662   8.256  1.00  0.00              
ATOM   1282 3HG1 VAL P  80     -16.675  -5.392   8.407  1.00  0.00              
ATOM   1283 1HG2 VAL P  80     -16.572  -5.813  11.454  1.00  0.00              
ATOM   1284 2HG2 VAL P  80     -15.759  -4.474  10.609  1.00  0.00              
ATOM   1285 3HG2 VAL P  80     -16.897  -4.131  11.934  1.00  0.00              
ATOM   1286  N   GLU P  81     -19.322  -2.999   7.395  1.00  0.00              
ATOM   1287  CA  GLU P  81     -20.451  -2.898   6.462  1.00  0.00              
ATOM   1288  C   GLU P  81     -20.079  -3.473   5.114  1.00  0.00              
ATOM   1289  O   GLU P  81     -19.036  -3.109   4.550  1.00  0.00              
ATOM   1290  CB  GLU P  81     -20.901  -1.444   6.305  1.00  0.00              
ATOM   1291  CG  GLU P  81     -22.081  -1.251   5.362  1.00  0.00              
ATOM   1292  CD  GLU P  81     -22.589   0.164   5.407  1.00  0.00              
ATOM   1293  OE1 GLU P  81     -22.122   0.917   6.226  1.00  0.00              
ATOM   1294  OE2 GLU P  81     -23.361   0.524   4.549  1.00  0.00              
ATOM   1295  H   GLU P  81     -18.383  -2.876   7.046  1.00  0.00              
ATOM   1296  HA  GLU P  81     -21.294  -3.481   6.835  1.00  0.00              
ATOM   1297 1HB  GLU P  81     -21.168  -1.084   7.298  1.00  0.00              
ATOM   1298 2HB  GLU P  81     -20.044  -0.883   5.933  1.00  0.00              
ATOM   1299 1HG  GLU P  81     -21.861  -1.525   4.331  1.00  0.00              
ATOM   1300 2HG  GLU P  81     -22.840  -1.922   5.761  1.00  0.00              
ATOM   1301  N   ILE P  82     -20.903  -4.352   4.556  1.00  0.00              
ATOM   1302  CA  ILE P  82     -20.615  -4.880   3.224  1.00  0.00              
ATOM   1303  C   ILE P  82     -21.437  -4.176   2.174  1.00  0.00              
ATOM   1304  O   ILE P  82     -22.647  -4.024   2.347  1.00  0.00              
ATOM   1305  CB  ILE P  82     -20.885  -6.393   3.137  1.00  0.00              
ATOM   1306  CG1 ILE P  82     -19.979  -7.154   4.108  1.00  0.00              
ATOM   1307  CG2 ILE P  82     -20.681  -6.889   1.714  1.00  0.00              
ATOM   1308  CD1 ILE P  82     -20.340  -8.614   4.265  1.00  0.00              
ATOM   1309  H   ILE P  82     -21.733  -4.665   5.040  1.00  0.00              
ATOM   1310  HA  ILE P  82     -19.580  -4.683   2.949  1.00  0.00              
ATOM   1311  HB  ILE P  82     -21.911  -6.589   3.447  1.00  0.00              
ATOM   1312 1HG1 ILE P  82     -18.959  -7.070   3.734  1.00  0.00              
ATOM   1313 2HG1 ILE P  82     -20.051  -6.657   5.076  1.00  0.00              
ATOM   1314 1HG2 ILE P  82     -20.875  -7.960   1.670  1.00  0.00              
ATOM   1315 2HG2 ILE P  82     -21.366  -6.369   1.046  1.00  0.00              
ATOM   1316 3HG2 ILE P  82     -19.654  -6.694   1.404  1.00  0.00              
ATOM   1317 1HD1 ILE P  82     -19.654  -9.086   4.968  1.00  0.00              
ATOM   1318 2HD1 ILE P  82     -21.360  -8.699   4.641  1.00  0.00              
ATOM   1319 3HD1 ILE P  82     -20.268  -9.112   3.299  1.00  0.00              
ATOM   1320  N   VAL P  83     -20.751  -3.671   1.151  1.00  0.00              
ATOM   1321  CA  VAL P  83     -21.471  -3.000   0.074  1.00  0.00              
ATOM   1322  C   VAL P  83     -21.367  -3.782  -1.215  1.00  0.00              
ATOM   1323  O   VAL P  83     -20.263  -4.034  -1.644  1.00  0.00              
ATOM   1324  CB  VAL P  83     -20.945  -1.572  -0.164  1.00  0.00              
ATOM   1325  CG1 VAL P  83     -21.686  -0.917  -1.320  1.00  0.00              
ATOM   1326  CG2 VAL P  83     -21.083  -0.736   1.099  1.00  0.00              
ATOM   1327  H   VAL P  83     -19.744  -3.740   1.102  1.00  0.00              
ATOM   1328  HA  VAL P  83     -22.539  -2.942   0.286  1.00  0.00              
ATOM   1329  HB  VAL P  83     -19.881  -1.621  -0.397  1.00  0.00              
ATOM   1330 1HG1 VAL P  83     -21.301   0.092  -1.474  1.00  0.00              
ATOM   1331 2HG1 VAL P  83     -21.539  -1.503  -2.226  1.00  0.00              
ATOM   1332 3HG1 VAL P  83     -22.750  -0.866  -1.087  1.00  0.00              
ATOM   1333 1HG2 VAL P  83     -20.705   0.270   0.913  1.00  0.00              
ATOM   1334 2HG2 VAL P  83     -22.133  -0.682   1.385  1.00  0.00              
ATOM   1335 3HG2 VAL P  83     -20.509  -1.195   1.904  1.00  0.00              
ATOM   1336  N   GLU P  84     -22.498  -4.173  -1.688  1.00  0.00              
ATOM   1337  CA  GLU P  84     -22.563  -4.932  -2.953  1.00  0.00              
ATOM   1338  C   GLU P  84     -22.440  -4.005  -4.160  1.00  0.00              
ATOM   1339  O   GLU P  84     -23.161  -2.988  -4.249  1.00  0.00              
ATOM   1340  CB  GLU P  84     -23.868  -5.728  -3.039  1.00  0.00              
ATOM   1341  CG  GLU P  84     -24.014  -6.559  -4.305  1.00  0.00              
ATOM   1342  CD  GLU P  84     -25.196  -7.485  -4.217  1.00  0.00              
ATOM   1343  OE1 GLU P  84     -26.286  -7.008  -4.012  1.00  0.00              
ATOM   1344  OE2 GLU P  84     -25.028  -8.655  -4.466  1.00  0.00              
ATOM   1345  H   GLU P  84     -23.354  -3.962  -1.196  1.00  0.00              
ATOM   1346  HA  GLU P  84     -21.727  -5.630  -3.009  1.00  0.00              
ATOM   1347 1HB  GLU P  84     -23.898  -6.384  -2.168  1.00  0.00              
ATOM   1348 2HB  GLU P  84     -24.685  -5.008  -2.980  1.00  0.00              
ATOM   1349 1HG  GLU P  84     -24.091  -5.959  -5.211  1.00  0.00              
ATOM   1350 2HG  GLU P  84     -23.096  -7.145  -4.335  1.00  0.00              
ATOM   1351  N   VAL P  85     -21.523  -4.346  -5.093  1.00  0.00              
ATOM   1352  CA  VAL P  85     -21.359  -3.596  -6.337  1.00  0.00              
ATOM   1353  C   VAL P  85     -21.711  -4.449  -7.531  1.00  0.00              
ATOM   1354  O   VAL P  85     -21.046  -5.466  -7.778  1.00  0.00              
ATOM   1355  CB  VAL P  85     -19.920  -3.072  -6.505  1.00  0.00              
ATOM   1356  CG1 VAL P  85     -19.784  -2.303  -7.811  1.00  0.00              
ATOM   1357  CG2 VAL P  85     -19.533  -2.191  -5.327  1.00  0.00              
ATOM   1358  H   VAL P  85     -20.932  -5.147  -4.919  1.00  0.00              
ATOM   1359  HA  VAL P  85     -22.043  -2.748  -6.382  1.00  0.00              
ATOM   1360  HB  VAL P  85     -19.233  -3.918  -6.508  1.00  0.00              
ATOM   1361 1HG1 VAL P  85     -18.761  -1.939  -7.914  1.00  0.00              
ATOM   1362 2HG1 VAL P  85     -20.021  -2.960  -8.647  1.00  0.00              
ATOM   1363 3HG1 VAL P  85     -20.470  -1.456  -7.808  1.00  0.00              
ATOM   1364 1HG2 VAL P  85     -18.514  -1.830  -5.461  1.00  0.00              
ATOM   1365 2HG2 VAL P  85     -20.215  -1.343  -5.269  1.00  0.00              
ATOM   1366 3HG2 VAL P  85     -19.594  -2.770  -4.405  1.00  0.00              
ATOM   1367  N   THR P  86     -22.639  -3.899  -8.310  1.00  0.00              
ATOM   1368  CA  THR P  86     -23.084  -4.565  -9.530  1.00  0.00              
ATOM   1369  C   THR P  86     -22.542  -3.868 -10.754  1.00  0.00              
ATOM   1370  O   THR P  86     -21.990  -2.723 -10.545  1.00  0.00              
ATOM   1371  CB  THR P  86     -24.620  -4.620  -9.626  1.00  0.00              
ATOM   1372  OG1 THR P  86     -25.143  -3.288  -9.716  1.00  0.00              
ATOM   1373  CG2 THR P  86     -25.206  -5.309  -8.403  1.00  0.00              
ATOM   1374  H   THR P  86     -23.045  -3.009  -8.060  1.00  0.00              
ATOM   1375  HA  THR P  86     -22.699  -5.585  -9.555  1.00  0.00              
ATOM   1376  HB  THR P  86     -24.900  -5.172 -10.523  1.00  0.00              
ATOM   1377  HG1 THR P  86     -26.100  -3.325  -9.776  1.00  0.00              
ATOM   1378 1HG2 THR P  86     -26.292  -5.338  -8.489  1.00  0.00              
ATOM   1379 2HG2 THR P  86     -24.819  -6.326  -8.339  1.00  0.00              
ATOM   1380 3HG2 THR P  86     -24.927  -4.757  -7.507  1.00  0.00              
ATOM   1381  N   GLU P  87     -22.573  -4.480 -11.893  1.00  0.00              
ATOM   1382  CA  GLU P  87     -22.034  -3.826 -13.080  1.00  0.00              
ATOM   1383  C   GLU P  87     -23.021  -3.875 -14.223  1.00  0.00              
ATOM   1384  O   GLU P  87     -23.681  -4.890 -14.408  1.00  0.00              
ATOM   1385  OXT GLU P  87     -23.154  -2.925 -14.943  1.00  0.00              
ATOM   1386  CB  GLU P  87     -20.714  -4.475 -13.503  1.00  0.00              
ATOM   1387  CG  GLU P  87     -19.580  -4.303 -12.503  1.00  0.00              
ATOM   1388  CD  GLU P  87     -18.308  -4.926 -13.007  1.00  0.00              
ATOM   1389  OE1 GLU P  87     -18.314  -5.445 -14.097  1.00  0.00              
ATOM   1390  OE2 GLU P  87     -17.301  -4.785 -12.353  1.00  0.00              
ATOM   1391  H   GLU P  87     -22.965  -5.407 -11.977  1.00  0.00              
ATOM   1392  HA  GLU P  87     -21.851  -2.772 -12.871  1.00  0.00              
ATOM   1393 1HB  GLU P  87     -20.913  -5.538 -13.646  1.00  0.00              
ATOM   1394 2HB  GLU P  87     -20.429  -4.028 -14.456  1.00  0.00              
ATOM   1395 1HG  GLU P  87     -19.392  -3.263 -12.235  1.00  0.00              
ATOM   1396 2HG  GLU P  87     -19.927  -4.846 -11.626  1.00  0.00              
TER                                                                             
# All scores below are weighted scores, not raw scores.
#BEGIN_POSE_ENERGIES_TABLE relax_pG1111_L5YpG1111_L5Y_0030.pdb
label fa_atr fa_rep fa_sol fa_intra_rep pro_close fa_pair hbond_sr_bb hbond_lr_bb hbond_bb_sc hbond_sc dslf_ss_dst dslf_cs_ang dslf_ss_dih dslf_ca_dih rama omega fa_dun p_aa_pp ref total
weights 0.8 0.44 0.65 0.004 1 0.49 0.585 1.17 1.17 1.1 0.5 2 5 5 0.2 0.5 0.56 0.32 1 NA
pose -330.341 30.2881 157.14 0.780373 0.0479568 -12.6252 -22.8946 -34.5632 -7.51382 -10.6363 0 0 0 0 -7.73982 5.22068 49.6195 -9.54378 -22.71 -215.471
THR_p:NtermProteinFull_1 -0.904316 0.247641 0.704191 0.0046255 0 -0.0447116 0 0 -0.0167248 0 0 0 0 0 0 0.00887256 0.0247878 0 -0.27 -0.245634
THR_2 -1.68155 0.641625 0.874714 0.00898139 0 -0.0425986 0 0 -0.0167248 0 0 0 0 0 0.0913417 0.00141429 0.0888192 -0.0851797 -0.27 -0.389158
TYR_3 -6.67819 1.14333 2.54083 0.0248835 0 0 0 0 0 -0.0012812 0 0 0 0 0.0219042 0.36715 0.163464 -0.212869 0.51 -2.12077
LYS_4 -4.09038 0.655844 1.54809 0.00483733 0 -0.553728 0 0 0 0 0 0 0 0 0.0112396 0.189103 0.826669 0.08057 -0.65 -1.97776
TYR_5 -6.10357 0.908411 2.34656 0.0236619 0 0 0 0 0 -0.552002 0 0 0 0 -0.157261 0.0301552 0.418056 -0.21115 0.51 -2.78714
ILE_6 -3.71191 0.289542 1.70492 0.0198955 0 0 0 0 0 0 0 0 0 0 -0.168939 0.00819595 0.237379 -0.301575 0.24 -1.6825
LEU_7 -5.0894 0.526504 1.22633 0.00957783 0 0 0 0 0 0 0 0 0 0 -0.0466655 0.0256612 0.365026 -0.109902 -0.1 -3.19286
ASN_8 -3.91647 0.194401 2.61746 0.00438525 0 -0.172877 0 0 0 -0.0319493 0 0 0 0 -0.0840979 0.0560453 0.916645 0.0872132 -0.89 -1.21924
LEU_9 -5.58456 0.688708 1.23581 0.00743058 0 0 0 0 0 0 0 0 0 0 0.407625 0.0698858 0.343716 0.0368721 -0.1 -2.8945
LYS_10 -5.01018 0.357213 2.6925 0.00563049 0 -0.626035 0 0 0 -0.0331458 0 0 0 0 -0.122245 0.0522211 0.75736 0.00848096 -0.65 -2.5682
PHE_11 -6.55035 0.500133 1.6093 0.0249036 0 0 0 0 0 0 0 0 0 0 -0.158502 0.0436952 1.09136 -0.0879957 0.63 -2.89746
ALA_12 -2.70533 0.127154 1.14243 0.00153377 0 0 0 0 0 0 0 0 0 0 0.192563 0.171946 0 0.0621895 0.16 -0.847516
PHE_13 -5.10952 0.488612 1.2169 0.0234995 0 0 0 0 0 0 0 0 0 0 0.0678556 0.00261357 0.517387 -0.00382266 0.63 -2.16647
GLY_14 -0.883128 0.050667 0.614838 8.17616e-05 0 0 0 0 0 0 0 0 0 0 0.0328975 0.000581867 0 -0.700219 -0.17 -1.05428
ASP_15 -0.616404 0.0207447 0.54446 0.0117118 0 -0.0357291 0 0 0 0 0 0 0 0 -0.10128 0.0150585 0.348543 -0.328598 -0.67 -0.811492
THR_16 -2.72639 0.115537 2.00262 0.0103932 0 -0.2353 0 0 -0.229784 -0.387928 0 0 0 0 -0.0508252 0.0184782 0.2502 -0.0835704 -0.27 -1.58657
ASN_17 -0.821966 0.0853892 0.653073 0.0038701 0 -0.0584139 0 0 -0.0225945 0 0 0 0 0 -0.174406 0.00535336 0.565424 -0.116021 -0.89 -0.770292
SER_18 -2.69099 0.311673 1.63307 0.00265662 0 -0.0720026 0 0 -0.207189 0 0 0 0 0 0.403588 5.5852e-05 0.536639 -0.0140899 -0.37 -0.466581
GLU_19 -3.5207 0.241026 2.11396 0.00676022 0 -0.487934 0 0 0 -0.443001 0 0 0 0 -0.251577 1.5676e-05 1.20794 -0.143077 -0.81 -2.08659
ALA_20 -2.05971 0.175051 0.971701 0.000720099 0 0 0 0 0 0 0 0 0 0 -0.208477 0.00624144 0 -0.160144 0.16 -1.11461
VAL_21 -3.0334 0.360106 1.5462 0.0147123 0 0 0 0 0 0 0 0 0 0 -0.0400915 0.0678267 0.0408889 -0.032854 0.29 -0.786615
ASP_22 -4.6106 0.193261 2.87733 0.003197 0 -0.328335 0 0 0 -0.387928 0 0 0 0 -0.171072 0.051592 0.307003 -0.00120822 -0.67 -2.73676
ALA_23 -4.03214 0.391114 1.70854 0.000527609 0 0 0 0 0 0 0 0 0 0 -0.131736 0.0724467 0 -0.129907 0.16 -1.96115
ALA_24 -3.36554 0.369522 1.73306 0.000729259 0 0 0 0 0 0 0 0 0 0 -0.201871 0.0436218 0 -0.158305 0.16 -1.41879
GLU_25 -4.26715 0.345787 2.81995 0.00762517 0 -0.720912 0 0 0 -0.419532 0 0 0 0 -0.161682 0.00058701 1.10009 -0.10177 -0.81 -2.20701
ALA_26 -4.82223 0.614121 1.50576 0.000596062 0 0 0 0 0 0 0 0 0 0 -0.134878 0.00496921 0 -0.149768 0.16 -2.82144
GLU_27 -4.41422 0.22587 2.42174 0.00717355 0 -0.514547 0 0 0 -0.395651 0 0 0 0 -0.120773 0.158817 1.02415 -0.102826 -0.81 -2.52026
LYS_28 -3.21377 0.204243 1.59174 0.00312459 0 -0.0189819 0 0 0 0 0 0 0 0 -0.153226 0.00346763 0.896837 -0.0409084 -0.65 -1.37747
LYS_29 -4.4952 0.244346 2.34972 0.00338749 0 -0.636963 0 0 0 -0.406708 0 0 0 0 -0.233759 0.120864 0.912551 -0.0422203 -0.65 -2.83398
PHE_30 -7.51842 0.767751 1.5581 0.0382407 0 0 0 0 0 0 0 0 0 0 -0.0631493 0.000483297 1.36065 0.0463283 0.63 -3.18002
LYS_31 -5.34456 0.270192 2.65208 0.00338887 0 -0.495566 0 0 0 -0.395651 0 0 0 0 -0.231381 0.0457579 0.881659 -0.044211 -0.65 -3.3083
GLN_32 -4.17437 0.216135 2.47556 0.0216242 0 -0.0729123 0 0 0 -0.223185 0 0 0 0 -0.086964 0.0146371 1.22199 -0.0711484 -0.97 -1.64863
TYR_33 -8.72124 0.960427 4.40909 0.0532073 0 0 0 0 0 -0.91424 0 0 0 0 -0.117666 0.0273722 1.66754 0.0831063 0.51 -2.04241
ALA_34 -4.85829 0.538809 1.99322 0.000674797 0 0 0 0 0 0 0 0 0 0 -0.0470646 0.0781101 0 -0.121749 0.16 -2.25629
ASN_35 -3.27433 0.435178 2.08409 0.00426923 0 -0.081374 0 0 0 0 0 0 0 0 -0.0251926 1.31619e-05 0.324976 0.0946729 -0.89 -1.3277
ASP_36 -3.88132 0.272052 2.93257 0.0029847 0 -0.354659 0 0 0 -0.669383 0 0 0 0 -0.15389 0.0937359 0.3238 0.0100431 -0.67 -2.09406
HIS_D_37 -6.06397 0.575416 3.02564 0.00253036 0 -0.209899 0 0 -0.680353 -0.0782246 0 0 0 0 -0.210745 0.0803334 0.462135 -0.0779631 0.56 -2.61509
GLY_38 -2.25719 0.173665 1.3609 3.98854e-05 0 0 0 0 -0.653841 0 0 0 0 0 -0.404473 0.00146049 0 -0.783755 -0.17 -2.7332
VAL_39 -3.92416 0.273571 1.08942 0.0108025 0 0 0 0 0 0 0 0 0 0 -0.259153 0.00906549 0.0145663 -0.172613 0.29 -2.6685
ASP_40 -1.41377 0.0638516 0.943867 0.00920459 0 -0.0693038 0 0 -0.34335 0 0 0 0 0 0.0908425 0.00167955 0.128687 -0.24273 -0.67 -1.50102
GLY_41 -1.84585 0.126478 0.945751 7.17443e-05 0 0 0 0 0 0 0 0 0 0 0.255368 0.0554704 0 -0.422788 -0.17 -1.0555
GLU_42 -2.08642 0.124179 1.19916 0.0053774 0 -0.071295 0 0 0 0 0 0 0 0 -0.153475 0.0734815 0.936035 -0.00472932 -0.81 -0.787682
TRP_43 -5.59528 0.409156 1.48715 0.0219612 0 0 0 0 0 0 0 0 0 0 -0.0813039 0.193187 0.446292 -0.127855 0.91 -2.33669
THR_44 -2.01084 0.0952572 1.19757 0.0122113 0 -0.000938371 0 0 -0.245796 0 0 0 0 0 0.0927716 0.0211881 0.252058 -0.204591 -0.27 -1.06111
TYR_45 -5.94838 0.31381 2.19179 0.0254907 0 0 0 0 -0.245796 -0.0136017 0 0 0 0 0.0644206 0.11106 0.408113 -0.155192 0.51 -2.73829
ASP_46 -4.59332 0.173706 3.03463 0.0132993 0 -0.0886901 0 0 -0.0483476 0 0 0 0 0 -0.0686898 0.000202203 0.209116 -0.273343 -0.67 -2.31144
ASP_47 -3.29085 0.30908 2.3285 0.0049104 0 -0.472804 0 0 0 -0.446435 0 0 0 0 -0.121611 0.0124611 1.32182 0.019456 -0.67 -1.00548
ALA_48 -1.66224 0.160736 1.02457 0.000819327 0 0 0 0 -0.0483476 0 0 0 0 0 -0.284817 0.00189174 0 -0.105103 0.16 -0.752492
THR_49 -3.40465 0.608176 2.67512 0.00427016 0 -0.236748 0 0 -0.443617 -0.0242978 0 0 0 0 -0.0927986 0.0144578 0.0221949 -0.291596 -0.27 -1.43949
LYS_50 -5.19056 0.516285 3.43818 0.0072441 0 -0.961875 0 0 0 -0.875834 0 0 0 0 -0.0994747 0.251053 1.219 -0.128094 -0.65 -2.47409
THR_51 -5.10533 0.506961 3.09026 0.0112921 0 -0.0298761 0 0 -0.443617 -0.0242978 0 0 0 0 0.015075 0.196812 0.0358784 -0.0572013 -0.27 -2.07405
PHE_52 -7.05099 0.524533 1.7837 0.0230417 0 0 0 0 0 0 0 0 0 0 -0.212612 0.177287 0.407026 -0.0657425 0.63 -3.78376
THR_53 -3.47193 0.219854 2.15113 0.00742947 0 -0.104165 0 0 0 -0.0319493 0 0 0 0 -0.0186378 0.176452 0.171755 -0.135082 -0.27 -1.30515
VAL_54 -4.608 0.450899 1.35076 0.0221036 0 0 0 0 0 0 0 0 0 0 -0.181824 0.0186243 1.54933 -0.382143 0.29 -1.49025
THR_55 -2.9817 0.214899 1.58229 0.00850441 0 0.0601397 0 0 0 0 0 0 0 0 0.0609818 0.0424612 0.0462487 0.0702632 -0.27 -1.16591
ALA_56 -2.84278 0.321378 1.21106 0.000662793 0 0 0 0 0 0 0 0 0 0 0.243522 0.0664385 0 0.336809 0.16 -0.502906
LYS_57 -3.43703 0.304965 1.95096 0.00549101 0 -0.501345 0 0 0 -0.190307 0 0 0 0 0.0910521 0.0247504 1.41199 -0.105462 -0.65 -1.09494
ASP_58 -1.0212 0.0629301 0.767 0.00313962 0 -0.0459361 0 0 0 0 0 0 0 0 -0.157039 0.00292444 0.409966 -0.0398006 -0.67 -0.688018
SER_59 -2.83104 0.209187 1.79064 0.00090328 0 -0.027358 0 0 -0.997192 0 0 0 0 0 -0.281584 0.0977176 0.694602 -0.0393991 -0.37 -1.75353
HIS_60 -5.78579 0.575022 2.46194 0.00489271 0 -0.157673 0 0 -0.458398 -0.0012812 0 0 0 0 -0.222797 8.59463e-06 0.908533 0.115257 0.56 -2.00029
ALA_61 -4.40393 0.461986 1.97072 0.000808362 0 0 0 0 0 0 0 0 0 0 -0.141931 0.044904 0 -0.165759 0.16 -2.07321
ASP_62 -4.22439 0.403555 2.51969 0.00334835 0 -0.330167 0 0 -0.458398 -0.219868 0 0 0 0 -0.184522 0.0325551 0.358558 -0.0092513 -0.67 -2.77889
ARG_63 -5.40096 0.528185 2.70824 0.00867743 0 -0.115828 0 0 -0.680353 0 0 0 0 0 -0.141148 0.123406 1.67651 -0.0647171 -0.98 -2.33798
VAL_64 -4.36335 0.195699 1.31159 0.0153229 0 0 0 0 0 0 0 0 0 0 -0.0730521 0.0122964 0.0980405 0.0448463 0.29 -2.46861
ARG_65 -5.3017 0.421425 3.0562 0.00843773 0 -0.395004 0 0 0 -0.219868 0 0 0 0 -0.208384 0.00175874 1.70824 -0.0829072 -0.98 -1.9918
GLU_66 -4.60702 0.31957 2.61411 0.00527707 0 -0.272017 0 0 0 -0.0782246 0 0 0 0 -0.219561 0.124888 0.847361 -0.162087 -0.81 -2.2377
LEU_67 -5.70937 0.604398 1.56185 0.00995921 0 0 0 0 0 0 0 0 0 0 -0.0706007 0.00179454 0.606249 -0.100539 -0.1 -3.19626
ALA_68 -4.21763 0.499183 1.712 0.000818575 0 0 0 0 0 0 0 0 0 0 -0.127996 0.0556836 0 -0.142832 0.16 -2.06076
GLN_69 -3.31371 0.209529 1.85629 0.00475234 0 -0.0676185 0 0 0 0 0 0 0 0 -0.143179 0.00443211 0.886773 -0.106275 -0.97 -1.63901
ARG_70 -6.41787 0.323478 4.10954 0.00845934 0 -0.50579 0 0 0 -0.446198 0 0 0 0 -0.0239208 0.000823404 1.5849 -0.0390534 -0.98 -2.38563
LEU_71 -5.30454 0.657972 1.05383 0.00767166 0 0 0 0 0 0 0 0 0 0 -0.146969 0.356134 0.17865 -0.0776158 -0.1 -3.37486
ARG_72 -4.26899 0.527832 2.47641 0.00796333 0 -0.00577287 0 0 -0.636699 0 0 0 0 0 -0.210204 0.340113 1.3556 -0.0378659 -0.98 -1.43162
GLN_73 -1.96976 0.172721 1.13425 0.00627685 0 -0.0198565 0 0 0 0 0 0 0 0 -0.261349 0.0191173 0.830547 -0.0834248 -0.97 -1.14148
ARG_74 -4.13325 0.286982 2.72394 0.0100684 0.000849497 -0.231429 0 0 0 -0.91424 0 0 0 0 -0.183572 0.0378808 2.28065 -0.0128241 -0.98 -1.11494
PRO_75 -1.11053 0.113774 0.384153 0.00165957 0.0471073 0 0 0 0 0 0 0 0 0 -0.0977868 0.0259618 0.135461 -0.162656 0.02 -0.642853
ARG_76 -2.9477 0.299286 1.44328 0.00846794 0 -0.416015 0 0 0 -0.0128239 0 0 0 0 -0.189194 0.000327345 0.977065 0.0277916 -0.98 -1.78951
VAL_77 -3.56894 0.2918 0.936884 0.00810338 0 0 0 0 0 0 0 0 0 0 -0.205259 0.210418 0.11342 -0.29641 0.29 -2.21998
GLU_78 -2.65133 0.0923644 1.47403 0.00864061 0 -0.493041 0 0 0 -0.0331458 0 0 0 0 0.0967187 0.165321 1.35355 -0.0573576 -0.81 -0.854257
ARG_79 -3.19877 0.295483 1.88857 0.00927592 0 -0.304787 0 0 0 -0.510883 0 0 0 0 0.199139 0.00907651 1.27609 -0.0498802 -0.98 -1.36669
VAL_80 -3.85607 0.92225 1.19717 0.00913604 0 0 0 0 -0.636699 0 0 0 0 0 -0.226508 0.0110349 0.0719734 -0.248095 0.29 -2.46581
GLU_81 -3.55603 0.0940464 2.45421 0.00719906 0 -0.257658 0 0 0 -0.510883 0 0 0 0 0.0920443 0.0481178 0.880609 -0.0407482 -0.81 -1.59909
ILE_82 -2.73746 0.2969 0.461605 0.0186642 0 0 0 0 0 0 0 0 0 0 -0.244728 0.00994414 0.21107 -0.323866 0.24 -2.06787
VAL_83 -3.09424 0.104935 1.4902 0.0129216 0 0 0 0 0 0 0 0 0 0 -0.196276 0.00410558 0.00941523 -0.3471 0.29 -1.72604
GLU_84 -2.33844 0.266915 1.05555 0.00475879 0 -0.0769932 0 0 0 -0.552002 0 0 0 0 -0.182739 0.0779216 1.32331 0.00169575 -0.81 -1.23003
VAL_85 -2.7954 0.298662 1.00627 0.0125534 0 0 0 0 0 0 0 0 0 0 -0.220898 0.0103175 0.043579 -0.383109 0.29 -1.73802
THR_86 -0.980887 0.0559772 0.653537 0.00449481 0 -0.00293392 0 0 0 0 0 0 0 0 -0.121288 0.00483218 0.0270514 -0.304733 -0.27 -0.933949
GLU_p:CtermProteinFull_87 -0.963743 0.0510746 1.15168 0.00545959 0 -0.658952 0 0 0 -0.190307 0 0 0 0 0 0 1.00795 0 -0.81 -0.406836
#END_POSE_ENERGIES_TABLE relax_pG1111_L5YpG1111_L5Y_0030.pdb
