# Supplementary material for: Design and characterization of a protein fold switching network
Source: Nat Commun. 2023 Jan 26;14:431. doi: 10.1038/s41467-023-36065-3 (PMC9879998; doi:10.1038/s41467-023-36065-3)
Supplement: Supplementary file 4 — Source Data [file 41467_2023_36065_MOESM4_ESM.zip › source data/Fig 5B S fold CD melting curves.xlsx]

## Sheet: Sa_Sb_fold melting curves
0.1M KPi, pH 7.2	Sb0	Sb2	Sb3	Sb4	Sb5	Sa1
5.08	-5648				-11842
5.21	-5566.6				-11795
5.49	-5442				-11949
5.6	-5520.4				-11683
5.91	-5743.7				-11722
5.95	-5715.2				-11711
6.2	-5687.7				-11719
6.44	-5434				-12012
6.55	-5487.5				-11637
6.88	-5923.7				-11638
7.03	-5677.2				-11431
7.18	-5638				-11974
7.39	-5502.1				-11724
7.58	-5650.5				-11821
7.83	-5673.9				-11706
7.98	-5705.6				-11470
8.08	-5567.6				-11533
8.34	-5662.1				-11147
8.6	-5706.4				-11591
8.86	-5278.1				-11560
9	-5588.3				-11364
9.2	-5637.3				-11571
9.35	-5731.3				-11340
9.58	-5602				-11367
9.6	-5649.4				-11559
9.94	-5804.8				-11441
10.29	-5763.5				-11311
10.39	-5468.5				-11355
10.6	-5759				-11202
10.9	-5819.5				-11303
10.96	-5678.4				-11190
11.2	-5817.7				-11447
11.49	-5578.8				-11210
11.63	-5874.7				-11342
12	-5784.9				-11283
12.02	-5915.9				-10967
12.07	-5604.6				-11019
12.53	-5761.6				-11296
12.66	-5758.3				-11087
12.79	-5753.4				-10905
13.05	-5933.9				-11047
13.09	-5790.4				-11025
13.5	-5969.5				-10901
13.54	-5583.2				-11054
13.73	-5783				-11111
13.76	-5745.5				-11039
14.16	-5309.3				-11019
14.39	-5821.7				-10932
14.64	-6101.2				-10572
14.86	-5828.3				-11190
14.99	-6074.3				-10847
15.33	-5855.5				-10682
15.39	-5860.6				-10688
15.67	-5753.6				-10844
15.72	-5621.4				-10799
16.01	-5580.4				-10847
16.38	-5991				-10993
16.41	-5711.8				-10717
16.69	-5887.2				-10679
16.76	-5912.9				-10719
17.01	-5877.4				-10551
17.2	-6027.9				-10765
17.4	-5863.4				-10702
17.71	-5779.4				-10669
17.8	-5728.8				-10876
17.9	-5600.4				-10691
18.25	-5927.2				-10665
18.34	-5987.6				-10425
18.47	-5879.6				-10558
18.72	-5654.9				-10671
18.83	-6097.6				-10635
19.1	-5786.4				-10604
19.24	-5953.3				-10524
19.62	-5962.1				-10546
19.79	-6102.6				-10586
19.97	-5829.8	-11128	-10286	-10278	-10539	-12223
20	-5738.3	-11264	-10480	-10500	-10331	-12184
20.22	-6006.5	-11204	-10310	-10400	-10536	-12095
20.44	-5924.7	-11265	-10648	-10560	-10404	-12151
20.61	-6007.9	-11333	-10731	-10343	-10271	-12362
20.82	-5932.9	-11441	-10412	-10622	-10550	-11956
21.04	-5991.7	-11184	-10722	-10417	-10465	-12043
21.24	-5839.6	-11293	-10533	-10185	-10377	-12132
21.44	-5711.4	-11195	-10555	-10300	-10310	-12077
21.59	-5858.2	-11260	-10297	-10112	-10500	-12201
21.83	-5685.2	-11299	-10413	-10402	-10291	-12188
22.02	-5705.1	-11345	-10318	-10316	-10723	-12152
22.22	-5999.3	-11083	-10393	-10467	-10029	-12051
22.4	-6027.4	-11285	-10463	-10055	-10288	-11860
22.63	-5920.3	-11274	-10594	-10450	-10268	-12142
22.82	-6088.5	-11248	-10109	-10317	-9999.9	-12076
23.03	-5742.1	-11120	-10566	-10251	-10617	-12136
23.24	-5451.5	-10983	-10333	-10598	-10325	-12037
23.43	-5616.3	-11151	-10459	-10115	-10126	-11867
23.62	-6033.1	-11311	-10419	-10332	-10137	-12005
23.83	-5776.1	-11268	-10553	-10086	-10093	-11598
24.02	-5865.1	-11223	-10496	-9951.8	-10063	-12076
24.22	-5788.9	-11017	-10862	-10061	-10033	-11959
24.46	-5722	-11196	-10268	-10263	-10288	-12139
24.64	-5884.6	-11202	-10190	-10212	-10228	-11802
24.84	-5720.5	-11123	-9900.8	-10282	-10334	-11816
25.09	-5937	-11164	-10311	-10281	-10199	-11805
25.24	-5814.1	-11130	-10386	-10148	-10349	-11897
25.42	-5929.1	-11061	-10278	-9759.8	-9867.6	-11719
25.62	-5799	-10820	-10608	-10079	-10479	-11648
25.82	-5965.4	-11115	-10465	-9983.8	-10279	-11832
26.01	-5833.7	-11078	-10254	-10233	-10221	-11872
26.21	-5944.5	-11146	-10436	-10164	-10208	-11987
26.43	-5491.5	-11293	-10418	-10056	-10278	-11802
26.62	-5538.7	-10987	-10198	-10435	-10222	-12045
26.83	-5808.3	-10950	-10099	-10444	-10238	-12159
27.04	-5895.2	-11307	-10313	-10301	-9843.9	-11874
27.21	-5681.3	-11177	-10430	-10497	-10275	-11755
27.43	-5664.9	-11075	-10260	-10054	-10206	-11861
27.61	-5836.6	-11008	-10021	-9874.4	-10365	-11879
27.83	-5873.5	-11064	-10093	-9855.9	-10196	-11917
28.03	-5664.7	-11108	-10191	-10029	-9906.9	-11492
28.21	-5873.7	-10918	-10159	-9724.9	-10079	-11865
28.44	-5989.3	-11030	-9878.9	-9998.4	-10044	-11633
28.63	-6108	-11202	-10174	-10619	-10222	-11869
28.79	-6022.3	-11059	-10317	-9430	-10249	-11716
29.01	-5918.4	-11059	-10270	-9700.4	-10239	-11577
29.22	-5681.6	-11337	-10339	-10102	-9876.4	-11893
29.41	-5736	-11101	-10130	-10258	-10086	-11739
29.61	-5860.9	-10846	-10085	-9799.9	-9710.3	-11523
29.85	-5861.5	-10894	-10292	-10224	-10151	-11473
30.01	-5943.9	-11102	-10291	-10295	-10136	-11564
30.24	-6032.7	-11010	-10136	-10201	-10079	-11764
30.43	-5852.6	-11013	-10088	-9886.8	-10146	-11374
30.65	-5779.1	-10672	-10082	-10305	-9941.3	-11685
30.84	-5729	-10954	-10089	-10144	-9969.2	-11864
31.02	-5411.5	-11226	-10326	-9795.8	-9959.8	-11578
31.22	-6011.1	-11010	-10373	-9921	-9986.4	-11347
31.42	-5785.6	-10845	-10259	-10152	-10248	-11349
31.62	-6182.6	-11144	-10279	-10112	-9762.8	-11635
31.84	-5798.3	-10960	-10587	-9654.6	-9838.4	-11475
32.04	-5918.7	-10989	-10008	-10178	-10091	-11663
32.26	-5797.9	-10942	-10461	-9899.6	-10268	-11665
32.41	-5605.1	-11480	-10115	-9897.2	-9973	-11432
32.63	-5660.1	-11164	-10200	-10195	-9985.4	-11595
32.83	-5623	-10971	-10628	-10007	-9943	-11547
33.03	-5652.6	-11076	-9862.8	-9847.4	-9974.1	-11666
33.25	-5626.7	-10854	-10170	-10141	-9852.4	-11541
33.47	-5771.4	-10924	-10095	-9698.4	-9903.8	-11545
33.68	-5754	-11044	-9920.5	-9870.1	-10069	-11231
33.9	-5621.1	-11001	-9978.7	-10068	-9901.9	-11324
34.04	-6102.3	-11042	-9905.1	-10027	-10163	-11490
34.28	-5755.9	-10913	-10300	-9901	-9791.8	-11406
34.42	-5592.2	-10898	-10133	-10137	-10005	-11463
34.61	-5881.1	-11245	-10153	-9969.3	-10095	-11470
34.83	-5657.5	-11086	-9956.3	-10230	-9925.4	-11425
35	-5745	-10904	-10049	-9873.6	-9786.6	-11498
35.17	-5926.8	-11150	-10407	-9787.8	-10114	-11248
35.42	-5742.8	-10979	-10062	-9797	-9982.3	-11574
35.65	-6097.9	-11332	-10148	-10109	-9852.4	-11387
35.84	-5843.5	-10825	-9945.8	-9538.5	-10018	-11295
36.01	-5703.7	-11018	-10197	-10059	-10106	-11323
36.23	-5947.8	-10865	-10073	-9640.1	-10010	-11295
36.42	-5535	-11013	-10330	-10503	-9841.2	-11527
36.61	-5593.5	-10920	-10080	-9540.4	-9935.7	-11473
36.81	-6169.4	-10863	-10149	-10285	-9915.4	-11501
37.02	-5462	-10895	-10301	-9958.7	-10049	-11302
37.28	-5562.1	-10879	-10210	-9800.8	-9832.6	-11292
37.44	-5390.1	-10881	-10048	-10101	-9620.8	-11586
37.59	-5514.1	-10908	-10117	-9967.7	-9970.2	-11356
37.84	-5709.3	-10982	-10247	-9682.6	-10250	-11227
38.01	-5724.1	-10949	-10000	-9794.6	-9824.5	-11282
38.23	-5699.4	-11163	-10257	-9491.8	-9666.4	-11328
38.43	-5713	-10923	-9900.1	-9691.6	-10119	-11704
38.6	-5650.2	-10807	-9834.4	-9995.5	-9971.3	-10979
38.82	-5386.2	-10908	-10031	-9786.4	-9790.1	-11338
39.01	-5717.3	-10958	-9816.4	-9846.5	-10016	-11205
39.22	-5643.5	-10517	-10182	-9587.9	-9945.6	-11362
39.45	-5335.2	-10744	-9950.9	-9765.3	-9881.6	-11121
39.62	-5804.1	-11123	-9681.8	-9876.4	-9745.4	-11510
39.83	-5594.3	-10925	-10066	-9787.9	-9897.8	-11245
40.05	-5942	-10710	-10113	-9910	-9925.6	-10994
40.17	-5822.9	-10830	-9747.4	-9267.7	-9895	-11469
40.44	-5642.5	-10818	-10007	-9654.8	-9731.8	-11318
40.62	-5563.2	-11106	-9992.1	-9916.5	-9855.3	-11129
40.82	-5821.1	-10626	-9914.9	-9598.3	-9939.2	-11204
40.98	-5471.9	-10629	-10103	-9644.6	-9434.8	-11154
41.24	-5591.3	-10984	-9922.5	-10124	-9811.9	-11290
41.46	-5713.5	-10721	-10335	-10194	-9768	-11151
41.63	-5572.1	-10642	-10036	-9400.2	-9935	-11347
41.81	-5642.6	-10733	-10037	-9512	-9634.5	-11268
42	-5446.8	-10910	-10223	-9741.1	-9672.7	-11349
42.24	-5297.1	-10664	-9904.9	-9634.8	-9752.7	-10742
42.43	-5499.2	-10626	-10683	-9734	-9608.2	-11184
42.65	-5644	-10834	-9658.2	-9851.5	-9980.2	-11275
42.79	-5552.1	-10495	-10176	-9858.9	-9628.1	-11321
43.03	-5673.2	-10418	-9928.1	-9777.4	-9584.6	-11064
43.22	-5995.6	-10614	-9918.5	-9352.3	-9682.7	-11144
43.43	-5477.1	-10863	-10035	-9510.2	-9603	-11167
43.61	-5124.3	-10532	-9916.3	-9682.1	-9914.9	-11380
43.8	-5860.2	-10938	-10144	-9908.7	-9516.1	-11037
44.03	-5523.8	-10642	-9784.9	-9675.8	-9379.6	-11034
44.18	-5732.3	-10738	-9994	-9811.9	-9596.9	-11324
44.46	-5667.9	-10615	-9982.9	-9317.2	-9468.4	-11090
44.62	-5154.1	-10701	-9903	-9567	-9142.4	-10948
44.85	-5603.9	-10968	-10012	-9617.6	-9578.6	-11254
45.03	-5007.8	-10855	-9691.2	-9805.7	-9693.4	-11002
45.21	-5447.9	-10716	-9889.5	-10066	-9495.7	-11027
45.42	-5290.5	-10312	-10024	-9876.9	-9660.3	-11162
45.62	-5119.3	-10289	-10104	-9773.3	-9489.8	-11089
45.76	-5456.9	-10301	-9927.1	-9487.2	-9533.7	-11041
46.03	-5507.5	-10646	-9518	-9603.9	-9611	-10946
46.18	-5220.4	-10565	-10079	-9793.6	-9608.2	-10922
46.44	-5442.3	-10512	-9822.8	-9478.2	-9433.4	-11106
46.62	-5224.1	-10773	-10077	-9594.4	-9448.9	-11063
46.82	-5193.2	-10236	-9932.1	-10032	-9572.3	-10846
47.01	-5450.4	-10774	-9895.9	-9533	-9477.9	-11088
47.21	-5391.5	-10721	-9792.3	-9260.8	-9586.9	-10986
47.45	-5573.1	-10848	-9791	-9619.8	-9544.8	-10918
47.62	-5488.9	-10759	-9988.8	-9556	-9550.6	-10896
47.81	-5359.4	-10504	-9803.7	-9559.1	-9426.8	-10726
47.98	-5350.1	-10552	-9850.8	-9689	-9170.6	-10932
48.21	-5375.5	-10390	-9718.1	-9696.1	-9310.2	-10900
48.43	-5106.6	-10693	-9467.1	-9361	-9523	-10805
48.62	-5287.8	-10290	-10210	-9314.2	-9237.3	-10861
48.84	-5350.7	-10523	-9847.8	-10150	-9690.4	-10746
49.05	-4991.2	-10456	-9901.5	-9663.1	-9248.8	-10951
49.22	-5414.5	-10229	-9693.8	-9090.6	-9501.5	-10980
49.4	-5361.8	-10407	-10126	-9552.6	-9311.1	-10823
49.62	-5292.7	-10085	-9642.6	-9306.2	-9259.4	-10879
49.84	-5389.4	-10252	-9884.2	-9201.1	-9393	-11095
50.04	-5267.5	-10299	-9559.2	-9799.3	-9044.5	-10558
50.21	-5408	-10221	-9874.6	-9541.4	-8861.3	-10613
50.42	-5394.8	-10220	-9545.9	-9485.5	-9340.2	-10733
50.64	-5400.1	-10360	-9683.4	-9288.4	-9327	-10806
50.84	-5364.9	-10528	-9791.8	-9469.8	-9132.2	-10881
51.01	-5456.4	-10389	-9592.1	-9734.4	-8846	-10830
51.21	-5305.1	-10343	-9770.4	-9552.5	-8908.7	-10960
51.44	-4998.6	-10221	-9842	-9471.8	-9185.9	-11054
51.59	-5064.1	-10129	-10052	-9769.4	-9112.3	-10745
51.82	-5214.3	-10474	-9406.6	-9153.4	-9037.6	-10891
52	-5256.4	-10211	-9678.1	-9146.6	-9096.3	-10748
52.23	-5285.4	-10226	-9332.8	-9654.5	-9034.4	-10791
52.48	-5050.2	-10381	-9795.4	-9423.9	-8857	-10986
52.64	-5444.6	-10338	-9681.6	-9054.6	-8785.9	-10932
52.83	-5182.7	-10289	-9540.5	-9083.8	-8601.7	-10810
53	-5293	-10511	-9588.4	-9111.4	-8756.7	-10949
53.21	-5395.5	-10263	-9686.6	-8885.5	-8827.1	-10701
53.45	-4970.9	-10579	-9658.3	-9303.1	-8791.4	-11066
53.64	-5211.1	-10458	-9760.4	-9139.2	-9073.8	-10888
53.83	-5431.9	-10347	-9577.4	-9243.6	-9070.5	-10897
54.01	-5056.5	-10188	-9859.3	-9074.8	-8757.4	-10689
54.24	-5109.6	-10433	-9420	-9144.2	-8455	-10782
54.42	-5200.2	-10324	-9460.1	-9604.8	-8753.4	-10703
54.62	-5007.7	-10039	-9396.1	-9232.2	-8665.8	-10724
54.83	-5078	-10220	-9327.6	-9403.1	-8622.3	-10633
55.02	-5107.6	-10289	-9721.7	-9307.5	-8599.6	-10682
55.26	-5248	-10324	-9533.8	-9174.6	-8550.5	-10831
55.42	-5082.7	-10208	-9639.1	-9369.5	-8488.4	-10750
55.6	-5380.6	-10205	-9381.6	-9064.4	-8271.2	-10767
55.84	-5136.2	-10409	-9730.2	-9282.8	-8403	-10957
56.02	-4909.5	-10252	-9650.9	-9612	-8559.7	-10641
56.22	-4957.2	-10123	-9357.5	-9463	-8220.9	-10661
56.44	-5090	-10224	-9222.6	-9715.4	-8437	-10652
56.58	-5091.1	-10026	-9580.1	-9367	-8147.3	-10339
56.8	-5390.5	-10027	-9339.3	-8950.4	-8313.3	-10722
57.01	-5178.7	-10185	-9236.9	-9218.9	-8058.7	-10664
57.22	-5271.2	-10122	-9185.8	-9486.6	-8133	-10476
57.44	-5150.4	-10411	-9324.1	-8927.1	-8045.5	-10563
57.6	-5337.5	-10150	-9057.9	-9554.2	-8199.9	-10538
57.8	-5167.5	-10048	-9456.4	-9237.2	-8241.2	-10684
58.03	-5161.3	-9883.2	-9185.6	-9240.9	-8228.6	-10529
58.21	-5201.3	-10425	-9479	-9146.9	-7910.2	-10643
58.42	-5163.5	-10079	-9266.6	-9233.8	-8073.4	-10457
58.59	-5171.4	-9933.6	-9119.5	-9344.3	-7741.5	-10713
58.82	-4996.8	-9842.9	-9145.3	-9183.6	-7714.8	-10368
59.03	-5072.9	-10035	-9095.4	-8547.9	-7510.2	-10604
59.23	-5173.9	-10146	-9263.6	-9245.3	-7676.2	-10640
59.43	-5125.9	-9809.7	-9230.2	-8665.7	-7334.7	-10849
59.62	-5094	-9653.3	-9282.7	-8801.3	-7422	-10792
59.82	-5018.9	-9855.3	-9098.3	-9142.5	-7411.8	-10582
60.04	-5016.4	-9921.6	-8966.3	-9144.1	-7591.3	-10649
60.22	-4969.3	-9856.2	-9156.9	-9233.6	-7448.9	-10711
60.41	-5087.8	-9946.8	-8886.3	-8858.9	-7534.8	-10223
60.62	-5144.3	-10050	-8903.1	-8869.1	-7409.5	-10384
60.84	-5279.3	-9760.3	-9358.1	-8926.6	-7316.2	-10563
61	-5085.3	-10003	-8538.4	-9221.6	-7158.9	-10422
61.27	-4958.8	-9937	-8908.8	-8555.7	-7277.4	-10571
61.44	-4957.3	-9940.9	-8958.7	-9024.9	-6835.2	-10493
61.62	-5086.4	-9804	-9187	-9114.2	-7203.2	-10322
61.83	-5289.2	-10031	-8671.8	-9042.4	-6956.2	-10587
62.04	-5109.4	-9510.5	-8565.6	-8739.4	-6831.8	-10161
62.22	-4841.9	-9857.8	-8919	-9191.2	-6689.4	-10176
62.41	-5164.6	-9772.2	-8607.9	-9049.8	-6721.8	-10497
62.62	-5133.8	-9917.9	-8610.1	-8863	-6688.1	-10175
62.83	-5178.7	-9652.8	-8853.6	-9389.8	-6219.8	-10516
63.02	-5027.6	-9626.4	-8576.6	-9014.9	-6838.8	-10643
63.29	-5026.9	-9749.2	-8872.9	-8500.7	-6580.2	-10565
63.45	-5235.6	-9802.5	-8621.6	-8830.1	-6805.2	-10454
63.64	-5116.1	-9859.2	-8674.2	-8592	-6246.6	-10175
63.83	-4836.9	-9427.6	-8431.4	-8551.5	-6436.1	-10238
64.03	-4829.7	-9619.1	-8931.6	-8619.2	-6119.6	-10286
64.21	-4802.9	-9789.4	-8489.6	-8875.6	-6586.9	-10112
64.44	-4935.5	-9630.1	-8620.4	-8591.3	-6183.9	-10472
64.63	-5068.3	-9541.2	-8501.5	-8752.6	-6230.4	-10436
64.8	-4748.6	-9645.3	-8366.2	-8503.4	-6063	-9995.5
65.03	-5078.9	-9734	-8556.3	-8662.9	-6114.9	-10362
65.23	-4909.1	-9656.5	-8260.4	-8174.3	-6227.9	-10451
65.41	-4820.6	-9581.4	-8308.7	-8576.1	-5995	-10318
65.64	-5031.4	-9326.1	-8459.3	-8523.1	-5991.9	-10387
65.81	-5240.4	-9384.5	-8551.9	-8457.1	-6118.6	-10158
66.02	-4957.9	-9399.2	-8187.3	-8188.1	-6035	-10435
66.2	-4873.2	-9391	-8286.8	-8145.7	-5800.3	-10242
66.41	-5071.3	-9567.3	-8246.6	-8172.1	-6003.5	-10259
66.61	-5043.1	-9394	-8353.6	-8717.2	-5779.3	-10017
66.83	-5352.2	-9375.4	-8116.4	-8187.5	-5752.3	-10382
67.01	-5044.6	-9176.7	-8330.5	-8417	-5775.9	-10474
67.22	-5008.4	-9369.4	-8222.9	-8355.4	-5503.3	-10111
67.4	-5127.1	-9295.3	-8180.4	-8386.4	-5750.4	-10428
67.61	-5155.8	-9475.2	-8202.2	-8396.6	-5897.9	-10108
67.82	-5199.3	-9143.3	-7788.4	-8387	-5575.8	-10209
68.03	-5010.8	-9158.1	-8350	-8082.4	-5635.5	-9981.3
68.23	-4973.1	-9284.4	-8017.2	-8077.9	-5529.3	-10076
68.39	-4985.4	-9313.3	-7962.9	-8386.7	-5735.4	-10204
68.61	-5002.1	-8603.8	-7782.7	-8195.9	-5617.3	-10325
68.79	-5177.4	-8681.5	-7631.8	-8202.3	-5533.9	-10054
69.05	-4875	-8840.3	-7682.3	-7980.4	-5440.9	-10284
69.21	-4879.4	-8905.3	-7327.5	-8466	-5408.6	-10424
69.45	-5076.7	-8706.9	-7620	-7618.4	-5497.8	-10085
69.61	-4936.6	-8732.9	-7651.9	-7577	-5538.1	-10445
69.81	-4938.9	-8642.4	-7535.1	-7728.5	-5526.4	-10397
70.02	-5214.7	-8459.1	-7539.2	-8176.6	-5322.4	-9984.5
70.23	-4920.4	-8332.1	-7518.1	-7814.6	-5170	-10291
70.41	-4952.6	-8443.3	-7487.2	-7932.6	-5516.2	-9925.1
70.65	-5206.3	-8482.8	-7580	-7709.3	-5548.5	-10175
70.86	-4939.4	-8231.3	-7295.6	-7247.1	-5823.2	-10208
71.03	-4857.8	-8207.2	-7011.2	-7739.5	-5599.5	-10003
71.22	-4953.1	-8242.9	-7320.5	-7396.9	-5495.4	-9979.5
71.41	-5133.2	-8386.7	-7018.4	-7945.1	-5240.4	-10153
71.61	-4809.1	-8246.5	-7286.7	-7289.1	-5401.4	-10091
71.82	-5114	-8199	-7171	-7685.4	-5426.5	-9879.3
72.03	-5031.6	-8221.1	-7058.1	-7073.8	-5200.8	-10279
72.18	-4931.8	-7933.1	-7089.5	-7235.4	-5382.2	-10252
72.43	-4922	-7935.7	-7012.8	-7210.5	-5281.6	-9788.3
72.62	-5068.9	-8109.3	-6933.4	-6552.6	-5203.2	-9926.2
72.83	-4897	-7928.4	-7002.2	-7233.4	-5214.8	-10204
73.02	-4856.7	-7853.5	-6953.6	-7301.5	-5465	-10159
73.22	-5022.4	-7922.5	-6878.2	-7122.3	-5273.4	-9788.7
73.42	-5083.8	-7823	-6850.2	-6937.3	-5372.5	-10102
73.63	-4645	-8183	-6796	-7147.4	-5082.2	-10082
73.83	-4812.5	-7624.4	-6711.5	-6609.5	-5426	-9882.3
74.04	-4836.9	-7779.1	-6396.2	-6746.1	-5392.8	-10041
74.22	-5049.7	-7866.2	-6723.6	-6718.5	-5113	-10087
74.45	-4896.7	-7552.6	-6892.6	-7105.9	-5098.3	-9762.5
74.62	-4825	-7824.6	-6518.6	-7007.6	-5322.9	-9848.1
74.81	-4887.2	-8162.8	-6778.1	-6608.9	-5525.6	-10117
75.03	-4706.6	-7785.7	-6477.6	-6648	-5464.6	-10212
75.22	-4922.2	-7755.6	-6729.5	-6690.9	-5411	-9942.5
75.42	-5167.2	-8018.5	-6399.9	-6485.7	-5486.1	-9961.5
75.61	-5037.4	-7676.8	-6457.8	-6753.2	-5589.9	-9752.9
75.84	-4638.2	-7514.4	-6579.7	-7352.2	-5637.6	-10025
76.04	-4993.7	-7723.2	-6232.1	-6491.8	-5504.3	-9747.6
76.23	-4761.1	-7666.4	-6194.5	-6002.3	-5429.9	-9828.4
76.42	-4705.2	-7701	-6396.3	-6477.4	-5389	-9987.7
76.59	-4823.1	-7616.4	-6712.5	-6701.7	-5117.5	-9898
76.84	-4932.1	-7624.4	-6243	-6293.2	-5629.1	-9890.2
77.03	-5137.1	-7461.1	-6232.3	-6271.6	-5347	-9685.2
77.2	-4825.2	-7316.1	-6164.7	-6521.4	-5471.6	-9690.2
77.41	-5012.7	-7706.9	-6121.8	-6263.1	-5258.2	-9612.6
77.62	-4960.1	-7637.2	-6394.3	-6064.6	-5044.3	-9799.9
77.82	-4762.2	-7067	-6437	-5876.3	-5353.8	-9734.2
78.01	-4876.5	-7722	-6030.8	-5763.7	-5239.2	-9921.9
78.23	-4930.9	-7081.1	-6178.1	-5632.3	-5267.5	-10140
78.4	-5325.2	-7342.6	-5921.5	-5933.9	-5568	-9664.5
78.62	-5046.8	-7266.7	-6053.5	-6302	-5197.1	-9840.8
78.82	-4814.3	-7346	-6169.5	-6010.5	-5421.5	-9526.4
79.01	-5064.1	-7131.4	-5881.9	-5708.6	-5278.2	-9918.1
79.22	-4963.3	-7029	-6030.8	-5927	-5133.9	-9489.8
79.45	-4684.9	-7175.4	-5865.6	-5998.3	-5433.7	-9770.9
79.6	-4824.4	-6995	-5859.6	-6173.1	-5304.8	-9717.9
79.83	-5028.4	-7120.9	-6162.2	-6005.4	-5098.7	-9617.1
80.03	-5333.7	-6971.6	-5936.2	-5896.3	-5207.6	-9774.8
80.22	-4747.5	-6862.2	-5992.5	-5734.5	-5094.4	-9675.5
80.4	-4851	-7240.5	-5716.5	-6321.4	-5304.2	-9824.1
80.62	-4704.9	-6975	-5863.9	-5695.3	-5510	-9433.8
80.82	-5236.7	-7175.3	-5617.7	-5575.8	-5126.5	-9681.5
81.03	-4594.1	-6912	-5822.6	-5186.5	-5251.2	-9685.6
81.22	-4993.9	-6747.1	-5967.1	-5447.1	-5289.4	-9793.4
81.42	-5053.8	-6777.5	-5918	-5607.8	-4981.7	-9456.3
81.61	-4847.9	-6646.6	-5801.6	-6045.2	-5228.3	-9693.9
81.83	-4961.8	-6835.9	-5979.4	-5532.8	-5205.7	-9540.4
82.03	-4958.9	-6749.7	-5494.2	-5330.7	-5034.8	-9455.2
82.21	-4892.9	-6691.7	-5518.6	-5282.7	-5186.2	-9362.7
82.42	-4930.5	-6680.9	-5503.5	-5463.6	-5216.3	-9490.1
82.63	-4736.9	-6456.1	-5861.8	-5848.8	-5477.8	-9745.2
82.83	-4814.8	-6836.1	-5449.3	-5274.4	-5354	-9515.2
83.03	-5056	-6657.3	-5463.5	-5267.9	-5113.7	-9379.5
83.23	-5106.7	-6499.1	-5671.2	-5631.8	-4973.8	-9624.9
83.4	-4852.6	-6714.4	-5549.5	-4517.4	-5134.6	-9566.2
83.64	-4976.4	-6595.7	-5499	-4787.7	-5129.9	-9320.9
83.83	-5073.8	-6464.4	-5735.9	-5420	-5377.7	-9228.1
84.02	-4969.5	-6826.6	-5348.4	-5266.9	-5426.1	-9576.1
84.22		-6635.5	-5591.5	-5646	-5327.7	-9379.6
84.44		-6612.2	-5587	-5253.5	-5387.5	-9356.7
84.61		-6395.3	-5633.8	-5088.8	-5133.2	-9233.2
84.82		-6380.1	-5605.3	-5452.2	-5394.4	-9310.2
85.03		-6319	-5539.1	-5445.3	-4979.5	-9320.8
85.21		-6453.2	-5106.2	-5195	-5348.7	-9119.8
85.39		-6596.9	-5701.8	-5040.4	-5283.7	-9215.6
85.61		-6573.8	-5607.8	-5568.6	-5056.8	-9100.1
85.83		-6668.6	-5321.1	-5112.6	-5292	-9243.6
86.02		-6554.7	-5424.6	-5037.2	-5223.7	-9427.7
86.22		-6553.2	-5297.9	-5059.7	-5325.7	-9117.4
86.41		-6449.5	-5418.8	-5258.4	-5035.9	-9096.3
86.62		-6249.1	-5149.3	-5313.1	-4960.3	-9153.9
86.82		-6454.7	-5383.4	-5450.7	-5105.2	-9009.8
87		-6524.2	-5282.6	-5388.7	-5370.5	-9035.6
87.21		-6312	-5392.6	-4926.9	-5413.2	-9126.6
87.43		-6068.9	-5425.3	-5094.9	-5210.6	-9271.5
87.61		-6283.8	-5296.4	-4758.6	-5056.2	-9240.4
87.83		-6089.7	-5276.7	-4954.3	-5323.8	-9180.1
88.02		-6525.3	-5329.2	-4680.4	-4941.6	-9200.4
88.25		-6332.9	-5345.1	-5075.2	-5194.7	-9009.1
88.43		-6497.3	-5298.8	-5237.2	-5156.9	-9188.9
88.62		-6155.9	-5320	-4665.5	-5295.8	-8907.6
88.82		-6120.1	-4967.5	-5470.2	-5026.6	-8946.2
88.99		-6191	-5395.8	-5322.3	-5334.6	-9152.3
89.23		-6083.8	-5200.5	-4881.9	-5200.3	-9160.4
89.43		-5825.6	-5436.5	-4733	-5257.1	-8944.9
89.62		-6168.4	-5527	-4948.7	-5293.3	-8866.2
89.81		-6314.5	-5391.2	-4874.4	-5015.5	-8670.9
90.01		-6452.3	-5142.2	-5287	-5027.6	-9067.1
90.22		-6143.3	-5528.9	-4573.3	-5369.5	-9024.2
90.43		-5918.7	-5235	-4841.5	-5116.9	-8885.7
90.64		-6228.7	-5241.8	-5065.1	-5622	-8883.7
90.83		-6003.7	-5290.4	-4677	-5498.9	-8838.1
91.02		-6156.3	-5155.2	-4876.8	-5204.3	-8630.5
91.21		-6432.2	-5219.6	-5052.4	-5191.1	-8706.8
91.4		-6248.8	-5420.5	-4344.7	-5015.6	-8660.8
91.62		-5975.1	-5119.2	-5245	-5494.7	-8549.6
91.81		-6059.9	-5195.6	-4910.2	-5434.9	-8756
92.02		-6085.9	-5098	-4706.7	-5501.6	-8633.7
92.21		-6080.3	-5311.9	-4983.6	-5227.4	-8515.8
92.43		-6219	-5171.2	-5474.3	-5313.6	-8640.3
92.66		-6378.2	-5129.3	-5280.2	-5390.3	-8433.4
92.81		-6019.2	-5071.5	-5411.2	-5186.3	-8541.3
93.01		-5969.1	-5249.7	-5066	-5388.6	-8230.9
93.22		-5992.7	-5130.1	-5310.7	-5421.9	-8560.2
93.43		-6127.8	-4718.1	-4994.3	-5279.9	-8331.7
93.61		-6005.8	-4699.1	-5041.8	-5172.6	-8453.1
93.81		-6073.8	-5221.7	-4488.5	-4993.8	-8382.7
94.01		-6042	-5444	-4894.4	-5145.1	-8497.5
94.2		-5885.5	-5244.1	-5085.4	-5234.9	-8290.3
94.44		-5941.2	-5284.1	-4489.7	-5201.4	-8653.4
94.63		-6227.4	-5506.8	-5295.9	-4774.6	-8367.8
94.8		-6002.9	-5177.6	-5143.1	-5074.4	-8328.8
95.02		-5979.3	-5051	-4865.7	-5116.8	-8341.2
95.22		-6283.2	-5258.5	-5240.8	-5213.8	-8420.9
95.41		-6039	-5093.8	-5016.4	-4842.5	-8279.3
95.6		-6116.9	-5226.3	-4850.6	-5034.9	-7995.3
95.84		-6260.2	-5291.6	-4935.3	-5164.6	-7923.5
96.04		-5973.4	-5092.2	-4913.4	-4994.1	-8142.9
96.2		-5956.4	-4899.5	-4582.8	-5002.9	-8207.4
96.43		-5989.4	-5082.6	-4890.8	-5155.8	-8211.9
96.62		-6000.4	-5015.1	-4887.3	-5301.8	-8171.8
96.86		-6040.7	-5071	-4746.2	-4911	-7950.3
97.01		-5957	-5367	-4905.7	-5168.1	-7796
97.23		-6041.6	-5180.7	-4996.8	-5221.4	-7736
97.43		-6363.3	-5095.5	-4994.6	-4945.7	-8098.3
97.65		-6022.2	-4996.8	-4639.2	-4942.7	-8157.4
97.83		-5631.8	-5054.4	-4807.6	-4874	-7951.1
98.01		-6218.4	-4967	-5077.4	-4999.9	-8110.6
98.21		-6157.2	-5189.2		-5140.8	-7948.5
98.44		-5855	-5249.8		-4703.6	-7914.3
98.64		-6142.2	-5327		-5043.8	-7792.7
98.81		-6457	-5309.4		-5216.5	-7917.1
99.02		-5795.8	-5162.7		-5069.1	-8054.8
99.23		-6246	-5141.6		-5201.3	-7680.3
99.41		-6045.7	-4950.9		-5409.4	-7575.5
99.64		-5992.3	-5189.2		-5313.1	-7626.4
99.83		-6048.6	-5333.1		-5235.4	-7796.7
100
