# Supplementary material for: Design and characterization of a protein fold switching network
Source: Nat Commun. 2023 Jan 26;14:431. doi: 10.1038/s41467-023-36065-3 (PMC9879998; doi:10.1038/s41467-023-36065-3)
Supplement: Supplementary file 4 — Source Data [file 41467_2023_36065_MOESM4_ESM.zip › source data/Supplemental Figure 10B.xlsx]

## Sheet: Supplemental Figure 10B
nm	Sb0 MRE	S'I MRE	Sb3I MRE	Sb3 MRE	Sb4 MRE	Sb5 MRE
250	-32.568	12.22	87.065	3.6022	10.561	13.036
249.5	26.219	-51.384	-7.1084	38.249	18.924	2.8506
249	-1.3235	-72.894	-178.34	-52.447	18.047	-7.5709
248.5	-138.83	-34.376	-161.38	-109.3	-88.711	-28.634
248	-103.17	-104.64	-93.377	-138.02	-119.34	-28.045
247.5	-194.38	-161.35	-196.81	-135.9	-40.065	-8.6124
247	-204.46	-169.91	-180.11	-93.199	-46.396	-30.53
246.5	-169.8	-162.21	73.191	-176.9	-128.56	-56.592
246	-166.36	-252.24	-170.16	-260.35	-185.29	-46.69
245.5	-275.5	-217.81	-311.62	-235.2	-197.93	-118.65
245	-343.22	-207.07	-204.21	-247.58	-220.18	-162.28
244.5	-373.38	-350.04	-319.22	-320.3	-270.55	-234.37
244	-377.02	-388.77	-469.16	-275.18	-292.68	-341.3
243.5	-480.21	-309.3	-524.49	-355.45	-391.88	-291.81
243	-503.64	-410.19	-449.65	-361.01	-398.88	-357.8
242.5	-491.99	-552.2	-434.93	-410.14	-424.12	-448.39
242	-542.99	-534.19	-710.22	-457.77	-545.42	-506.52
241.5	-735.49	-495.62	-655.31	-551.05	-621.98	-629.21
241	-763.85	-648.36	-766.36	-664.15	-646.43	-712.71
240.5	-805.9	-775.24	-809.52	-768.22	-747.29	-791.14
240	-903.22	-843.41	-786.03	-756.57	-893.83	-940.37
239.5	-946.3	-858.75	-943.47	-887.36	-1024.6	-1071.6
239	-1107.6	-900.36	-1163.4	-1076.3	-1203.1	-1227.3
238.5	-1167.1	-1052.5	-1272.1	-1148.9	-1305.6	-1316.1
238	-1243	-1186.7	-1387.2	-1130.4	-1447.7	-1440.9
237.5	-1462.6	-1406.1	-1644.9	-1323.7	-1581.7	-1591.4
237	-1545.7	-1493.9	-1871.7	-1552	-1800.5	-1879.2
236.5	-1589.6	-1674.5	-1859.3	-1647.5	-1957.9	-2052.8
236	-1800.3	-1999.5	-1894	-1714.7	-2050.4	-2212
235.5	-1923.8	-2133.7	-2187.5	-1919.6	-2294	-2522
235	-2045.4	-2404.8	-2521.9	-2276.4	-2613.3	-2757.3
234.5	-2166.8	-2624.3	-2710.8	-2500	-2792.5	-2957.2
234	-2395.8	-2872.1	-2697.7	-2584.2	-3090	-3311
233.5	-2590.1	-3257.6	-3027.9	-2760.1	-3434.9	-3675.3
233	-2709.3	-3569	-3419.2	-3066.5	-3714	-3948.4
232.5	-2950.4	-3845.8	-3696.1	-3275.8	-4009.3	-4319.7
232	-3202.7	-4148	-3923.4	-3730.8	-4390.1	-4741.8
231.5	-3358.7	-4422.1	-4191.9	-3975.3	-4790.5	-4900.5
231	-3442.3	-4770.7	-4535.3	-4187	-4978.3	-5183.8
230.5	-3614.4	-5207.9	-4893.7	-4603.8	-5307.3	-5586.6
230	-3891.6	-5478.4	-5368.7	-5003.5	-5600.1	-5934
229.5	-4099.8	-5838.4	-5695.3	-5324.8	-6033.6	-6358.7
229	-4223.3	-6190.5	-5994.7	-5698.4	-6349.4	-6712.1
228.5	-4357.6	-6604.1	-6420	-6163.3	-6749.3	-7052.6
228	-4484.7	-7048.8	-6768.2	-6693.2	-7050.6	-7412.1
227.5	-4744.2	-7481.1	-7054.7	-7108.5	-7481.7	-7897.2
227	-4979.9	-7812.8	-7531.2	-7463.5	-7835.4	-8236.3
226.5	-5134.4	-8247.9	-7812.7	-7819	-8192.1	-8398.8
226	-5298.2	-8404.7	-7887.7	-8190.8	-8526.2	-8663.3
225.5	-5484.5	-8753.7	-8257.1	-8541.1	-8759.9	-8993.6
225	-5666.6	-9164.1	-8547.5	-8874.6	-9142.2	-9176.9
224.5	-5746.9	-9345.6	-8968.3	-9186.6	-9297.5	-9441.8
224	-5775.1	-9647.6	-9129.3	-9490.4	-9420	-9741.2
223.5	-5845.3	-9954.3	-9415.9	-9632.9	-9831	-9917.6
223	-5911.4	-10041	-9721	-10064	-10165	-10095
222.5	-6188.1	-10301	-9970.5	-10342	-10272	-10337
222	-6187.7	-10546	-10110	-10485	-10436	-10563
221.5	-6260.7	-10762	-10255	-10723	-10722	-10641
221	-6360.3	-10966	-10560	-10862	-10868	-10790
220.5	-6432.7	-11102	-10709	-11088	-11042	-10884
220	-6564.8	-11242	-10974	-11378	-11283	-10950
219.5	-6535.5	-11450	-11113	-11559	-11436	-11068
219	-6567.1	-11577	-11248	-11838	-11439	-11190
218.5	-6598	-11629	-11410	-11931	-11527	-11363
218	-6640.3	-11627	-11586	-12083	-11787	-11368
217.5	-6695.7	-11806	-11550	-12143	-11814	-11290
217	-6702.7	-11735	-11656	-12379	-11966	-11476
216.5	-6804.4	-11628	-11560	-12355	-12048	-11514
216	-6773.9	-11616	-11605	-12454	-12062	-11445
215.5	-6854.9	-11660	-11803	-12374	-12064	-11503
215	-7041	-11569	-11931	-12510	-12083	-11572
214.5	-7118	-11726	-11809	-12528	-12192	-11389
214	-7136.6	-11753	-11887	-12521	-12050	-11585
213.5	-7293.7	-11575	-11817	-12541	-12089	-11598
213	-7359.7	-11683	-12020	-12580	-12193	-11484
212.5	-7452.5	-11737	-12243	-12529	-12402	-11724
212	-7604.9	-11682	-12081	-12599	-12346	-12050
211.5	-7820.9	-11737	-12215	-12528	-12302	-12037
211	-8136.7	-11806	-12488	-12609	-12509	-12094
210.5	-8146.6	-11808	-12509	-12625	-12539	-12278
210	-8468.6	-11817	-12800	-12604	-12690	-12155
209.5	-8526.2	-11902	-12850	-12343	-12658	-12194
209	-8644	-12059	-13103	-11976	-12523	-12207
208.5	-8493.9	-12023	-13327	-11633	-12409	-12043
208	-8721.8	-11742	-13499	-11073	-11835	-12003
207.5	-8450.9	-11386	-13511	-10905	-11331	-11331
207	-8537.6	-11202	-13256	-10242	-11037	-10582
206.5	-7703.9	-10758	-13005	-9557.6	-10198	-10115
206	-7133.4	-9905.1	-12791	-8253.9	-9031.5	-9267.9
205.5	-6818.4	-8977.3	-12415	-6936.9	-7910.8	-8261.8
205	-6219.5	-8062.5	-11458	-5478.3	-6764.8	-6939.1
204.5	-5306.6	-7472.7	-10688	-4939.6	-5506.8	-5517.5
204	-4306	-6412.1	-9449.1	-3720.8	-4259.6	-4389.1
203.5	-3572.1	-4973.2	-8174.6	-2574.6	-2922.3	-3147.5
203	-2642.2	-4089.3	-6399.8	-1948.1	-2193.5	-2617.4
202.5	-2019.5	-3298.6	-4757.7	-1371.4	-1816.4	-1748.1
202	-1816.6	-2425.3	-3796.3	-464.15	-1583.6	-963.48
201.5	-1304.7	-1341.4	-2578.9	86.939	-447.56	-464.82
201	-813.64	-854.49	-983.58	513.88	-187.16	-158.11
200.5	-891.6	169.52	286	327.81	-232.41	-269.77
200	-689.63	1055.4	889.63	312.89	50.079	-150.84
