# Supplementary material for: Design and characterization of a protein fold switching network
Source: Nat Commun. 2023 Jan 26;14:431. doi: 10.1038/s41467-023-36065-3 (PMC9879998; doi:10.1038/s41467-023-36065-3)
Supplement: Supplementary file 4 — Source Data [file 41467_2023_36065_MOESM4_ESM.zip › source data/Fig 5A A and B fold CD melting curves.xlsx]

## Sheet: A_B_fold melting curves
0.1M KPi, pH6.8 1mm cell Temperature	B1	B3	B4	A1
19.98		-10419	-12442
20.18		-10705	-12301
20.43		-9903.4	-12074
20.67		-10928	-12404
20.73		-10072	-12325
20.98		-10953	-12619
21.12		-10924	-12419
21.5		-10706	-12658
21.71		-10877	-12363
22.07		-10401	-12503
22.22		-10683	-12622
22.45		-10418	-12137
22.47		-10596	-12131
22.85		-9304.8	-12382
23.14		-10550	-12261
23.16		-10447	-12329
23.55		-10343	-12260
23.63		-11004	-12540
23.74		-11079	-12549
23.83		-10360	-12043
24.27		-10116	-12237
24.39		-10508	-12758
24.83		-10727	-12049
24.99		-11092	-12094
25.29		-10340	-11937
25.48		-10053	-12301
25.57		-9979.4	-11999
25.71		-10603	-11840
25.86		-10233	-12446
26.21		-10740	-12005
26.41		-9907.4	-12412
26.48		-10223	-12597
26.77		-10084	-12361
26.79		-10475	-12578
27.21		-9802.8	-12277
27.36		-10914	-12111
27.67		-10374	-12115
27.82		-10347	-12232
28.04		-10238	-12372
28.15		-10160	-11876
28.38		-10019	-12457
28.53		-9720.9	-12175
28.77		-10254	-12097
29.11		-9986.6	-12242
29.15		-10050	-12398
29.35		-9987.1	-12224
29.7		-10271	-12134
29.71		-9866.9	-11794
29.95		-10634	-12223
30.24		-9963	-11851
30.51		-10416	-11925
30.55		-10371	-12270
30.87		-10118	-11995
31.17		-10424	-11858
31.25		-10232	-12140
31.36		-9927.6	-11967
31.64		-9837.1	-12128
31.98		-10092	-12203
32.33		-10249	-12434
32.41		-9677.3	-11967
32.54		-9609.7	-12594
32.87		-10303	-12260
33.31		-9996.9	-12273
33.46		-9719.4	-12272
33.72		-9881.6	-12119
33.86		-9897.4	-12235
34.04		-9819.5	-12806
34.34		-9391.6	-12335
34.39		-9659	-12559
34.61		-10122	-12416
34.79		-9511.5	-12028
35.16		-9679.1	-12136
35.17		-9591.6	-12155
35.41		-9697.9	-12433
35.7		-8921	-12279
35.87		-9422.8	-11778
36.08		-9246.8	-12294
36.26		-8970.8	-12137
36.37		-9148.1	-12159
36.69		-9573.9	-12234
36.83		-9419.8	-12106
37.02		-8718.9	-12139
37.23		-9006.3	-11839
37.46		-8946	-11909
37.77		-8672.1	-12397
37.88		-8902.2	-11914
38.1		-8751.1	-11904
38.12		-8848	-12265
38.54		-8977.8	-11799
38.63		-9092.2	-12005
39.01		-8916.1	-12080
39.34		-8973.4	-12343
39.54		-8941.4	-11891
39.55		-8787.6	-12366
39.89		-8708.4	-11904
39.9		-8156.8	-11800
40.2		-9403.7	-12158
40.48		-8690.7	-11843
40.93		-8034.3	-11704
41.21		-8221.3	-12067
41.29		-8677.8	-12038
41.7		-8326.8	-12090
41.84		-8487.7	-12004
41.91		-8408.5	-11690
42.18		-8327.8	-11704
42.27		-7756.1	-11562
42.68		-8090.8	-11279
42.94		-8160.8	-11697
42.96		-8420	-11952
43.33		-7904.7	-11711
43.46		-8516.6	-11609
43.59		-8066.8	-11898
43.73		-7921.1	-11521
43.84		-7798.9	-11724
44.11		-7854.5	-12048
44.27		-7935.2	-11411
44.55		-7378.1	-12152
44.61		-7316.9	-11509
45.19		-7551.1	-11179
45.24		-7842.4	-11549
45.33		-7491.8	-11736
45.66		-7438.9	-11764
45.75		-6931.2	-11543
46.02		-6665.3	-11295
46.45		-6824.7	-11585
46.7		-6824.5	-11528
46.8		-6464.9	-11368
46.96		-6516	-11030
47.14		-6463.5	-11149
47.4		-7143.9	-11242
47.45		-6936.4	-11413
47.65		-6431.1	-10802
48.15		-6789.8	-11386
48.22		-6552.3	-10849
48.3		-5822.5	-10654
48.53		-6784.4	-11304
48.67		-6353.7	-10802
49.14		-6213.6	-10962
49.16		-6606.5	-10853
49.39		-6182.7	-10993
49.49		-6111	-10686
49.93		-5740.7	-10606
50.11		-5717.2	-10837
50.26		-6697.2	-10622
50.3		-5922	-10331
50.56		-6178.5	-10564
50.63		-4948.8	-10576
50.88		-5741	-10451
51.02		-5163.1	-10685
51.37		-5023.5	-10750
51.62		-5616.6	-10597
51.95		-5672.7	-10579
52.16		-5363	-10657
52.21		-5663.3	-10507
52.52		-5894.1	-10413
52.68		-5379.9	-10795
52.76		-5566.1	-9961.2
52.93		-5147.4	-9802.2
53.18		-5091.2	-10132
53.53		-4799.4	-10254
53.64		-5434.6	-9556.7
53.65		-4968	-9482.7
53.98		-4926.8	-9714.4
54.07		-5007.2	-9528.2
54.43		-5256.9	-9197.8
54.58		-5610.9	-9330.8
54.82		-4287.9	-9377
55.08		-5021.2	-9143
55.12		-5066.8	-8974.2
55.54		-5056.7	-8965.4
55.57		-4830.2	-9230
55.7		-4541.6	-8994.6
56.1		-4661.5	-8629
56.24		-5019.8	-8443.2
56.28		-4721.1	-8658.7
56.55		-4403.8	-8872.1
56.8		-4288.1	-8715.6
56.93		-4617.3	-8149.9
57.16		-4406.6	-8762.9
57.39		-4882.2	-8353.4
57.67		-4301	-7926.2
57.72		-4562.1	-7940.4
57.94		-4593	-7928.3
58.15		-4244.1	-8184.4
58.39		-4676	-7604.1
58.68		-5072.6	-7978.4
58.83		-4895	-7827.5
58.97		-4422.3	-7574.7
59.1		-4428.9	-7523.3
59.28		-4342.3	-6742.8
59.58		-4672.7	-7046.2
59.86		-4735.6	-6794
60.03		-4614.3	-6767.5
60.24		-4561.7	-7098.1
60.4		-4206.4	-6887.5
60.6		-3893.2	-6577.7
60.62		-4101	-6357.7
61.03		-5245.9	-6274.4
61.19		-4529.5	-6429.4
61.35		-4502.1	-6449.4
61.41		-4542.4	-6150.4
61.89		-4802.6	-5808.4
62.06		-4569.8	-6266.6
62.18		-4554	-6214.1
62.32		-4163.6	-5731.1
62.62		-4542.7	-5749.8
62.65		-4476.3	-5869.3
62.71		-3885.3	-6050.7
63.17		-4444.6	-5086.5
63.31		-3768.9	-5482.6
63.62		-4393.9	-5382.9
63.79		-4429.8	-5317.3
63.88		-4483.9	-5372.4
64.27		-4336.6	-4694.7
64.49		-4282.5	-5125.8
64.61		-4659	-5232.8
64.75		-3847.5	-4776.2
65.01		-4273.9	-4567.9
65.1		-3798.5	-4800.9
65.31		-4245.9	-4894.3
65.57		-4157.3	-4574.8
65.71		-4285.5	-4708.5
65.93		-4607.8	-4593.7
65.97		-4205	-4218
66.37		-3963.3	-4550
66.59		-4294.7	-4493.9
66.74		-4189	-3978.9
67.03		-3936.6	-4495.4
67.24		-4679.4	-4545.1
67.4		-4520.1	-4355.1
67.69		-4147.3	-4426.9
67.87		-4112.8	-4389.2
67.96		-4145.5	-4153.2
68.27		-4450.6	-3913.5
68.41		-4426.9	-4043.3
68.59		-3941.5	-4474.5
68.69		-4536.6	-3840.1
69.02		-3844.5	-4319.2
69.2		-4989.8	-3882.5
69.31		-4192.8	-4087.9
69.61		-3861.4	-4053.5
69.67		-4317.3	-3785.8
70.01		-3861.8	-3933.6
70.12		-4022.2	-3904.3
70.56		-3671.2	-4105.4
70.61		-3796.9	-4037.6
70.93		-4343.3	-3919
71.04		-4288	-3870.2
71.24		-4171.3	-3719.8
71.29		-3810.9	-3374.2
71.51		-4195.2	-3358.5
71.68		-4341.1	-3826.2
72.13		-4306.7	-3484.4
72.2		-4261.6	-3807.3
72.48		-4636.5	-3818.4
72.5		-4070.3	-3785.5
72.69		-4006.5	-4339.5
72.83		-3847.1	-3470.7
73.11		-4433.7	-3946
73.39		-4234.1	-3897.9
73.73		-4578.4	-3730.7
73.74		-4220.3	-3865.7
73.92		-4470.8	-3386.5
74.21		-3714.8	-3827.7
74.29		-4218.4	-3785.3
74.35		-3911.7	-3788.8
74.86		-4277.8	-3682.3
74.92		-4384.6	-4129.2
75.2		-4375	-3783.3
75.72		-3948.7	-3565.1
75.8		-4558.1	-3639.2
76.09		-4310.5	-3557.8
76.27		-3921.2	-3208.3
76.42		-3999.5	-3322.6
76.63		-4049.5	-3800.8
76.83		-4424.3	-3702.1
76.86		-3931	-3988.5
77.22		-4007.9	-3619.4
77.29		-4036.4	-3312.3
77.37		-4160.3	-3715
78.04		-4565.2	-3639.9
78.08		-4408.6	-3849.9
78.1		-3622.9	-3159.2
78.42		-4460.4	-3215.5
78.6			-3654.6
78.91			-3620.4
79.05			-3363.8
79.43			-3097.4
79.44			-3447.2
79.45			-3434.7
79.99			-3969
80.02			-3779.4
80.43			-3738.9
80.54			-3215.6
80.61			-3536.1
80.98			-3966.3
81.23			-3620.5
81.5			-3849.3
81.74			-3745.4
81.76			-3275.6
81.95			-3309.6
82.2			-3565.2
82.41			-3889.4
82.52			-3633.2
82.82			-3980.4
82.92			-3665.3
83.12			-3342.5
83.33			-3221.5
83.63			-3003.7
83.74			-3575.2
83.88			-3844.5
84.08
84.28
84.48
84.72
85.15
85.29
85.44
85.76
85.99
86.25
86.44
86.59
86.75
86.83
87.26
87.4
87.6
87.77
88.04
88.07
88.27
88.63
88.82
88.88
88.96
89.27
89.66
89.76
89.8
90.24
90.42
90.57
90.63
90.98
91.19
91.55
91.68
91.85
91.98
92.35
92.44
92.72
92.88
93.05
93.33
93.38
93.53
93.74
94.06
94.11
94.47
94.51
94.66
95.08
95.15
95.36
95.63
95.76
96.04
96.24
96.45
96.61
96.69
96.84
97.05
97.44
97.45
97.88
98
98.21
98.39
98.55
98.86
99.02
99.15
99.33
99.66
99.74
99.85
25	-12332
25.167	-12332
25.333	-12313
25.5	-12367
25.667	-12363
25.833	-12358
26	-12354
26.167	-12362
26.333	-12289
26.5	-12374
26.667	-12322
26.833	-12294
27	-12366
27.167	-12358
27.333	-12229
27.5	-12224
27.667	-12266
27.833	-12095
28	-12220
28.167	-12216
28.333	-12174
28.5	-12135
28.667	-12230
28.833	-12192
29	-12124
29.167	-12223
29.333	-12231
29.5	-12192
29.667	-12030
29.833	-12142
30	-12145
30.167	-12059
30.333	-12151
30.5	-12046
30.667	-11982
30.833	-11989
31	-12086
31.167	-12039
31.333	-11920
31.5	-11939
31.667	-12100
31.833	-12016
32	-12023
32.167	-11981
32.333	-11976
32.5	-11944
32.667	-11940
32.833	-11891
33	-11936
33.167	-11811
33.333	-11850
33.5	-11938
33.667	-11919
33.834	-11880
34	-11833
34.167	-11822
34.334	-11825
34.5	-11844
34.667	-11856
34.834	-11793
35	-11742
35.167	-11805
35.334	-11693
35.5	-11876
35.667	-11741
35.834	-11735
36	-11606
36.167	-11712
36.334	-11661
36.5	-11647
36.667	-11576
36.834	-11545
37	-11673
37.167	-11616
37.334	-11680
37.5	-11643
37.667	-11622
37.834	-11405
38	-11534
38.167	-11520
38.334	-11511
38.5	-11495
38.667	-11442
38.834	-11434
39	-11467
39.167	-11558
39.334	-11532
39.5	-11326
39.667	-11302
39.834	-11382
40	-11450
40.167	-11354
40.334	-11102
40.5	-11398
40.667	-11354
40.834	-11219
41	-11219
41.167	-11174
41.334	-11165
41.5	-11290
41.667	-11057
41.834	-11068
42	-11080
42.167	-11147
42.334	-11107
42.5	-11059
42.667	-10998
42.834	-11025
43	-10857
43.167	-10988
43.334	-10913
43.5	-10903
43.667	-10795
43.834	-10835
44	-10902
44.167	-10818
44.334	-10800
44.5	-10703
44.667	-10717
44.834	-10606
45	-10758
45.167	-10610
45.334	-10538
45.5	-10523
45.667	-10478
45.834	-10463
46	-10404
46.167	-10429
46.334	-10350
46.5	-10366
46.667	-10293
46.834	-10263
47	-10329
47.167	-10202
47.334	-10215
47.5	-10225
47.667	-10016
47.834	-10119
48	-10012
48.167	-9902.4
48.334	-9836.9
48.5	-9939.7
48.667	-9868.9
48.834	-9736.8
49	-9729.6
49.167	-9727
49.334	-9656
49.5	-9602.6
49.667	-9612.8
49.834	-9506.2
50	-9397.5
50.167	-9476.3
50.334	-9440.5
50.501	-9342.7
50.667	-9344.7
50.834	-9177.4
51.001	-9212.4
51.167	-9082.6
51.334	-9045.4
51.501	-9042.9
51.667	-8977.1
51.834	-8810.7
52.001	-8868
52.167	-8859.1
52.334	-8758.2
52.501	-8645.7
52.667	-8687.8
52.834	-8547.8
53.001	-8450.3
53.167	-8491.2
53.334	-8372
53.501	-8300.3
53.667	-8075.4
53.834	-8102.3
54.001	-8109.9
54.167	-8060.5
54.334	-7938.3
54.501	-7939.3
54.667	-7968.1
54.834	-7816
55.001	-7791.4
55.167	-7689.6
55.334	-7591.8
55.501	-7420.4
55.667	-7439.4
55.834	-7506.8
56.001	-7232.6
56.167	-7259
56.334	-7198
56.501	-7202.1
56.667	-7149.3
56.834	-7021
57.001	-6957.4
57.167	-6874.3
57.334	-6866.1
57.501	-6707.4
57.667	-6584.4
57.834	-6637.8
58.001	-6577.6
58.167	-6464.9
58.334	-6367.2
58.501	-6310.8
58.667	-6325.5
58.834	-6118.5
59.001	-6085.3
59.167	-6110.8
59.334	-5988.1
59.501	-5961.9
59.667	-5911.6
59.834	-5913
60.001	-5703.2
60.167	-5643.2
60.334	-5699.7
60.501	-5628.7
60.667	-5508.4
60.834	-5569
61.001	-5494.5
61.167	-5363.1
61.334	-5388.7
61.501	-5187.4
61.667	-5237.5
61.834	-5041.8
62.001	-5099.4
62.167	-4991.5
62.334	-5071.3
62.501	-5002.2
62.667	-4898
62.834	-4850.6
63.001	-4764.4
63.167	-4774.6
63.334	-4741.1
63.501	-4619.4
63.667	-4602.5
63.834	-4569.6
64.001	-4550.2
64.167	-4424.3
64.334	-4394.4
64.501	-4343.2
64.667	-4320.3
64.834	-4286.5
65.001	-4081
65.167	-4293.1
65.334	-4160.2
65.501	-4205.9
65.667	-4128.9
65.834	-4053.3
66.001	-4126.5
66.167	-3971.9
66.334	-4046.1
66.501	-3897.9
66.668	-4036.9
66.834	-3972.7
67.001	-3836.6
67.168	-3843.4
67.334	-3945.4
67.501	-3788.6
67.668	-3770.4
67.834	-3775.3
68.001	-3712.8
68.168	-3817.3
68.334	-3677.4
68.501	-3762
68.668	-3787.6
68.834	-3618.4
69.001	-3655.6
69.168	-3591.2
69.334	-3601.2
69.501	-3361.8
69.668	-3712.2
69.834	-3514.9
70.001	-3610.7
70.168	-3456.2
70.334	-3508.1
70.501	-3576.3
70.668	-3520.9
70.834	-3596.5
71.001	-3410.5
71.168	-3418.1
71.334	-3397.1
71.501	-3386.2
71.668	-3416.6
71.834	-3256.1
72.001	-3426.8
72.168	-3401.7
72.334	-3404
72.501	-3445.1
72.668	-3262.3
72.834	-3339.6
73.001	-3386.6
73.168	-3312.5
73.334	-3301.8
73.501	-3310.1
73.668	-3289.9
73.834	-3383.7
74.001	-3280.6
74.168	-3163.6
74.334	-3288.2
74.501	-3262.7
74.668	-3306.7
74.834	-3267.5
75.001	-3287.3
75.168	-3202.3
75.334	-3185.7
75.501	-3285
75.668	-3332.3
75.834	-3229.7
76.001	-3269.6
76.168	-3326.7
76.334	-3188.8
76.501	-3142.7
76.668	-3290.3
76.834	-3274
77.001	-3237.6
77.168	-3253.6
77.334	-3168.2
77.501	-3297.6
77.668	-3196.3
77.834	-3319.2
78.001	-3322.1
78.168	-3105.6
78.334	-3140.3
78.501	-3316
78.668	-3203
78.834	-3264.4
79.001	-3255.6
79.168	-3190.8
79.334	-3170.6
79.501	-3135.6
79.668	-3227
79.834	-3193
80.001	-3221.5
80.168	-3138.8
80.334	-3289.4
80.501	-3216.4
80.668	-3239
80.834	-3236.2
81.001	-3231.5
81.168	-3166
81.334	-3196.6
81.501	-3209.8
81.668	-3119.2
81.834	-3215
20				-13217
21				-13160
22				-13075
23				-13207
24				-13185
25				-13027
26				-12944
27				-12923
28				-12837
29				-12794
30				-12709
31				-12710
32				-12629
33				-12534
34				-12422
35				-12575
36				-12518
37				-12318
38				-12344
39				-12212
40				-12057
41				-12085
42				-12005
43				-11879
44				-11806
45				-11665
46				-11714
47				-11503
48				-11342
49				-11323
50				-11089
51				-10906
52				-10865
53				-10622
54				-10454
55				-10165
56				-10050
57				-9874.8
58				-9625.7
59				-9416.2
60				-9108.9
61				-8898.5
62				-8598.9
63				-8366.8
64				-8019.2
65				-7819.3
66				-7581.8
67				-7278
68				-7039.3
69				-6795.9
70				-6491.3
71				-6279.7
72				-6147.1
73				-5839.7
74				-5794.4
75				-5524.3
76				-5403.8
77				-5203.2
78				-5119.6
79				-4967.4
80				-4779.6
81				-4797.8
82				-4668.5
83				-4524.9
84				-4543.9
85				-4507.9
86				-4409.3
87				-4285.6
88				-4335.3
89				-4344.7
90				-4254.3
91				-4254.8
92				-4197.5
93				-4284.2
94				-4222.6
