# Supplementary material for: Design and characterization of a protein fold switching network
Source: Nat Commun. 2023 Jan 26;14:431. doi: 10.1038/s41467-023-36065-3 (PMC9879998; doi:10.1038/s41467-023-36065-3)
Supplement: Supplementary file 4 — Source Data [file 41467_2023_36065_MOESM4_ESM.zip › source data/SI_data_relax_Sb1.pdb.txt]

ATOM      1  N   GLY A   2       2.697   8.266  35.490  1.00  0.00              
ATOM      2  CA  GLY A   2       1.305   8.658  35.285  1.00  0.00              
ATOM      3  C   GLY A   2       1.113   9.267  33.917  1.00  0.00              
ATOM      4  O   GLY A   2       1.905   8.886  33.035  1.00  0.00              
ATOM      5 1H   GLY A   2       3.225   8.668  36.238  1.00  0.00              
ATOM      6 2H   GLY A   2       2.925   7.310  35.676  1.00  0.00              
ATOM      7 3H   GLY A   2       3.371   8.417  34.767  1.00  0.00              
ATOM      8 1HA  GLY A   2       0.670   7.777  35.377  1.00  0.00              
ATOM      9 2HA  GLY A   2       1.025   9.387  36.044  1.00  0.00              
ATOM     10  N   ILE A   3       0.207  10.114  33.789  1.00  0.00              
ATOM     11  CA  ILE A   3      -0.029  10.757  32.497  1.00  0.00              
ATOM     12  C   ILE A   3       0.139  12.254  32.600  1.00  0.00              
ATOM     13  O   ILE A   3      -0.435  12.958  33.460  1.00  0.00              
ATOM     14  CB  ILE A   3      -1.435  10.449  31.952  1.00  0.00              
ATOM     15  CG1 ILE A   3      -1.613   8.941  31.757  1.00  0.00              
ATOM     16  CG2 ILE A   3      -1.673  11.190  30.645  1.00  0.00              
ATOM     17  CD1 ILE A   3      -3.026   8.534  31.404  1.00  0.00              
ATOM     18  H   ILE A   3      -0.373  10.364  34.577  1.00  0.00              
ATOM     19  HA  ILE A   3       0.716  10.439  31.769  1.00  0.00              
ATOM     20  HB  ILE A   3      -2.177  10.760  32.686  1.00  0.00              
ATOM     21 1HG1 ILE A   3      -0.937   8.635  30.959  1.00  0.00              
ATOM     22 2HG1 ILE A   3      -1.318   8.457  32.688  1.00  0.00              
ATOM     23 1HG2 ILE A   3      -2.671  10.961  30.273  1.00  0.00              
ATOM     24 2HG2 ILE A   3      -1.587  12.263  30.814  1.00  0.00              
ATOM     25 3HG2 ILE A   3      -0.931  10.878  29.909  1.00  0.00              
ATOM     26 1HD1 ILE A   3      -3.073   7.452  31.282  1.00  0.00              
ATOM     27 2HD1 ILE A   3      -3.703   8.839  32.202  1.00  0.00              
ATOM     28 3HD1 ILE A   3      -3.322   9.016  30.473  1.00  0.00              
ATOM     29  N   ALA A   4       1.005  12.838  31.778  1.00  0.00              
ATOM     30  CA  ALA A   4       1.408  14.240  31.747  1.00  0.00              
ATOM     31  C   ALA A   4       1.145  14.850  30.391  1.00  0.00              
ATOM     32  O   ALA A   4       1.451  14.209  29.392  1.00  0.00              
ATOM     33  CB  ALA A   4       2.877  14.384  32.116  1.00  0.00              
ATOM     34  H   ALA A   4       1.408  12.195  31.111  1.00  0.00              
ATOM     35  HA  ALA A   4       0.814  14.791  32.476  1.00  0.00              
ATOM     36 1HB  ALA A   4       3.157  15.437  32.087  1.00  0.00              
ATOM     37 2HB  ALA A   4       3.041  13.993  33.121  1.00  0.00              
ATOM     38 3HB  ALA A   4       3.487  13.827  31.406  1.00  0.00              
ATOM     39  N   THR A   5       0.788  16.060  30.431  1.00  0.00              
ATOM     40  CA  THR A   5       0.556  16.844  29.224  1.00  0.00              
ATOM     41  C   THR A   5       1.650  17.863  29.025  1.00  0.00              
ATOM     42  O   THR A   5       1.825  18.667  29.984  1.00  0.00              
ATOM     43  CB  THR A   5      -0.801  17.571  29.265  1.00  0.00              
ATOM     44  OG1 THR A   5      -1.858  16.608  29.377  1.00  0.00              
ATOM     45  CG2 THR A   5      -1.004  18.396  28.004  1.00  0.00              
ATOM     46  H   THR A   5       0.660  16.496  31.333  1.00  0.00              
ATOM     47  HA  THR A   5       0.573  16.192  28.351  1.00  0.00              
ATOM     48  HB  THR A   5      -0.826  18.226  30.135  1.00  0.00              
ATOM     49  HG1 THR A   5      -2.703  17.064  29.403  1.00  0.00              
ATOM     50 1HG2 THR A   5      -1.968  18.902  28.052  1.00  0.00              
ATOM     51 2HG2 THR A   5      -0.208  19.136  27.922  1.00  0.00              
ATOM     52 3HG2 THR A   5      -0.980  17.741  27.134  1.00  0.00              
ATOM     53  N   PHE A   6       2.429  17.707  28.037  1.00  0.00              
ATOM     54  CA  PHE A   6       3.480  18.678  27.739  1.00  0.00              
ATOM     55  C   PHE A   6       3.046  19.628  26.650  1.00  0.00              
ATOM     56  O   PHE A   6       2.663  19.141  25.576  1.00  0.00              
ATOM     57  CB  PHE A   6       4.772  17.969  27.326  1.00  0.00              
ATOM     58  CG  PHE A   6       5.425  17.202  28.440  1.00  0.00              
ATOM     59  CD1 PHE A   6       4.931  15.967  28.834  1.00  0.00              
ATOM     60  CD2 PHE A   6       6.533  17.714  29.098  1.00  0.00              
ATOM     61  CE1 PHE A   6       5.532  15.260  29.859  1.00  0.00              
ATOM     62  CE2 PHE A   6       7.136  17.009  30.122  1.00  0.00              
ATOM     63  CZ  PHE A   6       6.634  15.781  30.503  1.00  0.00              
ATOM     64  H   PHE A   6       2.323  16.897  27.443  1.00  0.00              
ATOM     65  HA  PHE A   6       3.686  19.284  28.622  1.00  0.00              
ATOM     66 1HB  PHE A   6       4.569  17.252  26.531  1.00  0.00              
ATOM     67 2HB  PHE A   6       5.504  18.697  26.978  1.00  0.00              
ATOM     68  HD1 PHE A   6       4.061  15.554  28.324  1.00  0.00              
ATOM     69  HD2 PHE A   6       6.930  18.684  28.797  1.00  0.00              
ATOM     70  HE1 PHE A   6       5.133  14.291  30.158  1.00  0.00              
ATOM     71  HE2 PHE A   6       8.007  17.423  30.630  1.00  0.00              
ATOM     72  HZ  PHE A   6       7.106  15.226  31.312  1.00  0.00              
ATOM     73  N   LYS A   7       2.945  20.893  26.963  1.00  0.00              
ATOM     74  CA  LYS A   7       2.561  21.993  26.086  1.00  0.00              
ATOM     75  C   LYS A   7       3.777  22.706  25.540  1.00  0.00              
ATOM     76  O   LYS A   7       4.291  23.590  26.264  1.00  0.00              
ATOM     77  CB  LYS A   7       1.663  22.987  26.824  1.00  0.00              
ATOM     78  CG  LYS A   7       0.348  22.398  27.318  1.00  0.00              
ATOM     79  CD  LYS A   7      -0.430  23.404  28.153  1.00  0.00              
ATOM     80  CE  LYS A   7      -1.728  22.806  28.675  1.00  0.00              
ATOM     81  NZ  LYS A   7      -2.554  23.814  29.392  1.00  0.00              
ATOM     82  H   LYS A   7       3.166  21.088  27.929  1.00  0.00              
ATOM     83  HA  LYS A   7       2.013  21.605  25.226  1.00  0.00              
ATOM     84 1HB  LYS A   7       2.234  23.364  27.673  1.00  0.00              
ATOM     85 2HB  LYS A   7       1.457  23.806  26.134  1.00  0.00              
ATOM     86 1HG  LYS A   7      -0.247  22.106  26.452  1.00  0.00              
ATOM     87 2HG  LYS A   7       0.568  21.518  27.921  1.00  0.00              
ATOM     88 1HD  LYS A   7       0.192  23.713  28.994  1.00  0.00              
ATOM     89 2HD  LYS A   7      -0.655  24.271  27.532  1.00  0.00              
ATOM     90 1HE  LYS A   7      -2.288  22.413  27.828  1.00  0.00              
ATOM     91 2HE  LYS A   7      -1.479  21.991  29.354  1.00  0.00              
ATOM     92 1HZ  LYS A   7      -3.404  23.379  29.723  1.00  0.00              
ATOM     93 2HZ  LYS A   7      -2.034  24.179  30.179  1.00  0.00              
ATOM     94 3HZ  LYS A   7      -2.785  24.569  28.763  1.00  0.00              
ATOM     95  N   LEU A   8       4.303  22.278  24.435  1.00  0.00              
ATOM     96  CA  LEU A   8       5.566  22.721  23.851  1.00  0.00              
ATOM     97  C   LEU A   8       5.381  23.991  23.060  1.00  0.00              
ATOM     98  O   LEU A   8       4.722  23.870  21.996  1.00  0.00              
ATOM     99  CB  LEU A   8       6.158  21.624  22.957  1.00  0.00              
ATOM    100  CG  LEU A   8       7.541  21.936  22.371  1.00  0.00              
ATOM    101  CD1 LEU A   8       8.558  22.103  23.493  1.00  0.00              
ATOM    102  CD2 LEU A   8       7.958  20.817  21.428  1.00  0.00              
ATOM    103  H   LEU A   8       3.761  21.572  23.958  1.00  0.00              
ATOM    104  HA  LEU A   8       6.275  22.948  24.645  1.00  0.00              
ATOM    105 1HB  LEU A   8       6.235  20.821  23.689  1.00  0.00              
ATOM    106 2HB  LEU A   8       5.468  21.331  22.166  1.00  0.00              
ATOM    107  HG  LEU A   8       7.446  22.849  21.783  1.00  0.00              
ATOM    108 1HD1 LEU A   8       9.536  22.325  23.067  1.00  0.00              
ATOM    109 2HD1 LEU A   8       8.251  22.924  24.142  1.00  0.00              
ATOM    110 3HD1 LEU A   8       8.614  21.183  24.073  1.00  0.00              
ATOM    111 1HD2 LEU A   8       8.941  21.040  21.012  1.00  0.00              
ATOM    112 2HD2 LEU A   8       8.001  19.876  21.976  1.00  0.00              
ATOM    113 3HD2 LEU A   8       7.233  20.733  20.619  1.00  0.00              
ATOM    114  N   VAL A   9       5.862  25.069  23.483  1.00  0.00              
ATOM    115  CA  VAL A   9       5.618  26.356  22.834  1.00  0.00              
ATOM    116  C   VAL A   9       6.856  26.850  22.127  1.00  0.00              
ATOM    117  O   VAL A   9       7.889  26.980  22.817  1.00  0.00              
ATOM    118  CB  VAL A   9       5.160  27.427  23.842  1.00  0.00              
ATOM    119  CG1 VAL A   9       4.939  28.759  23.140  1.00  0.00              
ATOM    120  CG2 VAL A   9       3.889  26.983  24.551  1.00  0.00              
ATOM    121  H   VAL A   9       6.443  25.037  24.308  1.00  0.00              
ATOM    122  HA  VAL A   9       4.861  26.270  22.054  1.00  0.00              
ATOM    123  HB  VAL A   9       5.926  27.543  24.608  1.00  0.00              
ATOM    124 1HG1 VAL A   9       4.616  29.504  23.867  1.00  0.00              
ATOM    125 2HG1 VAL A   9       5.870  29.085  22.676  1.00  0.00              
ATOM    126 3HG1 VAL A   9       4.172  28.644  22.374  1.00  0.00              
ATOM    127 1HG2 VAL A   9       3.580  27.751  25.259  1.00  0.00              
ATOM    128 2HG2 VAL A   9       3.099  26.827  23.816  1.00  0.00              
ATOM    129 3HG2 VAL A   9       4.077  26.052  25.086  1.00  0.00              
ATOM    130  N   LEU A  10       6.809  26.993  20.845  1.00  0.00              
ATOM    131  CA  LEU A  10       7.981  27.383  20.071  1.00  0.00              
ATOM    132  C   LEU A  10       8.002  28.897  19.838  1.00  0.00              
ATOM    133  O   LEU A  10       7.024  29.639  20.015  1.00  0.00              
ATOM    134  CB  LEU A  10       8.005  26.631  18.734  1.00  0.00              
ATOM    135  CG  LEU A  10       7.941  25.102  18.843  1.00  0.00              
ATOM    136  CD1 LEU A  10       7.905  24.481  17.454  1.00  0.00              
ATOM    137  CD2 LEU A  10       9.141  24.597  19.630  1.00  0.00              
ATOM    138  H   LEU A  10       5.935  26.830  20.367  1.00  0.00              
ATOM    139  HA  LEU A  10       8.885  27.141  20.629  1.00  0.00              
ATOM    140 1HB  LEU A  10       7.083  27.014  18.299  1.00  0.00              
ATOM    141 2HB  LEU A  10       8.851  26.933  18.116  1.00  0.00              
ATOM    142  HG  LEU A  10       7.043  24.856  19.411  1.00  0.00              
ATOM    143 1HD1 LEU A  10       7.859  23.395  17.541  1.00  0.00              
ATOM    144 2HD1 LEU A  10       7.026  24.838  16.918  1.00  0.00              
ATOM    145 3HD1 LEU A  10       8.804  24.762  16.906  1.00  0.00              
ATOM    146 1HD2 LEU A  10       9.094  23.511  19.707  1.00  0.00              
ATOM    147 2HD2 LEU A  10      10.060  24.886  19.117  1.00  0.00              
ATOM    148 3HD2 LEU A  10       9.132  25.033  20.629  1.00  0.00              
ATOM    149  N   ASN A  11       9.197  29.329  19.474  1.00  0.00              
ATOM    150  CA  ASN A  11       9.494  30.710  19.138  1.00  0.00              
ATOM    151  C   ASN A  11       8.591  31.168  17.986  1.00  0.00              
ATOM    152  O   ASN A  11       8.501  30.432  16.999  1.00  0.00              
ATOM    153  CB  ASN A  11      10.957  30.898  18.783  1.00  0.00              
ATOM    154  CG  ASN A  11      11.886  30.774  19.960  1.00  0.00              
ATOM    155  OD1 ASN A  11      11.471  30.894  21.118  1.00  0.00              
ATOM    156  ND2 ASN A  11      13.151  30.616  19.666  1.00  0.00              
ATOM    157  H   ASN A  11       9.937  28.643  19.434  1.00  0.00              
ATOM    158  HA  ASN A  11       9.279  31.354  19.992  1.00  0.00              
ATOM    159 1HB  ASN A  11      11.395  30.384  17.927  1.00  0.00              
ATOM    160 2HB  ASN A  11      10.830  31.955  18.547  1.00  0.00              
ATOM    161 1HD2 ASN A  11      13.826  30.525  20.399  1.00  0.00              
ATOM    162 2HD2 ASN A  11      13.442  30.584  18.711  1.00  0.00              
ATOM    163  N   GLY A  12       7.934  32.350  17.990  1.00  0.00              
ATOM    164  CA  GLY A  12       7.066  32.834  16.919  1.00  0.00              
ATOM    165  C   GLY A  12       7.833  32.978  15.626  1.00  0.00              
ATOM    166  O   GLY A  12       7.203  32.939  14.517  1.00  0.00              
ATOM    167  H   GLY A  12       8.072  32.924  18.809  1.00  0.00              
ATOM    168 1HA  GLY A  12       6.250  32.126  16.774  1.00  0.00              
ATOM    169 2HA  GLY A  12       6.658  33.804  17.203  1.00  0.00              
ATOM    170  N   LYS A  13       9.183  33.172  15.555  1.00  0.00              
ATOM    171  CA  LYS A  13       9.982  33.309  14.341  1.00  0.00              
ATOM    172  C   LYS A  13      10.117  31.985  13.630  1.00  0.00              
ATOM    173  O   LYS A  13      10.689  31.980  12.489  1.00  0.00              
ATOM    174  CB  LYS A  13      11.368  33.871  14.663  1.00  0.00              
ATOM    175  CG  LYS A  13      12.269  32.917  15.438  1.00  0.00              
ATOM    176  CD  LYS A  13      13.643  33.525  15.676  1.00  0.00              
ATOM    177  CE  LYS A  13      14.544  32.572  16.447  1.00  0.00              
ATOM    178  NZ  LYS A  13      15.920  33.115  16.607  1.00  0.00              
ATOM    179  H   LYS A  13       9.641  33.221  16.454  1.00  0.00              
ATOM    180  HA  LYS A  13       9.487  33.989  13.647  1.00  0.00              
ATOM    181 1HB  LYS A  13      11.839  34.123  13.713  1.00  0.00              
ATOM    182 2HB  LYS A  13      11.218  34.780  15.245  1.00  0.00              
ATOM    183 1HG  LYS A  13      11.796  32.697  16.396  1.00  0.00              
ATOM    184 2HG  LYS A  13      12.373  31.997  14.864  1.00  0.00              
ATOM    185 1HD  LYS A  13      14.094  33.753  14.710  1.00  0.00              
ATOM    186 2HD  LYS A  13      13.521  34.447  16.245  1.00  0.00              
ATOM    187 1HE  LYS A  13      14.104  32.403  17.428  1.00  0.00              
ATOM    188 2HE  LYS A  13      14.588  31.629  15.902  1.00  0.00              
ATOM    189 1HZ  LYS A  13      16.485  32.454  17.122  1.00  0.00              
ATOM    190 2HZ  LYS A  13      16.330  33.271  15.697  1.00  0.00              
ATOM    191 3HZ  LYS A  13      15.881  33.988  17.112  1.00  0.00              
ATOM    192  N   THR A  14       9.754  30.899  14.150  1.00  0.00              
ATOM    193  CA  THR A  14       9.969  29.613  13.497  1.00  0.00              
ATOM    194  C   THR A  14       8.933  29.371  12.423  1.00  0.00              
ATOM    195  O   THR A  14       7.901  30.064  12.387  1.00  0.00              
ATOM    196  CB  THR A  14       9.927  28.448  14.504  1.00  0.00              
ATOM    197  OG1 THR A  14       8.624  28.374  15.098  1.00  0.00              
ATOM    198  CG2 THR A  14      10.967  28.648  15.595  1.00  0.00              
ATOM    199  H   THR A  14       9.298  30.924  15.051  1.00  0.00              
ATOM    200  HA  THR A  14      10.940  29.609  13.002  1.00  0.00              
ATOM    201  HB  THR A  14      10.129  27.516  13.976  1.00  0.00              
ATOM    202  HG1 THR A  14       8.601  27.647  15.725  1.00  0.00              
ATOM    203 1HG2 THR A  14      10.922  27.815  16.296  1.00  0.00              
ATOM    204 2HG2 THR A  14      11.960  28.693  15.146  1.00  0.00              
ATOM    205 3HG2 THR A  14      10.765  29.578  16.123  1.00  0.00              
ATOM    206  N   LEU A  15       9.166  28.492  11.458  1.00  0.00              
ATOM    207  CA  LEU A  15       8.154  28.214  10.446  1.00  0.00              
ATOM    208  C   LEU A  15       7.498  26.875  10.693  1.00  0.00              
ATOM    209  O   LEU A  15       8.096  25.997  11.338  1.00  0.00              
ATOM    210  CB  LEU A  15       8.773  28.248   9.042  1.00  0.00              
ATOM    211  CG  LEU A  15       9.488  29.558   8.678  1.00  0.00              
ATOM    212  CD1 LEU A  15      10.135  29.432   7.302  1.00  0.00              
ATOM    213  CD2 LEU A  15       8.488  30.705   8.700  1.00  0.00              
ATOM    214  H   LEU A  15      10.051  28.007  11.415  1.00  0.00              
ATOM    215  HA  LEU A  15       7.367  28.965  10.501  1.00  0.00              
ATOM    216 1HB  LEU A  15       9.498  27.443   9.149  1.00  0.00              
ATOM    217 2HB  LEU A  15       8.046  27.984   8.274  1.00  0.00              
ATOM    218  HG  LEU A  15      10.231  29.747   9.453  1.00  0.00              
ATOM    219 1HD1 LEU A  15      10.640  30.364   7.050  1.00  0.00              
ATOM    220 2HD1 LEU A  15      10.860  28.618   7.313  1.00  0.00              
ATOM    221 3HD1 LEU A  15       9.367  29.223   6.557  1.00  0.00              
ATOM    222 1HD2 LEU A  15       8.996  31.635   8.442  1.00  0.00              
ATOM    223 2HD2 LEU A  15       7.695  30.511   7.978  1.00  0.00              
ATOM    224 3HD2 LEU A  15       8.056  30.793   9.697  1.00  0.00              
ATOM    225  N   LYS A  16       6.435  26.611  10.017  1.00  0.00              
ATOM    226  CA  LYS A  16       5.693  25.364  10.149  1.00  0.00              
ATOM    227  C   LYS A  16       6.555  24.177   9.792  1.00  0.00              
ATOM    228  O   LYS A  16       6.374  23.144  10.496  1.00  0.00              
ATOM    229  CB  LYS A  16       4.441  25.383   9.270  1.00  0.00              
ATOM    230  CG  LYS A  16       3.352  26.334   9.748  1.00  0.00              
ATOM    231  CD  LYS A  16       2.141  26.294   8.828  1.00  0.00              
ATOM    232  CE  LYS A  16       1.053  27.247   9.303  1.00  0.00              
ATOM    233  NZ  LYS A  16      -0.129  27.236   8.399  1.00  0.00              
ATOM    234  H   LYS A  16       6.108  27.311   9.366  1.00  0.00              
ATOM    235  HA  LYS A  16       5.386  25.225  11.187  1.00  0.00              
ATOM    236 1HB  LYS A  16       4.760  25.671   8.268  1.00  0.00              
ATOM    237 2HB  LYS A  16       4.050  24.366   9.248  1.00  0.00              
ATOM    238 1HG  LYS A  16       3.053  26.040  10.755  1.00  0.00              
ATOM    239 2HG  LYS A  16       3.759  27.344   9.770  1.00  0.00              
ATOM    240 1HD  LYS A  16       2.459  26.576   7.823  1.00  0.00              
ATOM    241 2HD  LYS A  16       1.750  25.277   8.812  1.00  0.00              
ATOM    242 1HE  LYS A  16       0.747  26.945  10.303  1.00  0.00              
ATOM    243 2HE  LYS A  16       1.472  28.252   9.339  1.00  0.00              
ATOM    244 1HZ  LYS A  16      -0.825  27.879   8.748  1.00  0.00              
ATOM    245 2HZ  LYS A  16       0.154  27.517   7.470  1.00  0.00              
ATOM    246 3HZ  LYS A  16      -0.518  26.305   8.365  1.00  0.00              
ATOM    247  N   GLY A  17       7.518  24.140   8.871  1.00  0.00              
ATOM    248  CA  GLY A  17       8.312  22.919   8.744  1.00  0.00              
ATOM    249  C   GLY A  17       9.263  22.768   9.905  1.00  0.00              
ATOM    250  O   GLY A  17       9.614  21.656  10.313  1.00  0.00              
ATOM    251  H   GLY A  17       7.717  24.921   8.261  1.00  0.00              
ATOM    252 1HA  GLY A  17       7.642  22.060   8.719  1.00  0.00              
ATOM    253 2HA  GLY A  17       8.884  22.960   7.818  1.00  0.00              
ATOM    254  N   GLU A  18       9.651  23.894  10.560  1.00  0.00              
ATOM    255  CA  GLU A  18      10.540  23.815  11.717  1.00  0.00              
ATOM    256  C   GLU A  18       9.794  23.342  12.943  1.00  0.00              
ATOM    257  O   GLU A  18      10.358  22.699  13.778  1.00  0.00              
ATOM    258  CB  GLU A  18      11.189  25.175  11.995  1.00  0.00              
ATOM    259  CG  GLU A  18      12.097  25.677  10.879  1.00  0.00              
ATOM    260  CD  GLU A  18      12.697  27.010  11.227  1.00  0.00              
ATOM    261  OE1 GLU A  18      11.952  27.913  11.531  1.00  0.00              
ATOM    262  OE2 GLU A  18      13.898  27.101  11.293  1.00  0.00              
ATOM    263  H   GLU A  18       9.326  24.798  10.250  1.00  0.00              
ATOM    264  HA  GLU A  18      11.329  23.086  11.529  1.00  0.00              
ATOM    265 1HB  GLU A  18      10.379  25.887  12.152  1.00  0.00              
ATOM    266 2HB  GLU A  18      11.766  25.071  12.914  1.00  0.00              
ATOM    267 1HG  GLU A  18      12.891  24.978  10.619  1.00  0.00              
ATOM    268 2HG  GLU A  18      11.423  25.792  10.032  1.00  0.00              
ATOM    269  N   THR A  19       8.617  23.685  12.969  1.00  0.00              
ATOM    270  CA  THR A  19       7.631  23.260  13.955  1.00  0.00              
ATOM    271  C   THR A  19       7.386  21.770  13.877  1.00  0.00              
ATOM    272  O   THR A  19       7.440  21.016  14.888  1.00  0.00              
ATOM    273  CB  THR A  19       6.291  23.997  13.773  1.00  0.00              
ATOM    274  OG1 THR A  19       6.485  25.403  13.970  1.00  0.00              
ATOM    275  CG2 THR A  19       5.262  23.486  14.771  1.00  0.00              
ATOM    276  H   THR A  19       8.335  24.316  12.232  1.00  0.00              
ATOM    277  HA  THR A  19       8.004  23.461  14.960  1.00  0.00              
ATOM    278  HB  THR A  19       5.928  23.828  12.760  1.00  0.00              
ATOM    279  HG1 THR A  19       7.121  25.731  13.329  1.00  0.00              
ATOM    280 1HG2 THR A  19       4.322  24.018  14.627  1.00  0.00              
ATOM    281 2HG2 THR A  19       5.104  22.419  14.616  1.00  0.00              
ATOM    282 3HG2 THR A  19       5.624  23.656  15.784  1.00  0.00              
ATOM    283  N   THR A  20       7.246  21.188  12.678  1.00  0.00              
ATOM    284  CA  THR A  20       7.169  19.746  12.480  1.00  0.00              
ATOM    285  C   THR A  20       8.452  19.070  12.903  1.00  0.00              
ATOM    286  O   THR A  20       8.406  17.976  13.465  1.00  0.00              
ATOM    287  CB  THR A  20       6.877  19.386  11.012  1.00  0.00              
ATOM    288  OG1 THR A  20       5.606  19.926  10.628  1.00  0.00              
ATOM    289  CG2 THR A  20       6.860  17.877  10.825  1.00  0.00              
ATOM    290  H   THR A  20       7.193  21.798  11.876  1.00  0.00              
ATOM    291  HA  THR A  20       6.377  19.329  13.103  1.00  0.00              
ATOM    292  HB  THR A  20       7.652  19.820  10.380  1.00  0.00              
ATOM    293  HG1 THR A  20       5.426  19.701   9.712  1.00  0.00              
ATOM    294 1HG2 THR A  20       6.652  17.642   9.781  1.00  0.00              
ATOM    295 2HG2 THR A  20       7.829  17.465  11.105  1.00  0.00              
ATOM    296 3HG2 THR A  20       6.085  17.442  11.456  1.00  0.00              
ATOM    297  N   THR A  21       9.619  19.662  12.613  1.00  0.00              
ATOM    298  CA  THR A  21      10.916  19.146  13.041  1.00  0.00              
ATOM    299  C   THR A  21      11.025  19.134  14.545  1.00  0.00              
ATOM    300  O   THR A  21      11.613  18.184  15.086  1.00  0.00              
ATOM    301  CB  THR A  21      12.079  19.970  12.462  1.00  0.00              
ATOM    302  OG1 THR A  21      12.066  19.886  11.032  1.00  0.00              
ATOM    303  CG2 THR A  21      13.412  19.459  12.986  1.00  0.00              
ATOM    304  H   THR A  21       9.583  20.512  12.067  1.00  0.00              
ATOM    305  HA  THR A  21      11.028  18.112  12.714  1.00  0.00              
ATOM    306  HB  THR A  21      11.953  21.013  12.752  1.00  0.00              
ATOM    307  HG1 THR A  21      11.334  19.333  10.751  1.00  0.00              
ATOM    308 1HG2 THR A  21      14.220  20.057  12.564  1.00  0.00              
ATOM    309 2HG2 THR A  21      13.430  19.538  14.073  1.00  0.00              
ATOM    310 3HG2 THR A  21      13.541  18.418  12.695  1.00  0.00              
ATOM    311  N   GLU A  22      10.627  20.191  15.252  1.00  0.00              
ATOM    312  CA  GLU A  22      10.737  20.234  16.701  1.00  0.00              
ATOM    313  C   GLU A  22       9.775  19.216  17.288  1.00  0.00              
ATOM    314  O   GLU A  22      10.077  18.634  18.330  1.00  0.00              
ATOM    315  CB  GLU A  22      10.440  21.635  17.239  1.00  0.00              
ATOM    316  CG  GLU A  22      11.462  22.691  16.842  1.00  0.00              
ATOM    317  CD  GLU A  22      12.788  22.445  17.507  1.00  0.00              
ATOM    318  OE1 GLU A  22      12.843  21.629  18.396  1.00  0.00              
ATOM    319  OE2 GLU A  22      13.768  22.987  17.053  1.00  0.00              
ATOM    320  H   GLU A  22      10.236  20.985  14.765  1.00  0.00              
ATOM    321  HA  GLU A  22      11.749  19.960  17.003  1.00  0.00              
ATOM    322 1HB  GLU A  22       9.459  21.921  16.859  1.00  0.00              
ATOM    323 2HB  GLU A  22      10.401  21.558  18.326  1.00  0.00              
ATOM    324 1HG  GLU A  22      11.607  22.772  15.765  1.00  0.00              
ATOM    325 2HG  GLU A  22      11.033  23.618  17.221  1.00  0.00              
ATOM    326  N   ALA A  23       8.630  18.954  16.611  1.00  0.00              
ATOM    327  CA  ALA A  23       7.675  17.914  16.980  1.00  0.00              
ATOM    328  C   ALA A  23       8.292  16.542  16.847  1.00  0.00              
ATOM    329  O   ALA A  23       8.065  15.719  17.703  1.00  0.00              
ATOM    330  CB  ALA A  23       6.425  18.092  16.101  1.00  0.00              
ATOM    331  H   ALA A  23       8.444  19.527  15.801  1.00  0.00              
ATOM    332  HA  ALA A  23       7.409  18.040  18.030  1.00  0.00              
ATOM    333 1HB  ALA A  23       5.691  17.327  16.355  1.00  0.00              
ATOM    334 2HB  ALA A  23       5.995  19.078  16.274  1.00  0.00              
ATOM    335 3HB  ALA A  23       6.701  17.995  15.052  1.00  0.00              
ATOM    336  N   VAL A  24       9.012  16.311  15.804  1.00  0.00              
ATOM    337  CA  VAL A  24       9.732  15.047  15.688  1.00  0.00              
ATOM    338  C   VAL A  24      10.817  14.945  16.735  1.00  0.00              
ATOM    339  O   VAL A  24      11.003  13.849  17.263  1.00  0.00              
ATOM    340  CB  VAL A  24      10.364  14.874  14.294  1.00  0.00              
ATOM    341  CG1 VAL A  24      11.284  13.663  14.273  1.00  0.00              
ATOM    342  CG2 VAL A  24       9.284  14.738  13.232  1.00  0.00              
ATOM    343  H   VAL A  24       9.089  16.991  15.061  1.00  0.00              
ATOM    344  HA  VAL A  24       9.074  14.197  15.876  1.00  0.00              
ATOM    345  HB  VAL A  24      10.936  15.769  14.051  1.00  0.00              
ATOM    346 1HG1 VAL A  24      11.723  13.556  13.281  1.00  0.00              
ATOM    347 2HG1 VAL A  24      12.079  13.796  15.008  1.00  0.00              
ATOM    348 3HG1 VAL A  24      10.713  12.767  14.515  1.00  0.00              
ATOM    349 1HG2 VAL A  24       9.748  14.618  12.254  1.00  0.00              
ATOM    350 2HG2 VAL A  24       8.666  13.867  13.451  1.00  0.00              
ATOM    351 3HG2 VAL A  24       8.661  15.633  13.230  1.00  0.00              
ATOM    352  N   ASP A  25      11.551  15.955  17.060  1.00  0.00              
ATOM    353  CA  ASP A  25      12.557  15.943  18.117  1.00  0.00              
ATOM    354  C   ASP A  25      11.933  15.631  19.456  1.00  0.00              
ATOM    355  O   ASP A  25      12.470  14.864  20.243  1.00  0.00              
ATOM    356  CB  ASP A  25      13.291  17.284  18.183  1.00  0.00              
ATOM    357  CG  ASP A  25      14.264  17.526  17.038  1.00  0.00              
ATOM    358  OD1 ASP A  25      14.559  16.594  16.328  1.00  0.00              
ATOM    359  OD2 ASP A  25      14.580  18.664  16.784  1.00  0.00              
ATOM    360  H   ASP A  25      11.401  16.803  16.533  1.00  0.00              
ATOM    361  HA  ASP A  25      13.288  15.157  17.922  1.00  0.00              
ATOM    362 1HB  ASP A  25      12.623  18.141  18.279  1.00  0.00              
ATOM    363 2HB  ASP A  25      13.848  17.152  19.111  1.00  0.00              
ATOM    364  N   ALA A  26      10.698  16.224  19.694  1.00  0.00              
ATOM    365  CA  ALA A  26       9.955  15.896  20.907  1.00  0.00              
ATOM    366  C   ALA A  26       9.536  14.444  20.908  1.00  0.00              
ATOM    367  O   ALA A  26       9.642  13.831  21.933  1.00  0.00              
ATOM    368  CB  ALA A  26       8.759  16.861  21.000  1.00  0.00              
ATOM    369  H   ALA A  26      10.302  16.883  19.038  1.00  0.00              
ATOM    370  HA  ALA A  26      10.611  16.035  21.766  1.00  0.00              
ATOM    371 1HB  ALA A  26       8.184  16.640  21.899  1.00  0.00              
ATOM    372 2HB  ALA A  26       9.123  17.888  21.046  1.00  0.00              
ATOM    373 3HB  ALA A  26       8.124  16.738  20.125  1.00  0.00              
ATOM    374  N   ALA A  27       9.111  13.858  19.730  1.00  0.00              
ATOM    375  CA  ALA A  27       8.796  12.434  19.698  1.00  0.00              
ATOM    376  C   ALA A  27      10.030  11.600  19.959  1.00  0.00              
ATOM    377  O   ALA A  27       9.872  10.527  20.540  1.00  0.00              
ATOM    378  CB  ALA A  27       8.153  12.128  18.335  1.00  0.00              
ATOM    379  H   ALA A  27       9.014  14.402  18.885  1.00  0.00              
ATOM    380  HA  ALA A  27       8.090  12.214  20.498  1.00  0.00              
ATOM    381 1HB  ALA A  27       7.906  11.068  18.281  1.00  0.00              
ATOM    382 2HB  ALA A  27       7.245  12.719  18.220  1.00  0.00              
ATOM    383 3HB  ALA A  27       8.853  12.378  17.539  1.00  0.00              
ATOM    384  N   THR A  28      11.152  11.954  19.503  1.00  0.00              
ATOM    385  CA  THR A  28      12.357  11.205  19.837  1.00  0.00              
ATOM    386  C   THR A  28      12.665  11.301  21.313  1.00  0.00              
ATOM    387  O   THR A  28      13.016  10.337  21.919  1.00  0.00              
ATOM    388  CB  THR A  28      13.578  11.702  19.041  1.00  0.00              
ATOM    389  OG1 THR A  28      13.348  11.510  17.639  1.00  0.00              
ATOM    390  CG2 THR A  28      14.830  10.941  19.453  1.00  0.00              
ATOM    391  H   THR A  28      11.225  12.763  18.902  1.00  0.00              
ATOM    392  HA  THR A  28      12.207  10.147  19.617  1.00  0.00              
ATOM    393  HB  THR A  28      13.719  12.765  19.235  1.00  0.00              
ATOM    394  HG1 THR A  28      12.483  11.114  17.508  1.00  0.00              
ATOM    395 1HG2 THR A  28      15.682  11.307  18.880  1.00  0.00              
ATOM    396 2HG2 THR A  28      15.014  11.094  20.516  1.00  0.00              
ATOM    397 3HG2 THR A  28      14.690   9.879  19.258  1.00  0.00              
ATOM    398  N   ALA A  29      12.502  12.462  21.962  1.00  0.00              
ATOM    399  CA  ALA A  29      12.744  12.502  23.398  1.00  0.00              
ATOM    400  C   ALA A  29      11.720  11.630  24.102  1.00  0.00              
ATOM    401  O   ALA A  29      12.088  10.873  25.011  1.00  0.00              
ATOM    402  CB  ALA A  29      12.617  13.902  23.939  1.00  0.00              
ATOM    403  H   ALA A  29      12.217  13.307  21.488  1.00  0.00              
ATOM    404  HA  ALA A  29      13.759  12.155  23.591  1.00  0.00              
ATOM    405 1HB  ALA A  29      12.804  13.895  25.013  1.00  0.00              
ATOM    406 2HB  ALA A  29      13.344  14.549  23.449  1.00  0.00              
ATOM    407 3HB  ALA A  29      11.612  14.276  23.749  1.00  0.00              
ATOM    408  N   LEU A  30      10.464  11.648  23.624  1.00  0.00              
ATOM    409  CA  LEU A  30       9.424  10.818  24.181  1.00  0.00              
ATOM    410  C   LEU A  30       9.802   9.340  24.140  1.00  0.00              
ATOM    411  O   LEU A  30       9.656   8.634  25.133  1.00  0.00              
ATOM    412  CB  LEU A  30       8.109  11.058  23.429  1.00  0.00              
ATOM    413  CG  LEU A  30       7.417  12.392  23.734  1.00  0.00              
ATOM    414  CD1 LEU A  30       6.231  12.590  22.800  1.00  0.00              
ATOM    415  CD2 LEU A  30       6.967  12.410  25.188  1.00  0.00              
ATOM    416  H   LEU A  30      10.244  12.262  22.853  1.00  0.00              
ATOM    417  HA  LEU A  30       9.284  11.065  25.233  1.00  0.00              
ATOM    418 1HB  LEU A  30       8.487  11.058  22.407  1.00  0.00              
ATOM    419 2HB  LEU A  30       7.413  10.229  23.558  1.00  0.00              
ATOM    420  HG  LEU A  30       8.159  13.180  23.605  1.00  0.00              
ATOM    421 1HD1 LEU A  30       5.745  13.540  23.024  1.00  0.00              
ATOM    422 2HD1 LEU A  30       6.578  12.597  21.767  1.00  0.00              
ATOM    423 3HD1 LEU A  30       5.519  11.778  22.939  1.00  0.00              
ATOM    424 1HD2 LEU A  30       6.476  13.360  25.404  1.00  0.00              
ATOM    425 2HD2 LEU A  30       6.270  11.591  25.364  1.00  0.00              
ATOM    426 3HD2 LEU A  30       7.834  12.295  25.839  1.00  0.00              
ATOM    427  N   LYS A  31      10.353   8.862  23.020  1.00  0.00              
ATOM    428  CA  LYS A  31      10.874   7.502  22.903  1.00  0.00              
ATOM    429  C   LYS A  31      12.042   7.289  23.837  1.00  0.00              
ATOM    430  O   LYS A  31      12.169   6.196  24.347  1.00  0.00              
ATOM    431  CB  LYS A  31      11.282   7.229  21.430  1.00  0.00              
ATOM    432  CG  LYS A  31      10.075   7.132  20.465  1.00  0.00              
ATOM    433  CD  LYS A  31      10.441   6.903  18.996  1.00  0.00              
ATOM    434  CE  LYS A  31       9.161   6.879  18.149  1.00  0.00              
ATOM    435  NZ  LYS A  31       9.511   6.677  16.735  1.00  0.00              
ATOM    436  H   LYS A  31      10.407   9.479  22.223  1.00  0.00              
ATOM    437  HA  LYS A  31      10.106   6.786  23.199  1.00  0.00              
ATOM    438 1HB  LYS A  31      11.938   8.044  21.124  1.00  0.00              
ATOM    439 2HB  LYS A  31      11.840   6.292  21.421  1.00  0.00              
ATOM    440 1HG  LYS A  31       9.443   6.301  20.782  1.00  0.00              
ATOM    441 2HG  LYS A  31       9.508   8.061  20.524  1.00  0.00              
ATOM    442 1HD  LYS A  31      11.098   7.711  18.672  1.00  0.00              
ATOM    443 2HD  LYS A  31      10.968   5.953  18.913  1.00  0.00              
ATOM    444 1HE  LYS A  31       8.529   6.069  18.508  1.00  0.00              
ATOM    445 2HE  LYS A  31       8.645   7.829  18.284  1.00  0.00              
ATOM    446 1HZ  LYS A  31       8.668   6.662  16.179  1.00  0.00              
ATOM    447 2HZ  LYS A  31      10.107   7.431  16.424  1.00  0.00              
ATOM    448 3HZ  LYS A  31       9.998   5.798  16.632  1.00  0.00              
ATOM    449  N   ASN A  32      12.877   8.276  23.986  1.00  0.00              
ATOM    450  CA  ASN A  32      13.979   8.075  24.923  1.00  0.00              
ATOM    451  C   ASN A  32      13.468   7.970  26.344  1.00  0.00              
ATOM    452  O   ASN A  32      14.343   7.479  27.101  1.00  0.00              
ATOM    453  CB  ASN A  32      14.992   9.247  24.788  1.00  0.00              
ATOM    454  CG  ASN A  32      15.869   9.265  23.531  1.00  0.00              
ATOM    455  OD1 ASN A  32      16.072   8.259  22.863  1.00  0.00              
ATOM    456  ND2 ASN A  32      16.436  10.385  23.175  1.00  0.00              
ATOM    457  H   ASN A  32      12.802   9.155  23.496  1.00  0.00              
ATOM    458  HA  ASN A  32      14.495   7.142  24.693  1.00  0.00              
ATOM    459 1HB  ASN A  32      14.682  10.277  24.971  1.00  0.00              
ATOM    460 2HB  ASN A  32      15.603   8.898  25.622  1.00  0.00              
ATOM    461 1HD2 ASN A  32      17.011  10.416  22.357  1.00  0.00              
ATOM    462 2HD2 ASN A  32      16.295  11.212  23.719  1.00  0.00              
ATOM    463  N   PHE A  33      12.370   8.485  26.704  1.00  0.00              
ATOM    464  CA  PHE A  33      11.967   8.325  28.098  1.00  0.00              
ATOM    465  C   PHE A  33      10.930   7.241  28.240  1.00  0.00              
ATOM    466  O   PHE A  33      10.341   7.061  29.307  1.00  0.00              
ATOM    467  CB  PHE A  33      11.424   9.640  28.661  1.00  0.00              
ATOM    468  CG  PHE A  33      12.443  10.742  28.714  1.00  0.00              
ATOM    469  CD1 PHE A  33      12.360  11.826  27.852  1.00  0.00              
ATOM    470  CD2 PHE A  33      13.488  10.698  29.625  1.00  0.00              
ATOM    471  CE1 PHE A  33      13.297  12.841  27.900  1.00  0.00              
ATOM    472  CE2 PHE A  33      14.425  11.711  29.676  1.00  0.00              
ATOM    473  CZ  PHE A  33      14.329  12.784  28.812  1.00  0.00              
ATOM    474  H   PHE A  33      11.769   8.997  26.074  1.00  0.00              
ATOM    475  HA  PHE A  33      12.824   8.019  28.699  1.00  0.00              
ATOM    476 1HB  PHE A  33      10.604  10.003  28.042  1.00  0.00              
ATOM    477 2HB  PHE A  33      11.071   9.493  29.680  1.00  0.00              
ATOM    478  HD1 PHE A  33      11.542  11.871  27.132  1.00  0.00              
ATOM    479  HD2 PHE A  33      13.564   9.851  30.307  1.00  0.00              
ATOM    480  HE1 PHE A  33      13.219  13.686  27.217  1.00  0.00              
ATOM    481  HE2 PHE A  33      15.241  11.665  30.397  1.00  0.00              
ATOM    482  HZ  PHE A  33      15.069  13.582  28.849  1.00  0.00              
ATOM    483  N   GLY A  34      10.670   6.465  27.195  1.00  0.00              
ATOM    484  CA  GLY A  34       9.702   5.395  27.285  1.00  0.00              
ATOM    485  C   GLY A  34       8.246   5.837  27.284  1.00  0.00              
ATOM    486  O   GLY A  34       7.412   5.092  27.784  1.00  0.00              
ATOM    487  H   GLY A  34      11.152   6.621  26.321  1.00  0.00              
ATOM    488 1HA  GLY A  34       9.831   4.725  26.435  1.00  0.00              
ATOM    489 2HA  GLY A  34       9.866   4.843  28.210  1.00  0.00              
ATOM    490  N   ALA A  35       7.886   7.009  26.736  1.00  0.00              
ATOM    491  CA  ALA A  35       6.508   7.453  26.750  1.00  0.00              
ATOM    492  C   ALA A  35       5.537   6.780  25.791  1.00  0.00              
ATOM    493  O   ALA A  35       5.888   6.211  24.752  1.00  0.00              
ATOM    494  CB  ALA A  35       6.478   8.959  26.485  1.00  0.00              
ATOM    495  H   ALA A  35       8.587   7.595  26.304  1.00  0.00              
ATOM    496  HA  ALA A  35       6.085   7.249  27.734  1.00  0.00              
ATOM    497 1HB  ALA A  35       5.445   9.308  26.493  1.00  0.00              
ATOM    498 2HB  ALA A  35       7.041   9.477  27.261  1.00  0.00              
ATOM    499 3HB  ALA A  35       6.922   9.166  25.513  1.00  0.00              
ATOM    500  N   TYR A  36       4.282   6.840  26.206  1.00  0.00              
ATOM    501  CA  TYR A  36       3.177   6.254  25.449  1.00  0.00              
ATOM    502  C   TYR A  36       2.235   7.325  24.958  1.00  0.00              
ATOM    503  O   TYR A  36       1.698   8.010  25.851  1.00  0.00              
ATOM    504  CB  TYR A  36       2.414   5.244  26.305  1.00  0.00              
ATOM    505  CG  TYR A  36       3.276   4.124  26.849  1.00  0.00              
ATOM    506  CD1 TYR A  36       3.839   4.210  28.116  1.00  0.00              
ATOM    507  CD2 TYR A  36       3.523   2.986  26.099  1.00  0.00              
ATOM    508  CE1 TYR A  36       4.627   3.195  28.616  1.00  0.00              
ATOM    509  CE2 TYR A  36       4.309   1.963  26.588  1.00  0.00              
ATOM    510  CZ  TYR A  36       4.862   2.073  27.853  1.00  0.00              
ATOM    511  OH  TYR A  36       5.645   1.054  28.346  1.00  0.00              
ATOM    512  H   TYR A  36       4.086   7.308  27.079  1.00  0.00              
ATOM    513  HA  TYR A  36       3.564   5.741  24.568  1.00  0.00              
ATOM    514 1HB  TYR A  36       1.968   5.794  27.134  1.00  0.00              
ATOM    515 2HB  TYR A  36       1.625   4.824  25.681  1.00  0.00              
ATOM    516  HD1 TYR A  36       3.649   5.100  28.716  1.00  0.00              
ATOM    517  HD2 TYR A  36       3.085   2.906  25.104  1.00  0.00              
ATOM    518  HE1 TYR A  36       5.063   3.275  29.611  1.00  0.00              
ATOM    519  HE2 TYR A  36       4.490   1.076  25.981  1.00  0.00              
ATOM    520  HH  TYR A  36       5.738   0.321  27.733  1.00  0.00              
ATOM    521  N   ALA A  37       2.119   7.609  23.676  1.00  0.00              
ATOM    522  CA  ALA A  37       1.291   8.734  23.254  1.00  0.00              
ATOM    523  C   ALA A  37      -0.138   8.560  23.718  1.00  0.00              
ATOM    524  O   ALA A  37      -0.752   7.548  23.369  1.00  0.00              
ATOM    525  CB  ALA A  37       1.408   8.854  21.724  1.00  0.00              
ATOM    526  H   ALA A  37       2.595   7.059  22.976  1.00  0.00              
ATOM    527  HA  ALA A  37       1.667   9.641  23.727  1.00  0.00              
ATOM    528 1HB  ALA A  37       0.799   9.688  21.377  1.00  0.00              
ATOM    529 2HB  ALA A  37       2.449   9.027  21.450  1.00  0.00              
ATOM    530 3HB  ALA A  37       1.059   7.933  21.259  1.00  0.00              
ATOM    531  N   GLN A  38      -0.710   9.472  24.459  1.00  0.00              
ATOM    532  CA  GLN A  38      -2.123   9.376  24.760  1.00  0.00              
ATOM    533  C   GLN A  38      -3.002  10.361  23.983  1.00  0.00              
ATOM    534  O   GLN A  38      -4.151  10.010  23.663  1.00  0.00              
ATOM    535  CB  GLN A  38      -2.337   9.586  26.261  1.00  0.00              
ATOM    536  CG  GLN A  38      -1.630   8.568  27.139  1.00  0.00              
ATOM    537  CD  GLN A  38      -2.132   7.156  26.907  1.00  0.00              
ATOM    538  OE1 GLN A  38      -3.340   6.902  26.916  1.00  0.00              
ATOM    539  NE2 GLN A  38      -1.206   6.225  26.703  1.00  0.00              
ATOM    540  H   GLN A  38      -0.180  10.249  24.828  1.00  0.00              
ATOM    541  HA  GLN A  38      -2.493   8.394  24.467  1.00  0.00              
ATOM    542 1HB  GLN A  38      -1.976  10.588  26.494  1.00  0.00              
ATOM    543 2HB  GLN A  38      -3.412   9.539  26.436  1.00  0.00              
ATOM    544 1HG  GLN A  38      -0.545   8.526  27.236  1.00  0.00              
ATOM    545 2HG  GLN A  38      -2.062   8.940  28.069  1.00  0.00              
ATOM    546 1HE2 GLN A  38      -1.478   5.275  26.545  1.00  0.00              
ATOM    547 2HE2 GLN A  38      -0.238   6.474  26.706  1.00  0.00              
ATOM    548  N   ASP A  39      -2.559  11.556  23.756  1.00  0.00              
ATOM    549  CA  ASP A  39      -3.237  12.546  22.923  1.00  0.00              
ATOM    550  C   ASP A  39      -2.271  13.590  22.421  1.00  0.00              
ATOM    551  O   ASP A  39      -1.877  14.431  23.260  1.00  0.00              
ATOM    552  CB  ASP A  39      -4.374  13.219  23.697  1.00  0.00              
ATOM    553  CG  ASP A  39      -5.226  14.167  22.864  1.00  0.00              
ATOM    554  OD1 ASP A  39      -4.869  14.423  21.739  1.00  0.00              
ATOM    555  OD2 ASP A  39      -6.302  14.502  23.298  1.00  0.00              
ATOM    556  H   ASP A  39      -1.682  11.799  24.193  1.00  0.00              
ATOM    557  HA  ASP A  39      -3.659  12.061  22.042  1.00  0.00              
ATOM    558 1HB  ASP A  39      -5.021  12.514  24.220  1.00  0.00              
ATOM    559 2HB  ASP A  39      -3.797  13.792  24.423  1.00  0.00              
ATOM    560  N   VAL A  40      -1.784  13.440  21.277  1.00  0.00              
ATOM    561  CA  VAL A  40      -0.772  14.299  20.672  1.00  0.00              
ATOM    562  C   VAL A  40      -1.375  15.176  19.602  1.00  0.00              
ATOM    563  O   VAL A  40      -2.167  14.565  18.846  1.00  0.00              
ATOM    564  CB  VAL A  40       0.379  13.480  20.056  1.00  0.00              
ATOM    565  CG1 VAL A  40       1.366  14.397  19.350  1.00  0.00              
ATOM    566  CG2 VAL A  40       1.085  12.664  21.128  1.00  0.00              
ATOM    567  H   VAL A  40      -2.138  12.652  20.753  1.00  0.00              
ATOM    568  HA  VAL A  40      -0.350  14.991  21.402  1.00  0.00              
ATOM    569  HB  VAL A  40      -0.035  12.771  19.339  1.00  0.00              
ATOM    570 1HG1 VAL A  40       2.173  13.802  18.921  1.00  0.00              
ATOM    571 2HG1 VAL A  40       0.855  14.940  18.556  1.00  0.00              
ATOM    572 3HG1 VAL A  40       1.782  15.106  20.067  1.00  0.00              
ATOM    573 1HG2 VAL A  40       1.894  12.091  20.676  1.00  0.00              
ATOM    574 2HG2 VAL A  40       1.493  13.334  21.885  1.00  0.00              
ATOM    575 3HG2 VAL A  40       0.374  11.981  21.593  1.00  0.00              
ATOM    576  N   GLY A  41      -1.151  16.374  19.481  1.00  0.00              
ATOM    577  CA  GLY A  41      -1.790  17.174  18.439  1.00  0.00              
ATOM    578  C   GLY A  41      -1.172  18.550  18.359  1.00  0.00              
ATOM    579  O   GLY A  41      -0.149  18.750  19.046  1.00  0.00              
ATOM    580  H   GLY A  41      -0.507  16.820  20.118  1.00  0.00              
ATOM    581 1HA  GLY A  41      -1.670  16.672  17.479  1.00  0.00              
ATOM    582 2HA  GLY A  41      -2.851  17.272  18.666  1.00  0.00              
ATOM    583  N   VAL A  42      -1.609  19.286  17.499  1.00  0.00              
ATOM    584  CA  VAL A  42      -1.068  20.605  17.187  1.00  0.00              
ATOM    585  C   VAL A  42      -2.097  21.685  17.433  1.00  0.00              
ATOM    586  O   VAL A  42      -3.230  21.451  17.014  1.00  0.00              
ATOM    587  CB  VAL A  42      -0.589  20.693  15.726  1.00  0.00              
ATOM    588  CG1 VAL A  42      -0.053  22.085  15.425  1.00  0.00              
ATOM    589  CG2 VAL A  42       0.475  19.643  15.449  1.00  0.00              
ATOM    590  H   VAL A  42      -2.402  18.943  16.976  1.00  0.00              
ATOM    591  HA  VAL A  42      -0.231  20.855  17.840  1.00  0.00              
ATOM    592  HB  VAL A  42      -1.428  20.476  15.064  1.00  0.00              
ATOM    593 1HG1 VAL A  42       0.281  22.130  14.388  1.00  0.00              
ATOM    594 2HG1 VAL A  42      -0.841  22.821  15.584  1.00  0.00              
ATOM    595 3HG1 VAL A  42       0.787  22.302  16.085  1.00  0.00              
ATOM    596 1HG2 VAL A  42       0.802  19.719  14.412  1.00  0.00              
ATOM    597 2HG2 VAL A  42       1.326  19.805  16.111  1.00  0.00              
ATOM    598 3HG2 VAL A  42       0.061  18.650  15.626  1.00  0.00              
ATOM    599  N   ASP A  43      -1.850  22.650  18.206  1.00  0.00              
ATOM    600  CA  ASP A  43      -2.811  23.728  18.412  1.00  0.00              
ATOM    601  C   ASP A  43      -2.545  24.881  17.474  1.00  0.00              
ATOM    602  O   ASP A  43      -3.415  25.759  17.343  1.00  0.00              
ATOM    603  CB  ASP A  43      -2.776  24.217  19.862  1.00  0.00              
ATOM    604  CG  ASP A  43      -3.411  23.263  20.864  1.00  0.00              
ATOM    605  OD1 ASP A  43      -4.056  22.333  20.441  1.00  0.00              
ATOM    606  OD2 ASP A  43      -3.120  23.377  22.030  1.00  0.00              
ATOM    607  H   ASP A  43      -0.966  22.679  18.694  1.00  0.00              
ATOM    608  HA  ASP A  43      -3.818  23.371  18.192  1.00  0.00              
ATOM    609 1HB  ASP A  43      -1.777  24.489  20.204  1.00  0.00              
ATOM    610 2HB  ASP A  43      -3.389  25.115  19.777  1.00  0.00              
ATOM    611  N   GLY A  44      -1.412  25.021  16.771  1.00  0.00              
ATOM    612  CA  GLY A  44      -1.240  26.177  15.916  1.00  0.00              
ATOM    613  C   GLY A  44      -0.780  27.387  16.690  1.00  0.00              
ATOM    614  O   GLY A  44      -0.150  27.272  17.748  1.00  0.00              
ATOM    615  H   GLY A  44      -0.672  24.335  16.826  1.00  0.00              
ATOM    616 1HA  GLY A  44      -0.497  25.948  15.152  1.00  0.00              
ATOM    617 2HA  GLY A  44      -2.191  26.410  15.438  1.00  0.00              
ATOM    618  N   ALA A  45      -1.072  28.628  16.147  1.00  0.00              
ATOM    619  CA  ALA A  45      -0.689  29.836  16.871  1.00  0.00              
ATOM    620  C   ALA A  45      -1.363  29.898  18.219  1.00  0.00              
ATOM    621  O   ALA A  45      -2.550  29.800  18.246  1.00  0.00              
ATOM    622  CB  ALA A  45      -1.029  31.044  15.977  1.00  0.00              
ATOM    623  H   ALA A  45      -1.546  28.716  15.259  1.00  0.00              
ATOM    624  HA  ALA A  45       0.384  29.805  17.060  1.00  0.00              
ATOM    625 1HB  ALA A  45      -0.753  31.965  16.492  1.00  0.00              
ATOM    626 2HB  ALA A  45      -0.475  30.972  15.041  1.00  0.00              
ATOM    627 3HB  ALA A  45      -2.097  31.052  15.768  1.00  0.00              
ATOM    628  N   TRP A  46      -0.617  30.329  19.096  1.00  0.00              
ATOM    629  CA  TRP A  46      -0.995  30.472  20.499  1.00  0.00              
ATOM    630  C   TRP A  46      -0.410  31.735  21.089  1.00  0.00              
ATOM    631  O   TRP A  46       0.824  31.928  20.853  1.00  0.00              
ATOM    632  CB  TRP A  46      -0.536  29.258  21.309  1.00  0.00              
ATOM    633  CG  TRP A  46      -0.860  29.355  22.769  1.00  0.00              
ATOM    634  CD1 TRP A  46      -2.085  29.199  23.344  1.00  0.00              
ATOM    635  CD2 TRP A  46       0.054  29.630  23.838  1.00  0.00              
ATOM    636  NE1 TRP A  46      -1.994  29.360  24.704  1.00  0.00              
ATOM    637  CE2 TRP A  46      -0.688  29.624  25.032  1.00  0.00              
ATOM    638  CE3 TRP A  46       1.431  29.880  23.899  1.00  0.00              
ATOM    639  CZ2 TRP A  46      -0.107  29.859  26.269  1.00  0.00              
ATOM    640  CZ3 TRP A  46       2.013  30.114  25.139  1.00  0.00              
ATOM    641  CH2 TRP A  46       1.266  30.103  26.290  1.00  0.00              
ATOM    642  H   TRP A  46       0.314  30.595  18.807  1.00  0.00              
ATOM    643  HA  TRP A  46      -2.078  30.554  20.584  1.00  0.00              
ATOM    644 1HB  TRP A  46      -1.021  28.353  20.941  1.00  0.00              
ATOM    645 2HB  TRP A  46       0.546  29.145  21.236  1.00  0.00              
ATOM    646  HD1 TRP A  46      -2.918  28.980  22.678  1.00  0.00              
ATOM    647  HE1 TRP A  46      -2.761  29.296  25.358  1.00  0.00              
ATOM    648  HE3 TRP A  46       2.070  29.897  23.017  1.00  0.00              
ATOM    649  HZ2 TRP A  46      -0.738  29.842  27.158  1.00  0.00              
ATOM    650  HZ3 TRP A  46       3.085  30.308  25.172  1.00  0.00              
ATOM    651  HH2 TRP A  46       1.762  30.291  27.243  1.00  0.00              
ATOM    652  N   THR A  47      -1.158  32.457  21.680  1.00  0.00              
ATOM    653  CA  THR A  47      -0.676  33.711  22.249  1.00  0.00              
ATOM    654  C   THR A  47      -0.123  33.499  23.638  1.00  0.00              
ATOM    655  O   THR A  47      -0.768  32.797  24.416  1.00  0.00              
ATOM    656  CB  THR A  47      -1.787  34.775  22.311  1.00  0.00              
ATOM    657  OG1 THR A  47      -2.278  35.036  20.990  1.00  0.00              
ATOM    658  CG2 THR A  47      -1.256  36.066  22.915  1.00  0.00              
ATOM    659  H   THR A  47      -2.131  32.207  21.793  1.00  0.00              
ATOM    660  HA  THR A  47       0.142  34.100  21.642  1.00  0.00              
ATOM    661  HB  THR A  47      -2.605  34.397  22.925  1.00  0.00              
ATOM    662  HG1 THR A  47      -2.970  35.699  21.031  1.00  0.00              
ATOM    663 1HG2 THR A  47      -2.056  36.805  22.952  1.00  0.00              
ATOM    664 2HG2 THR A  47      -0.893  35.872  23.925  1.00  0.00              
ATOM    665 3HG2 THR A  47      -0.439  36.444  22.302  1.00  0.00              
ATOM    666  N   TYR A  48       0.978  34.039  23.968  1.00  0.00              
ATOM    667  CA  TYR A  48       1.669  33.898  25.247  1.00  0.00              
ATOM    668  C   TYR A  48       0.890  34.555  26.359  1.00  0.00              
ATOM    669  O   TYR A  48       0.136  35.491  26.167  1.00  0.00              
ATOM    670  CB  TYR A  48       3.075  34.497  25.173  1.00  0.00              
ATOM    671  CG  TYR A  48       4.014  33.748  24.254  1.00  0.00              
ATOM    672  CD1 TYR A  48       3.543  32.748  23.416  1.00  0.00              
ATOM    673  CD2 TYR A  48       5.368  34.046  24.224  1.00  0.00              
ATOM    674  CE1 TYR A  48       4.396  32.060  22.574  1.00  0.00              
ATOM    675  CE2 TYR A  48       6.230  33.366  23.386  1.00  0.00              
ATOM    676  CZ  TYR A  48       5.740  32.373  22.562  1.00  0.00              
ATOM    677  OH  TYR A  48       6.594  31.693  21.725  1.00  0.00              
ATOM    678  H   TYR A  48       1.387  34.618  23.249  1.00  0.00              
ATOM    679  HA  TYR A  48       1.757  32.842  25.506  1.00  0.00              
ATOM    680 1HB  TYR A  48       2.969  35.526  24.826  1.00  0.00              
ATOM    681 2HB  TYR A  48       3.479  34.496  26.185  1.00  0.00              
ATOM    682  HD1 TYR A  48       2.480  32.506  23.431  1.00  0.00              
ATOM    683  HD2 TYR A  48       5.749  34.831  24.878  1.00  0.00              
ATOM    684  HE1 TYR A  48       4.012  31.276  21.922  1.00  0.00              
ATOM    685  HE2 TYR A  48       7.292  33.614  23.379  1.00  0.00              
ATOM    686  HH  TYR A  48       6.159  30.992  21.234  1.00  0.00              
ATOM    687  N   ASP A  49       1.002  34.108  27.621  1.00  0.00              
ATOM    688  CA  ASP A  49       0.457  34.751  28.815  1.00  0.00              
ATOM    689  C   ASP A  49       1.103  36.095  29.045  1.00  0.00              
ATOM    690  O   ASP A  49       0.581  36.974  29.696  1.00  0.00              
ATOM    691  CB  ASP A  49       0.648  33.863  30.047  1.00  0.00              
ATOM    692  CG  ASP A  49      -0.254  32.637  30.085  1.00  0.00              
ATOM    693  OD1 ASP A  49      -1.197  32.594  29.331  1.00  0.00              
ATOM    694  OD2 ASP A  49       0.093  31.690  30.750  1.00  0.00              
ATOM    695  H   ASP A  49       1.517  33.244  27.719  1.00  0.00              
ATOM    696  HA  ASP A  49      -0.610  34.932  28.682  1.00  0.00              
ATOM    697 1HB  ASP A  49       1.683  33.558  30.206  1.00  0.00              
ATOM    698 2HB  ASP A  49       0.349  34.559  30.832  1.00  0.00              
ATOM    699  N   ASP A  50       2.350  36.231  28.662  1.00  0.00              
ATOM    700  CA  ASP A  50       3.117  37.471  28.701  1.00  0.00              
ATOM    701  C   ASP A  50       4.323  37.393  27.794  1.00  0.00              
ATOM    702  O   ASP A  50       4.691  36.222  27.466  1.00  0.00              
ATOM    703  CB  ASP A  50       3.559  37.796  30.129  1.00  0.00              
ATOM    704  CG  ASP A  50       3.909  39.259  30.361  1.00  0.00              
ATOM    705  OD1 ASP A  50       3.827  40.027  29.430  1.00  0.00              
ATOM    706  OD2 ASP A  50       4.098  39.630  31.494  1.00  0.00              
ATOM    707  H   ASP A  50       2.791  35.390  28.317  1.00  0.00              
ATOM    708  HA  ASP A  50       2.505  38.295  28.334  1.00  0.00              
ATOM    709 1HB  ASP A  50       2.850  37.467  30.888  1.00  0.00              
ATOM    710 2HB  ASP A  50       4.465  37.192  30.191  1.00  0.00              
ATOM    711  N   ALA A  51       4.970  38.407  27.332  1.00  0.00              
ATOM    712  CA  ALA A  51       6.112  38.355  26.427  1.00  0.00              
ATOM    713  C   ALA A  51       7.210  37.489  26.992  1.00  0.00              
ATOM    714  O   ALA A  51       7.722  37.668  28.100  1.00  0.00              
ATOM    715  CB  ALA A  51       6.569  39.803  26.171  1.00  0.00              
ATOM    716  H   ALA A  51       4.630  39.306  27.644  1.00  0.00              
ATOM    717  HA  ALA A  51       5.796  37.894  25.491  1.00  0.00              
ATOM    718 1HB  ALA A  51       7.425  39.800  25.495  1.00  0.00              
ATOM    719 2HB  ALA A  51       5.754  40.368  25.720  1.00  0.00              
ATOM    720 3HB  ALA A  51       6.854  40.266  27.114  1.00  0.00              
ATOM    721  N   THR A  52       7.618  36.489  26.247  1.00  0.00              
ATOM    722  CA  THR A  52       8.616  35.489  26.615  1.00  0.00              
ATOM    723  C   THR A  52       9.722  35.425  25.593  1.00  0.00              
ATOM    724  O   THR A  52       9.287  35.288  24.430  1.00  0.00              
ATOM    725  CB  THR A  52       7.994  34.088  26.764  1.00  0.00              
ATOM    726  OG1 THR A  52       6.972  34.121  27.769  1.00  0.00              
ATOM    727  CG2 THR A  52       9.055  33.073  27.159  1.00  0.00              
ATOM    728  H   THR A  52       7.180  36.435  25.339  1.00  0.00              
ATOM    729  HA  THR A  52       9.082  35.765  27.561  1.00  0.00              
ATOM    730  HB  THR A  52       7.548  33.796  25.814  1.00  0.00              
ATOM    731  HG1 THR A  52       6.329  34.799  27.549  1.00  0.00              
ATOM    732 1HG2 THR A  52       8.597  32.089  27.259  1.00  0.00              
ATOM    733 2HG2 THR A  52       9.828  33.038  26.391  1.00  0.00              
ATOM    734 3HG2 THR A  52       9.501  33.364  28.109  1.00  0.00              
ATOM    735  N   LYS A  53      10.930  35.724  25.880  1.00  0.00              
ATOM    736  CA  LYS A  53      12.068  35.766  24.969  1.00  0.00              
ATOM    737  C   LYS A  53      11.794  36.678  23.799  1.00  0.00              
ATOM    738  O   LYS A  53      12.215  36.422  22.619  1.00  0.00              
ATOM    739  CB  LYS A  53      12.416  34.364  24.467  1.00  0.00              
ATOM    740  CG  LYS A  53      12.814  33.385  25.565  1.00  0.00              
ATOM    741  CD  LYS A  53      13.239  32.044  24.983  1.00  0.00              
ATOM    742  CE  LYS A  53      13.573  31.046  26.081  1.00  0.00              
ATOM    743  NZ  LYS A  53      14.119  29.777  25.529  1.00  0.00              
ATOM    744  H   LYS A  53      11.070  35.951  26.854  1.00  0.00              
ATOM    745  HA  LYS A  53      12.938  36.173  25.485  1.00  0.00              
ATOM    746 1HB  LYS A  53      11.538  33.985  23.943  1.00  0.00              
ATOM    747 2HB  LYS A  53      13.240  34.472  23.761  1.00  0.00              
ATOM    748 1HG  LYS A  53      13.642  33.816  26.130  1.00  0.00              
ATOM    749 2HG  LYS A  53      11.960  33.240  26.226  1.00  0.00              
ATOM    750 1HD  LYS A  53      12.422  31.655  24.373  1.00  0.00              
ATOM    751 2HD  LYS A  53      14.116  32.200  24.355  1.00  0.00              
ATOM    752 1HE  LYS A  53      14.309  31.500  26.743  1.00  0.00              
ATOM    753 2HE  LYS A  53      12.662  30.837  26.641  1.00  0.00              
ATOM    754 1HZ  LYS A  53      14.327  29.142  26.287  1.00  0.00              
ATOM    755 2HZ  LYS A  53      13.436  29.355  24.915  1.00  0.00              
ATOM    756 3HZ  LYS A  53      14.964  29.971  25.011  1.00  0.00              
ATOM    757  N   THR A  54      11.162  37.802  24.072  1.00  0.00              
ATOM    758  CA  THR A  54      10.701  38.877  23.197  1.00  0.00              
ATOM    759  C   THR A  54       9.804  38.341  22.107  1.00  0.00              
ATOM    760  O   THR A  54       9.657  38.933  21.015  1.00  0.00              
ATOM    761  CB  THR A  54      11.878  39.630  22.548  1.00  0.00              
ATOM    762  OG1 THR A  54      12.640  38.724  21.739  1.00  0.00              
ATOM    763  CG2 THR A  54      12.779  40.232  23.615  1.00  0.00              
ATOM    764  H   THR A  54      10.997  37.872  25.066  1.00  0.00              
ATOM    765  HA  THR A  54      10.107  39.590  23.769  1.00  0.00              
ATOM    766  HB  THR A  54      11.484  40.425  21.915  1.00  0.00              
ATOM    767  HG1 THR A  54      13.372  39.196  21.335  1.00  0.00              
ATOM    768 1HG2 THR A  54      13.604  40.760  23.137  1.00  0.00              
ATOM    769 2HG2 THR A  54      12.205  40.929  24.225  1.00  0.00              
ATOM    770 3HG2 THR A  54      13.174  39.437  24.247  1.00  0.00              
ATOM    771  N   PHE A  55       9.127  37.342  22.401  1.00  0.00              
ATOM    772  CA  PHE A  55       8.072  36.802  21.549  1.00  0.00              
ATOM    773  C   PHE A  55       6.715  36.978  22.187  1.00  0.00              
ATOM    774  O   PHE A  55       6.690  36.947  23.402  1.00  0.00              
ATOM    775  CB  PHE A  55       8.322  35.322  21.253  1.00  0.00              
ATOM    776  CG  PHE A  55       9.535  35.069  20.405  1.00  0.00              
ATOM    777  CD1 PHE A  55      10.692  34.544  20.961  1.00  0.00              
ATOM    778  CD2 PHE A  55       9.523  35.357  19.048  1.00  0.00              
ATOM    779  CE1 PHE A  55      11.809  34.312  20.181  1.00  0.00              
ATOM    780  CE2 PHE A  55      10.638  35.125  18.266  1.00  0.00              
ATOM    781  CZ  PHE A  55      11.782  34.602  18.834  1.00  0.00              
ATOM    782  H   PHE A  55       9.329  36.889  23.281  1.00  0.00              
ATOM    783  HA  PHE A  55       8.047  37.344  20.603  1.00  0.00              
ATOM    784 1HB  PHE A  55       8.472  34.773  22.182  1.00  0.00              
ATOM    785 2HB  PHE A  55       7.473  34.899  20.717  1.00  0.00              
ATOM    786  HD1 PHE A  55      10.713  34.314  22.027  1.00  0.00              
ATOM    787  HD2 PHE A  55       8.619  35.771  18.600  1.00  0.00              
ATOM    788  HE1 PHE A  55      12.711  33.899  20.632  1.00  0.00              
ATOM    789  HE2 PHE A  55      10.615  35.355  17.201  1.00  0.00              
ATOM    790  HZ  PHE A  55      12.662  34.420  18.219  1.00  0.00              
ATOM    791  N   THR A  56       5.677  37.115  21.556  1.00  0.00              
ATOM    792  CA  THR A  56       4.334  37.300  22.101  1.00  0.00              
ATOM    793  C   THR A  56       3.415  36.179  21.672  1.00  0.00              
ATOM    794  O   THR A  56       2.350  35.898  22.286  1.00  0.00              
ATOM    795  CB  THR A  56       3.720  38.643  21.665  1.00  0.00              
ATOM    796  OG1 THR A  56       3.612  38.680  20.236  1.00  0.00              
ATOM    797  CG2 THR A  56       4.584  39.802  22.134  1.00  0.00              
ATOM    798  H   THR A  56       5.803  37.093  20.554  1.00  0.00              
ATOM    799  HA  THR A  56       4.371  37.273  23.190  1.00  0.00              
ATOM    800  HB  THR A  56       2.724  38.734  22.098  1.00  0.00              
ATOM    801  HG1 THR A  56       3.228  39.518  19.966  1.00  0.00              
ATOM    802 1HG2 THR A  56       4.134  40.743  21.817  1.00  0.00              
ATOM    803 2HG2 THR A  56       4.659  39.783  23.222  1.00  0.00              
ATOM    804 3HG2 THR A  56       5.579  39.712  21.701  1.00  0.00              
ATOM    805  N   VAL A  57       3.694  35.511  20.546  1.00  0.00              
ATOM    806  CA  VAL A  57       2.978  34.378  19.967  1.00  0.00              
ATOM    807  C   VAL A  57       3.938  33.308  19.513  1.00  0.00              
ATOM    808  O   VAL A  57       5.051  33.638  19.119  1.00  0.00              
ATOM    809  CB  VAL A  57       2.103  34.803  18.772  1.00  0.00              
ATOM    810  CG1 VAL A  57       1.031  35.785  19.219  1.00  0.00              
ATOM    811  CG2 VAL A  57       2.961  35.415  17.675  1.00  0.00              
ATOM    812  H   VAL A  57       4.510  35.871  20.072  1.00  0.00              
ATOM    813  HA  VAL A  57       2.339  33.893  20.706  1.00  0.00              
ATOM    814  HB  VAL A  57       1.631  33.917  18.347  1.00  0.00              
ATOM    815 1HG1 VAL A  57       0.422  36.074  18.362  1.00  0.00              
ATOM    816 2HG1 VAL A  57       0.398  35.315  19.972  1.00  0.00              
ATOM    817 3HG1 VAL A  57       1.503  36.671  19.643  1.00  0.00              
ATOM    818 1HG2 VAL A  57       2.327  35.709  16.839  1.00  0.00              
ATOM    819 2HG2 VAL A  57       3.477  36.292  18.065  1.00  0.00              
ATOM    820 3HG2 VAL A  57       3.694  34.684  17.335  1.00  0.00              
ATOM    821  N   GLY A  58       3.378  32.175  19.387  1.00  0.00              
ATOM    822  CA  GLY A  58       4.183  31.066  18.879  1.00  0.00              
ATOM    823  C   GLY A  58       3.326  29.845  18.634  1.00  0.00              
ATOM    824  O   GLY A  58       2.091  29.954  18.747  1.00  0.00              
ATOM    825  H   GLY A  58       2.410  32.012  19.623  1.00  0.00              
ATOM    826 1HA  GLY A  58       4.653  31.367  17.942  1.00  0.00              
ATOM    827 2HA  GLY A  58       4.954  30.821  19.608  1.00  0.00              
ATOM    828  N   GLU A  59       3.976  28.827  18.210  1.00  0.00              
ATOM    829  CA  GLU A  59       3.240  27.607  17.889  1.00  0.00              
ATOM    830  C   GLU A  59       3.135  26.707  19.097  1.00  0.00              
ATOM    831  O   GLU A  59       4.174  26.539  19.776  1.00  0.00              
ATOM    832  CB  GLU A  59       3.909  26.855  16.735  1.00  0.00              
ATOM    833  CG  GLU A  59       3.910  27.607  15.412  1.00  0.00              
ATOM    834  CD  GLU A  59       2.514  27.788  14.885  1.00  0.00              
ATOM    835  OE1 GLU A  59       1.811  26.812  14.771  1.00  0.00              
ATOM    836  OE2 GLU A  59       2.110  28.912  14.702  1.00  0.00              
ATOM    837  H   GLU A  59       4.979  28.843  18.091  1.00  0.00              
ATOM    838  HA  GLU A  59       2.220  27.857  17.593  1.00  0.00              
ATOM    839 1HB  GLU A  59       4.936  26.655  17.039  1.00  0.00              
ATOM    840 2HB  GLU A  59       3.374  25.913  16.616  1.00  0.00              
ATOM    841 1HG  GLU A  59       4.406  28.576  15.464  1.00  0.00              
ATOM    842 2HG  GLU A  59       4.467  26.951  14.745  1.00  0.00              
ATOM    843  N   ARG A  60       1.998  26.211  19.460  1.00  0.00              
ATOM    844  CA  ARG A  60       1.869  25.301  20.594  1.00  0.00              
ATOM    845  C   ARG A  60       1.598  23.891  20.125  1.00  0.00              
ATOM    846  O   ARG A  60       0.549  23.610  19.499  1.00  0.00              
ATOM    847  CB  ARG A  60       0.820  25.762  21.595  1.00  0.00              
ATOM    848  CG  ARG A  60       0.797  24.983  22.902  1.00  0.00              
ATOM    849  CD  ARG A  60      -0.159  25.505  23.909  1.00  0.00              
ATOM    850  NE  ARG A  60      -1.551  25.162  23.658  1.00  0.00              
ATOM    851  CZ  ARG A  60      -2.585  25.539  24.431  1.00  0.00              
ATOM    852  NH1 ARG A  60      -2.392  26.241  25.525  1.00  0.00              
ATOM    853  NH2 ARG A  60      -3.802  25.163  24.074  1.00  0.00              
ATOM    854  H   ARG A  60       1.172  26.465  18.937  1.00  0.00              
ATOM    855  HA  ARG A  60       2.805  25.273  21.152  1.00  0.00              
ATOM    856 1HB  ARG A  60       1.021  26.812  21.806  1.00  0.00              
ATOM    857 2HB  ARG A  60      -0.150  25.670  21.106  1.00  0.00              
ATOM    858 1HG  ARG A  60       0.525  23.949  22.686  1.00  0.00              
ATOM    859 2HG  ARG A  60       1.796  25.011  23.340  1.00  0.00              
ATOM    860 1HD  ARG A  60       0.103  25.105  24.887  1.00  0.00              
ATOM    861 2HD  ARG A  60      -0.091  26.592  23.931  1.00  0.00              
ATOM    862  HE  ARG A  60      -1.955  24.617  22.907  1.00  0.00              
ATOM    863 1HH1 ARG A  60      -1.455  26.506  25.793  1.00  0.00              
ATOM    864 2HH1 ARG A  60      -3.181  26.514  26.092  1.00  0.00              
ATOM    865 1HH2 ARG A  60      -3.932  24.609  23.239  1.00  0.00              
ATOM    866 2HH2 ARG A  60      -4.596  25.432  24.638  1.00  0.00              
ATOM    867  N   LEU A  61       2.440  22.932  20.572  1.00  0.00              
ATOM    868  CA  LEU A  61       2.353  21.511  20.241  1.00  0.00              
ATOM    869  C   LEU A  61       1.919  20.783  21.522  1.00  0.00              
ATOM    870  O   LEU A  61       2.403  21.120  22.611  1.00  0.00              
ATOM    871  CB  LEU A  61       3.690  20.977  19.714  1.00  0.00              
ATOM    872  CG  LEU A  61       4.219  21.671  18.451  1.00  0.00              
ATOM    873  CD1 LEU A  61       5.635  21.199  18.151  1.00  0.00              
ATOM    874  CD2 LEU A  61       3.292  21.374  17.282  1.00  0.00              
ATOM    875  H   LEU A  61       3.179  23.251  21.183  1.00  0.00              
ATOM    876  HA  LEU A  61       1.597  21.362  19.471  1.00  0.00              
ATOM    877 1HB  LEU A  61       4.325  21.217  20.565  1.00  0.00              
ATOM    878 2HB  LEU A  61       3.666  19.897  19.572  1.00  0.00              
ATOM    879  HG  LEU A  61       4.189  22.745  18.636  1.00  0.00              
ATOM    880 1HD1 LEU A  61       6.002  21.697  17.253  1.00  0.00              
ATOM    881 2HD1 LEU A  61       6.286  21.443  18.991  1.00  0.00              
ATOM    882 3HD1 LEU A  61       5.634  20.122  17.992  1.00  0.00              
ATOM    883 1HD2 LEU A  61       3.668  21.868  16.386  1.00  0.00              
ATOM    884 2HD2 LEU A  61       3.251  20.297  17.114  1.00  0.00              
ATOM    885 3HD2 LEU A  61       2.291  21.744  17.507  1.00  0.00              
ATOM    886  N   ILE A  62       0.994  19.839  21.479  1.00  0.00              
ATOM    887  CA  ILE A  62       0.477  19.142  22.656  1.00  0.00              
ATOM    888  C   ILE A  62       0.920  17.699  22.666  1.00  0.00              
ATOM    889  O   ILE A  62       0.713  16.974  21.678  1.00  0.00              
ATOM    890  CB  ILE A  62      -1.060  19.192  22.723  1.00  0.00              
ATOM    891  CG1 ILE A  62      -1.547  20.643  22.724  1.00  0.00              
ATOM    892  CG2 ILE A  62      -1.562  18.457  23.956  1.00  0.00              
ATOM    893  CD1 ILE A  62      -1.030  21.460  23.885  1.00  0.00              
ATOM    894  H   ILE A  62       0.634  19.599  20.567  1.00  0.00              
ATOM    895  HA  ILE A  62       0.891  19.570  23.568  1.00  0.00              
ATOM    896  HB  ILE A  62      -1.470  18.723  21.829  1.00  0.00              
ATOM    897 1HG1 ILE A  62      -1.222  21.095  21.787  1.00  0.00              
ATOM    898 2HG1 ILE A  62      -2.637  20.618  22.754  1.00  0.00              
ATOM    899 1HG2 ILE A  62      -2.651  18.503  23.989  1.00  0.00              
ATOM    900 2HG2 ILE A  62      -1.244  17.416  23.915  1.00  0.00              
ATOM    901 3HG2 ILE A  62      -1.153  18.926  24.851  1.00  0.00              
ATOM    902 1HD1 ILE A  62      -1.418  22.477  23.817  1.00  0.00              
ATOM    903 2HD1 ILE A  62      -1.356  21.010  24.823  1.00  0.00              
ATOM    904 3HD1 ILE A  62       0.059  21.487  23.855  1.00  0.00              
ATOM    905  N   PHE A  63       1.539  17.277  23.750  1.00  0.00              
ATOM    906  CA  PHE A  63       1.986  15.895  23.890  1.00  0.00              
ATOM    907  C   PHE A  63       1.470  15.366  25.190  1.00  0.00              
ATOM    908  O   PHE A  63       2.210  15.384  26.176  1.00  0.00              
ATOM    909  CB  PHE A  63       3.511  15.784  23.835  1.00  0.00              
ATOM    910  CG  PHE A  63       4.111  16.311  22.564  1.00  0.00              
ATOM    911  CD1 PHE A  63       4.602  17.607  22.496  1.00  0.00              
ATOM    912  CD2 PHE A  63       4.187  15.513  21.432  1.00  0.00              
ATOM    913  CE1 PHE A  63       5.156  18.093  21.326  1.00  0.00              
ATOM    914  CE2 PHE A  63       4.740  15.996  20.262  1.00  0.00              
ATOM    915  CZ  PHE A  63       5.224  17.288  20.209  1.00  0.00              
ATOM    916  H   PHE A  63       1.709  17.928  24.504  1.00  0.00              
ATOM    917  HA  PHE A  63       1.576  15.289  23.081  1.00  0.00              
ATOM    918 1HB  PHE A  63       3.958  16.352  24.650  1.00  0.00              
ATOM    919 2HB  PHE A  63       3.813  14.741  23.913  1.00  0.00              
ATOM    920  HD1 PHE A  63       4.549  18.244  23.379  1.00  0.00              
ATOM    921  HD2 PHE A  63       3.804  14.493  21.473  1.00  0.00              
ATOM    922  HE1 PHE A  63       5.538  19.112  21.286  1.00  0.00              
ATOM    923  HE2 PHE A  63       4.795  15.358  19.379  1.00  0.00              
ATOM    924  HZ  PHE A  63       5.658  17.670  19.287  1.00  0.00              
ATOM    925  N   LYS A  64       0.231  14.876  25.224  1.00  0.00              
ATOM    926  CA  LYS A  64      -0.314  14.214  26.399  1.00  0.00              
ATOM    927  C   LYS A  64       0.222  12.795  26.254  1.00  0.00              
ATOM    928  O   LYS A  64      -0.132  12.087  25.292  1.00  0.00              
ATOM    929  CB  LYS A  64      -1.842  14.257  26.450  1.00  0.00              
ATOM    930  CG  LYS A  64      -2.448  13.633  27.700  1.00  0.00              
ATOM    931  CD  LYS A  64      -3.968  13.696  27.671  1.00  0.00              
ATOM    932  CE  LYS A  64      -4.573  13.073  28.919  1.00  0.00              
ATOM    933  NZ  LYS A  64      -6.061  13.108  28.894  1.00  0.00              
ATOM    934  H   LYS A  64      -0.346  14.972  24.401  1.00  0.00              
ATOM    935  HA  LYS A  64       0.055  14.701  27.302  1.00  0.00              
ATOM    936 1HB  LYS A  64      -2.135  15.306  26.390  1.00  0.00              
ATOM    937 2HB  LYS A  64      -2.207  13.729  25.569  1.00  0.00              
ATOM    938 1HG  LYS A  64      -2.129  12.592  27.757  1.00  0.00              
ATOM    939 2HG  LYS A  64      -2.079  14.174  28.571  1.00  0.00              
ATOM    940 1HD  LYS A  64      -4.271  14.742  27.603  1.00  0.00              
ATOM    941 2HD  LYS A  64      -4.321  13.159  26.790  1.00  0.00              
ATOM    942 1HE  LYS A  64      -4.236  12.039  28.983  1.00  0.00              
ATOM    943 2HE  LYS A  64      -4.212  13.626  29.786  1.00  0.00              
ATOM    944 1HZ  LYS A  64      -6.422  12.686  29.738  1.00  0.00              
ATOM    945 2HZ  LYS A  64      -6.375  14.067  28.836  1.00  0.00              
ATOM    946 3HZ  LYS A  64      -6.396  12.595  28.092  1.00  0.00              
ATOM    947  N   VAL A  65       1.116  12.427  27.166  1.00  0.00              
ATOM    948  CA  VAL A  65       1.770  11.121  27.130  1.00  0.00              
ATOM    949  C   VAL A  65       1.797  10.440  28.503  1.00  0.00              
ATOM    950  O   VAL A  65       1.795  11.107  29.547  1.00  0.00              
ATOM    951  CB  VAL A  65       3.213  11.240  26.605  1.00  0.00              
ATOM    952  CG1 VAL A  65       3.219  11.793  25.187  1.00  0.00              
ATOM    953  CG2 VAL A  65       4.044  12.122  27.523  1.00  0.00              
ATOM    954  H   VAL A  65       1.349  13.074  27.907  1.00  0.00              
ATOM    955  HA  VAL A  65       1.221  10.420  26.501  1.00  0.00              
ATOM    956  HB  VAL A  65       3.674  10.252  26.611  1.00  0.00              
ATOM    957 1HG1 VAL A  65       4.247  11.870  24.831  1.00  0.00              
ATOM    958 2HG1 VAL A  65       2.658  11.126  24.534  1.00  0.00              
ATOM    959 3HG1 VAL A  65       2.759  12.781  25.180  1.00  0.00              
ATOM    960 1HG2 VAL A  65       5.061  12.194  27.138  1.00  0.00              
ATOM    961 2HG2 VAL A  65       3.601  13.117  27.569  1.00  0.00              
ATOM    962 3HG2 VAL A  65       4.066  11.687  28.523  1.00  0.00              
ATOM    963  N   LYS A  66       1.732   9.117  28.519  1.00  0.00              
ATOM    964  CA  LYS A  66       1.890   8.353  29.754  1.00  0.00              
ATOM    965  C   LYS A  66       3.340   7.989  29.981  1.00  0.00              
ATOM    966  O   LYS A  66       3.895   7.610  28.920  1.00  0.00              
ATOM    967  CB  LYS A  66       1.034   7.086  29.721  1.00  0.00              
ATOM    968  CG  LYS A  66       1.041   6.288  31.019  1.00  0.00              
ATOM    969  CD  LYS A  66       0.139   5.067  30.922  1.00  0.00              
ATOM    970  CE  LYS A  66       0.125   4.284  32.227  1.00  0.00              
ATOM    971  NZ  LYS A  66      -0.759   3.089  32.150  1.00  0.00              
ATOM    972  H   LYS A  66       1.568   8.625  27.652  1.00  0.00              
ATOM    973  HA  LYS A  66       1.578   8.958  30.605  1.00  0.00              
ATOM    974 1HB  LYS A  66       0.014   7.395  29.492  1.00  0.00              
ATOM    975 2HB  LYS A  66       1.415   6.463  28.911  1.00  0.00              
ATOM    976 1HG  LYS A  66       2.064   5.969  31.223  1.00  0.00              
ATOM    977 2HG  LYS A  66       0.695   6.934  31.825  1.00  0.00              
ATOM    978 1HD  LYS A  66      -0.873   5.401  30.687  1.00  0.00              
ATOM    979 2HD  LYS A  66       0.504   4.427  30.119  1.00  0.00              
ATOM    980 1HE  LYS A  66       1.144   3.968  32.446  1.00  0.00              
ATOM    981 2HE  LYS A  66      -0.227   4.946  33.018  1.00  0.00              
ATOM    982 1HZ  LYS A  66      -0.741   2.599  33.033  1.00  0.00              
ATOM    983 2HZ  LYS A  66      -1.705   3.382  31.947  1.00  0.00              
ATOM    984 3HZ  LYS A  66      -0.433   2.476  31.417  1.00  0.00              
ATOM    985  N   MET A  67       3.929   8.299  31.051  1.00  0.00              
ATOM    986  CA  MET A  67       5.342   8.049  31.188  1.00  0.00              
ATOM    987  C   MET A  67       5.757   8.052  32.659  1.00  0.00              
ATOM    988  O   MET A  67       4.968   8.491  33.508  1.00  0.00              
ATOM    989  CB  MET A  67       6.135   9.092  30.403  1.00  0.00              
ATOM    990  CG  MET A  67       5.972  10.518  30.909  1.00  0.00              
ATOM    991  SD  MET A  67       6.840  11.723  29.884  1.00  0.00              
ATOM    992  CE  MET A  67       8.544  11.292  30.224  1.00  0.00              
ATOM    993  H   MET A  67       3.427   8.721  31.819  1.00  0.00              
ATOM    994  HA  MET A  67       5.584   7.060  30.800  1.00  0.00              
ATOM    995 1HB  MET A  67       7.184   8.803  30.462  1.00  0.00              
ATOM    996 2HB  MET A  67       5.799   9.033  29.367  1.00  0.00              
ATOM    997 1HG  MET A  67       4.909  10.756  30.918  1.00  0.00              
ATOM    998 2HG  MET A  67       6.364  10.565  31.925  1.00  0.00              
ATOM    999 1HE  MET A  67       9.206  11.950  29.660  1.00  0.00              
ATOM   1000 2HE  MET A  67       8.742  11.403  31.290  1.00  0.00              
ATOM   1001 3HE  MET A  67       8.723  10.257  29.927  1.00  0.00              
ATOM   1002  N   PRO A  68       6.914   7.535  33.085  1.00  0.00              
ATOM   1003  CA  PRO A  68       7.357   7.534  34.475  1.00  0.00              
ATOM   1004  C   PRO A  68       7.404   8.971  34.994  1.00  0.00              
ATOM   1005  O   PRO A  68       8.031   9.841  34.376  1.00  0.00              
ATOM   1006  CB  PRO A  68       8.741   6.877  34.438  1.00  0.00              
ATOM   1007  CG  PRO A  68       8.741   6.082  33.177  1.00  0.00              
ATOM   1008  CD  PRO A  68       7.924   6.884  32.199  1.00  0.00              
ATOM   1009  HA  PRO A  68       6.668   6.992  35.140  1.00  0.00              
ATOM   1010 1HB  PRO A  68       9.544   7.629  34.435  1.00  0.00              
ATOM   1011 2HB  PRO A  68       8.905   6.233  35.315  1.00  0.00              
ATOM   1012 1HG  PRO A  68       9.764   5.927  32.804  1.00  0.00              
ATOM   1013 2HG  PRO A  68       8.302   5.085  33.335  1.00  0.00              
ATOM   1014 1HD  PRO A  68       8.531   7.627  31.661  1.00  0.00              
ATOM   1015 2HD  PRO A  68       7.445   6.249  31.439  1.00  0.00              
ATOM   1016  N   GLU A  69       6.894   9.259  36.193  1.00  0.00              
ATOM   1017  CA  GLU A  69       6.924  10.625  36.701  1.00  0.00              
ATOM   1018  C   GLU A  69       8.345  11.113  36.860  1.00  0.00              
ATOM   1019  O   GLU A  69       8.546  12.322  36.698  1.00  0.00              
ATOM   1020  CB  GLU A  69       6.187  10.723  38.039  1.00  0.00              
ATOM   1021  CG  GLU A  69       6.011  12.143  38.557  1.00  0.00              
ATOM   1022  CD  GLU A  69       5.163  12.170  39.799  1.00  0.00              
ATOM   1023  OE1 GLU A  69       4.787  11.120  40.261  1.00  0.00              
ATOM   1024  OE2 GLU A  69       4.986  13.231  40.350  1.00  0.00              
ATOM   1025  H   GLU A  69       6.481   8.532  36.760  1.00  0.00              
ATOM   1026  HA  GLU A  69       6.441  11.295  35.990  1.00  0.00              
ATOM   1027 1HB  GLU A  69       5.208  10.265  37.897  1.00  0.00              
ATOM   1028 2HB  GLU A  69       6.760  10.142  38.762  1.00  0.00              
ATOM   1029 1HG  GLU A  69       6.953  12.655  38.751  1.00  0.00              
ATOM   1030 2HG  GLU A  69       5.485  12.648  37.748  1.00  0.00              
ATOM   1031  N   ASP A  70       9.305  10.284  37.258  1.00  0.00              
ATOM   1032  CA  ASP A  70      10.687  10.728  37.416  1.00  0.00              
ATOM   1033  C   ASP A  70      11.310  11.166  36.088  1.00  0.00              
ATOM   1034  O   ASP A  70      12.337  11.855  36.111  1.00  0.00              
ATOM   1035  CB  ASP A  70      11.529   9.615  38.045  1.00  0.00              
ATOM   1036  CG  ASP A  70      11.253   9.376  39.523  1.00  0.00              
ATOM   1037  OD1 ASP A  70      10.600  10.194  40.125  1.00  0.00              
ATOM   1038  OD2 ASP A  70      11.559   8.309  39.999  1.00  0.00              
ATOM   1039  H   ASP A  70       9.071   9.322  37.457  1.00  0.00              
ATOM   1040  HA  ASP A  70      10.721  11.604  38.064  1.00  0.00              
ATOM   1041 1HB  ASP A  70      11.469   8.668  37.507  1.00  0.00              
ATOM   1042 2HB  ASP A  70      12.526  10.039  37.926  1.00  0.00              
ATOM   1043  N   ARG A  71      10.739  10.745  34.938  1.00  0.00              
ATOM   1044  CA  ARG A  71      11.237  11.120  33.626  1.00  0.00              
ATOM   1045  C   ARG A  71      10.564  12.362  33.049  1.00  0.00              
ATOM   1046  O   ARG A  71      11.060  12.960  32.073  1.00  0.00              
ATOM   1047  CB  ARG A  71      11.158   9.955  32.650  1.00  0.00              
ATOM   1048  CG  ARG A  71      12.037   8.766  33.000  1.00  0.00              
ATOM   1049  CD  ARG A  71      11.989   7.656  32.014  1.00  0.00              
ATOM   1050  NE  ARG A  71      12.720   6.464  32.412  1.00  0.00              
ATOM   1051  CZ  ARG A  71      12.606   5.262  31.813  1.00  0.00              
ATOM   1052  NH1 ARG A  71      11.767   5.077  30.818  1.00  0.00              
ATOM   1053  NH2 ARG A  71      13.344   4.265  32.271  1.00  0.00              
ATOM   1054  H   ARG A  71       9.931  10.143  35.004  1.00  0.00              
ATOM   1055  HA  ARG A  71      12.294  11.380  33.692  1.00  0.00              
ATOM   1056 1HB  ARG A  71      10.117   9.636  32.620  1.00  0.00              
ATOM   1057 2HB  ARG A  71      11.448  10.339  31.672  1.00  0.00              
ATOM   1058 1HG  ARG A  71      13.070   9.107  33.071  1.00  0.00              
ATOM   1059 2HG  ARG A  71      11.718   8.372  33.966  1.00  0.00              
ATOM   1060 1HD  ARG A  71      10.950   7.365  31.859  1.00  0.00              
ATOM   1061 2HD  ARG A  71      12.414   8.001  31.072  1.00  0.00              
ATOM   1062  HE  ARG A  71      13.394   6.340  33.155  1.00  0.00              
ATOM   1063 1HH1 ARG A  71      11.197   5.845  30.492  1.00  0.00              
ATOM   1064 2HH1 ARG A  71      11.697   4.169  30.383  1.00  0.00              
ATOM   1065 1HH2 ARG A  71      13.971   4.421  33.048  1.00  0.00              
ATOM   1066 2HH2 ARG A  71      13.279   3.354  31.842  1.00  0.00              
ATOM   1067  N   MET A  72       9.479  12.831  33.707  1.00  0.00              
ATOM   1068  CA  MET A  72       8.704  13.980  33.248  1.00  0.00              
ATOM   1069  C   MET A  72       9.499  15.254  33.383  1.00  0.00              
ATOM   1070  O   MET A  72       9.489  16.075  32.456  1.00  0.00              
ATOM   1071  CB  MET A  72       7.397  14.092  34.031  1.00  0.00              
ATOM   1072  CG  MET A  72       6.395  12.982  33.747  1.00  0.00              
ATOM   1073  SD  MET A  72       4.913  13.106  34.768  1.00  0.00              
ATOM   1074  CE  MET A  72       4.048  11.613  34.290  1.00  0.00              
ATOM   1075  H   MET A  72       9.200  12.356  34.554  1.00  0.00              
ATOM   1076  HA  MET A  72       8.464  13.868  32.191  1.00  0.00              
ATOM   1077 1HB  MET A  72       7.659  14.084  35.088  1.00  0.00              
ATOM   1078 2HB  MET A  72       6.954  15.055  33.774  1.00  0.00              
ATOM   1079 1HG  MET A  72       6.112  13.040  32.697  1.00  0.00              
ATOM   1080 2HG  MET A  72       6.883  12.027  33.940  1.00  0.00              
ATOM   1081 1HE  MET A  72       3.107  11.545  34.838  1.00  0.00              
ATOM   1082 2HE  MET A  72       3.844  11.637  33.219  1.00  0.00              
ATOM   1083 3HE  MET A  72       4.666  10.745  34.522  1.00  0.00              
ATOM   1084  N   ASN A  73      10.183  15.451  34.510  1.00  0.00              
ATOM   1085  CA  ASN A  73      11.003  16.622  34.594  1.00  0.00              
ATOM   1086  C   ASN A  73      12.235  16.536  33.681  1.00  0.00              
ATOM   1087  O   ASN A  73      12.650  17.570  33.139  1.00  0.00              
ATOM   1088  CB  ASN A  73      11.425  16.877  36.028  1.00  0.00              
ATOM   1089  CG  ASN A  73      10.313  17.384  36.906  1.00  0.00              
ATOM   1090  OD1 ASN A  73       9.312  17.926  36.424  1.00  0.00              
ATOM   1091  ND2 ASN A  73      10.521  17.287  38.195  1.00  0.00              
ATOM   1092  H   ASN A  73      10.148  14.818  35.296  1.00  0.00              
ATOM   1093  HA  ASN A  73      10.442  17.492  34.249  1.00  0.00              
ATOM   1094 1HB  ASN A  73      12.006  16.137  36.580  1.00  0.00              
ATOM   1095 2HB  ASN A  73      12.067  17.715  35.757  1.00  0.00              
ATOM   1096 1HD2 ASN A  73       9.823  17.604  38.838  1.00  0.00              
ATOM   1097 2HD2 ASN A  73      11.376  16.897  38.536  1.00  0.00              
ATOM   1098  N   ASP A  74      12.746  15.343  33.351  1.00  0.00              
ATOM   1099  CA  ASP A  74      13.861  15.272  32.419  1.00  0.00              
ATOM   1100  C   ASP A  74      13.386  15.641  31.037  1.00  0.00              
ATOM   1101  O   ASP A  74      14.137  16.290  30.307  1.00  0.00              
ATOM   1102  CB  ASP A  74      14.487  13.875  32.410  1.00  0.00              
ATOM   1103  CG  ASP A  74      15.296  13.540  33.655  1.00  0.00              
ATOM   1104  OD1 ASP A  74      15.583  14.437  34.412  1.00  0.00              
ATOM   1105  OD2 ASP A  74      15.485  12.377  33.922  1.00  0.00              
ATOM   1106  H   ASP A  74      12.372  14.487  33.737  1.00  0.00              
ATOM   1107  HA  ASP A  74      14.630  15.989  32.708  1.00  0.00              
ATOM   1108 1HB  ASP A  74      13.768  13.078  32.219  1.00  0.00              
ATOM   1109 2HB  ASP A  74      15.159  13.972  31.556  1.00  0.00              
ATOM   1110  N   LEU A  75      12.168  15.236  30.680  1.00  0.00              
ATOM   1111  CA  LEU A  75      11.627  15.639  29.397  1.00  0.00              
ATOM   1112  C   LEU A  75      11.341  17.134  29.365  1.00  0.00              
ATOM   1113  O   LEU A  75      11.606  17.778  28.346  1.00  0.00              
ATOM   1114  CB  LEU A  75      10.354  14.841  29.087  1.00  0.00              
ATOM   1115  CG  LEU A  75       9.644  15.225  27.783  1.00  0.00              
ATOM   1116  CD1 LEU A  75      10.598  15.073  26.605  1.00  0.00              
ATOM   1117  CD2 LEU A  75       8.414  14.349  27.596  1.00  0.00              
ATOM   1118  H   LEU A  75      11.611  14.652  31.288  1.00  0.00              
ATOM   1119  HA  LEU A  75      12.362  15.449  28.615  1.00  0.00              
ATOM   1120 1HB  LEU A  75      10.786  13.845  28.999  1.00  0.00              
ATOM   1121 2HB  LEU A  75       9.653  14.860  29.922  1.00  0.00              
ATOM   1122  HG  LEU A  75       9.307  16.256  27.889  1.00  0.00              
ATOM   1123 1HD1 LEU A  75      10.085  15.348  25.683  1.00  0.00              
ATOM   1124 2HD1 LEU A  75      11.459  15.726  26.749  1.00  0.00              
ATOM   1125 3HD1 LEU A  75      10.933  14.039  26.539  1.00  0.00              
ATOM   1126 1HD2 LEU A  75       7.910  14.624  26.669  1.00  0.00              
ATOM   1127 2HD2 LEU A  75       8.715  13.303  27.550  1.00  0.00              
ATOM   1128 3HD2 LEU A  75       7.733  14.494  28.435  1.00  0.00              
ATOM   1129  N   ALA A  76      10.828  17.730  30.449  1.00  0.00              
ATOM   1130  CA  ALA A  76      10.567  19.153  30.507  1.00  0.00              
ATOM   1131  C   ALA A  76      11.864  19.893  30.220  1.00  0.00              
ATOM   1132  O   ALA A  76      11.879  20.821  29.413  1.00  0.00              
ATOM   1133  CB  ALA A  76      10.034  19.489  31.887  1.00  0.00              
ATOM   1134  H   ALA A  76      10.618  17.158  31.254  1.00  0.00              
ATOM   1135  HA  ALA A  76       9.816  19.401  29.757  1.00  0.00              
ATOM   1136 1HB  ALA A  76       9.832  20.558  31.948  1.00  0.00              
ATOM   1137 2HB  ALA A  76       9.113  18.935  32.067  1.00  0.00              
ATOM   1138 3HB  ALA A  76      10.774  19.217  32.639  1.00  0.00              
ATOM   1139  N   ARG A  77      12.979  19.445  30.796  1.00  0.00              
ATOM   1140  CA  ARG A  77      14.284  20.040  30.569  1.00  0.00              
ATOM   1141  C   ARG A  77      14.836  19.804  29.171  1.00  0.00              
ATOM   1142  O   ARG A  77      15.484  20.672  28.580  1.00  0.00              
ATOM   1143  CB  ARG A  77      15.284  19.595  31.625  1.00  0.00              
ATOM   1144  CG  ARG A  77      15.036  20.155  33.017  1.00  0.00              
ATOM   1145  CD  ARG A  77      15.968  19.647  34.057  1.00  0.00              
ATOM   1146  NE  ARG A  77      15.734  20.182  35.388  1.00  0.00              
ATOM   1147  CZ  ARG A  77      16.405  19.803  36.494  1.00  0.00              
ATOM   1148  NH1 ARG A  77      17.322  18.863  36.440  1.00  0.00              
ATOM   1149  NH2 ARG A  77      16.098  20.385  37.640  1.00  0.00              
ATOM   1150  H   ARG A  77      12.901  18.653  31.418  1.00  0.00              
ATOM   1151  HA  ARG A  77      14.217  21.124  30.661  1.00  0.00              
ATOM   1152 1HB  ARG A  77      15.244  18.507  31.663  1.00  0.00              
ATOM   1153 2HB  ARG A  77      16.270  19.910  31.283  1.00  0.00              
ATOM   1154 1HG  ARG A  77      15.136  21.240  32.977  1.00  0.00              
ATOM   1155 2HG  ARG A  77      14.021  19.895  33.319  1.00  0.00              
ATOM   1156 1HD  ARG A  77      15.872  18.564  34.119  1.00  0.00              
ATOM   1157 2HD  ARG A  77      16.988  19.906  33.775  1.00  0.00              
ATOM   1158  HE  ARG A  77      15.073  20.884  35.694  1.00  0.00              
ATOM   1159 1HH1 ARG A  77      17.532  18.415  35.559  1.00  0.00              
ATOM   1160 2HH1 ARG A  77      17.813  18.593  37.280  1.00  0.00              
ATOM   1161 1HH2 ARG A  77      15.377  21.093  37.667  1.00  0.00              
ATOM   1162 2HH2 ARG A  77      16.584  20.119  38.483  1.00  0.00              
ATOM   1163  N   GLN A  78      14.623  18.590  28.666  1.00  0.00              
ATOM   1164  CA  GLN A  78      15.028  18.189  27.326  1.00  0.00              
ATOM   1165  C   GLN A  78      14.355  19.064  26.266  1.00  0.00              
ATOM   1166  O   GLN A  78      14.968  19.456  25.267  1.00  0.00              
ATOM   1167  CB  GLN A  78      14.684  16.717  27.083  1.00  0.00              
ATOM   1168  CG  GLN A  78      15.183  16.173  25.755  1.00  0.00              
ATOM   1169  CD  GLN A  78      16.697  16.179  25.660  1.00  0.00              
ATOM   1170  OE1 GLN A  78      17.393  15.769  26.593  1.00  0.00              
ATOM   1171  NE2 GLN A  78      17.216  16.650  24.531  1.00  0.00              
ATOM   1172  H   GLN A  78      14.154  17.921  29.259  1.00  0.00              
ATOM   1173  HA  GLN A  78      16.102  18.332  27.211  1.00  0.00              
ATOM   1174 1HB  GLN A  78      15.124  16.151  27.903  1.00  0.00              
ATOM   1175 2HB  GLN A  78      13.598  16.636  27.128  1.00  0.00              
ATOM   1176 1HG  GLN A  78      14.825  15.236  25.330  1.00  0.00              
ATOM   1177 2HG  GLN A  78      14.797  17.007  25.169  1.00  0.00              
ATOM   1178 1HE2 GLN A  78      18.209  16.679  24.411  1.00  0.00              
ATOM   1179 2HE2 GLN A  78      16.614  16.974  23.801  1.00  0.00              
ATOM   1180  N   LEU A  79      13.096  19.419  26.505  1.00  0.00              
ATOM   1181  CA  LEU A  79      12.368  20.320  25.626  1.00  0.00              
ATOM   1182  C   LEU A  79      12.745  21.790  25.804  1.00  0.00              
ATOM   1183  O   LEU A  79      12.963  22.513  24.824  1.00  0.00              
ATOM   1184  CB  LEU A  79      10.861  20.137  25.846  1.00  0.00              
ATOM   1185  CG  LEU A  79      10.302  18.769  25.432  1.00  0.00              
ATOM   1186  CD1 LEU A  79       8.839  18.659  25.839  1.00  0.00              
ATOM   1187  CD2 LEU A  79      10.460  18.588  23.930  1.00  0.00              
ATOM   1188  H   LEU A  79      12.633  19.051  27.324  1.00  0.00              
ATOM   1189  HA  LEU A  79      12.612  20.092  24.589  1.00  0.00              
ATOM   1190 1HB  LEU A  79      10.826  20.243  26.929  1.00  0.00              
ATOM   1191 2HB  LEU A  79      10.286  20.939  25.383  1.00  0.00              
ATOM   1192  HG  LEU A  79      10.909  18.009  25.925  1.00  0.00              
ATOM   1193 1HD1 LEU A  79       8.451  17.685  25.542  1.00  0.00              
ATOM   1194 2HD1 LEU A  79       8.753  18.768  26.920  1.00  0.00              
ATOM   1195 3HD1 LEU A  79       8.265  19.443  25.347  1.00  0.00              
ATOM   1196 1HD2 LEU A  79      10.063  17.616  23.638  1.00  0.00              
ATOM   1197 2HD2 LEU A  79       9.914  19.375  23.409  1.00  0.00              
ATOM   1198 3HD2 LEU A  79      11.516  18.643  23.665  1.00  0.00              
ATOM   1199  N   ARG A  80      12.877  22.242  27.045  1.00  0.00              
ATOM   1200  CA  ARG A  80      13.253  23.601  27.307  1.00  0.00              
ATOM   1201  C   ARG A  80      14.642  23.936  26.833  1.00  0.00              
ATOM   1202  O   ARG A  80      14.838  25.078  26.446  1.00  0.00              
ATOM   1203  CB  ARG A  80      13.079  23.952  28.777  1.00  0.00              
ATOM   1204  CG  ARG A  80      11.636  24.063  29.242  1.00  0.00              
ATOM   1205  CD  ARG A  80      11.479  24.353  30.690  1.00  0.00              
ATOM   1206  NE  ARG A  80      10.100  24.429  31.144  1.00  0.00              
ATOM   1207  CZ  ARG A  80       9.725  24.584  32.429  1.00  0.00              
ATOM   1208  NH1 ARG A  80      10.617  24.642  33.393  1.00  0.00              
ATOM   1209  NH2 ARG A  80       8.433  24.653  32.698  1.00  0.00              
ATOM   1210  H   ARG A  80      12.710  21.620  27.823  1.00  0.00              
ATOM   1211  HA  ARG A  80      12.595  24.278  26.762  1.00  0.00              
ATOM   1212 1HB  ARG A  80      13.583  23.176  29.351  1.00  0.00              
ATOM   1213 2HB  ARG A  80      13.581  24.907  28.938  1.00  0.00              
ATOM   1214 1HG  ARG A  80      11.152  24.865  28.685  1.00  0.00              
ATOM   1215 2HG  ARG A  80      11.131  23.119  29.032  1.00  0.00              
ATOM   1216 1HD  ARG A  80      11.969  23.567  31.264  1.00  0.00              
ATOM   1217 2HD  ARG A  80      11.950  25.311  30.912  1.00  0.00              
ATOM   1218  HE  ARG A  80       9.242  24.383  30.610  1.00  0.00              
ATOM   1219 1HH1 ARG A  80      11.600  24.570  33.172  1.00  0.00              
ATOM   1220 2HH1 ARG A  80      10.315  24.758  34.349  1.00  0.00              
ATOM   1221 1HH2 ARG A  80       7.759  24.588  31.946  1.00  0.00              
ATOM   1222 2HH2 ARG A  80       8.124  24.768  33.652  1.00  0.00              
ATOM   1223  N   GLN A  81      15.640  23.027  26.736  1.00  0.00              
ATOM   1224  CA  GLN A  81      16.925  23.458  26.195  1.00  0.00              
ATOM   1225  C   GLN A  81      16.888  23.505  24.685  1.00  0.00              
ATOM   1226  O   GLN A  81      17.952  23.888  24.122  1.00  0.00              
ATOM   1227  CB  GLN A  81      18.049  22.523  26.651  1.00  0.00              
ATOM   1228  CG  GLN A  81      18.334  22.575  28.142  1.00  0.00              
ATOM   1229  CD  GLN A  81      19.397  21.578  28.563  1.00  0.00              
ATOM   1230  OE1 GLN A  81      19.976  20.877  27.728  1.00  0.00              
ATOM   1231  NE2 GLN A  81      19.659  21.507  29.863  1.00  0.00              
ATOM   1232  H   GLN A  81      15.525  22.066  27.024  1.00  0.00              
ATOM   1233  HA  GLN A  81      17.144  24.470  26.536  1.00  0.00              
ATOM   1234 1HB  GLN A  81      17.752  21.513  26.367  1.00  0.00              
ATOM   1235 2HB  GLN A  81      18.941  22.809  26.096  1.00  0.00              
ATOM   1236 1HG  GLN A  81      18.520  23.507  28.675  1.00  0.00              
ATOM   1237 2HG  GLN A  81      17.359  22.181  28.431  1.00  0.00              
ATOM   1238 1HE2 GLN A  81      20.351  20.867  30.201  1.00  0.00              
ATOM   1239 2HE2 GLN A  81      19.165  22.092  30.506  1.00  0.00              
ATOM   1240  N   ARG A  82      15.838  23.097  24.033  1.00  0.00              
ATOM   1241  CA  ARG A  82      15.798  23.163  22.585  1.00  0.00              
ATOM   1242  C   ARG A  82      15.826  24.650  22.281  1.00  0.00              
ATOM   1243  O   ARG A  82      15.119  25.460  22.889  1.00  0.00              
ATOM   1244  CB  ARG A  82      14.619  22.440  21.955  1.00  0.00              
ATOM   1245  CG  ARG A  82      14.814  20.941  21.768  1.00  0.00              
ATOM   1246  CD  ARG A  82      15.879  20.583  20.798  1.00  0.00              
ATOM   1247  NE  ARG A  82      15.642  21.047  19.442  1.00  0.00              
ATOM   1248  CZ  ARG A  82      16.580  21.093  18.474  1.00  0.00              
ATOM   1249  NH1 ARG A  82      17.822  20.740  18.719  1.00  0.00              
ATOM   1250  NH2 ARG A  82      16.221  21.526  17.276  1.00  0.00              
ATOM   1251  H   ARG A  82      15.039  22.730  24.531  1.00  0.00              
ATOM   1252  HA  ARG A  82      16.673  22.664  22.168  1.00  0.00              
ATOM   1253 1HB  ARG A  82      13.758  22.613  22.599  1.00  0.00              
ATOM   1254 2HB  ARG A  82      14.444  22.902  20.983  1.00  0.00              
ATOM   1255 1HG  ARG A  82      15.073  20.502  22.731  1.00  0.00              
ATOM   1256 2HG  ARG A  82      13.876  20.511  21.414  1.00  0.00              
ATOM   1257 1HD  ARG A  82      16.821  21.017  21.131  1.00  0.00              
ATOM   1258 2HD  ARG A  82      15.972  19.498  20.760  1.00  0.00              
ATOM   1259  HE  ARG A  82      14.791  21.392  19.018  1.00  0.00              
ATOM   1260 1HH1 ARG A  82      18.083  20.429  19.644  1.00  0.00              
ATOM   1261 2HH1 ARG A  82      18.511  20.782  17.981  1.00  0.00              
ATOM   1262 1HH2 ARG A  82      15.265  21.811  17.111  1.00  0.00              
ATOM   1263 2HH2 ARG A  82      16.903  21.572  16.534  1.00  0.00              
ATOM   1264  N   ASP A  83      16.654  24.997  21.318  1.00  0.00              
ATOM   1265  CA  ASP A  83      16.921  26.368  20.923  1.00  0.00              
ATOM   1266  C   ASP A  83      15.685  27.101  20.449  1.00  0.00              
ATOM   1267  O   ASP A  83      15.542  28.303  20.650  1.00  0.00              
ATOM   1268  CB  ASP A  83      17.987  26.397  19.825  1.00  0.00              
ATOM   1269  CG  ASP A  83      19.396  26.070  20.303  1.00  0.00              
ATOM   1270  OD1 ASP A  83      19.606  26.038  21.492  1.00  0.00              
ATOM   1271  OD2 ASP A  83      20.207  25.700  19.489  1.00  0.00              
ATOM   1272  H   ASP A  83      17.125  24.246  20.835  1.00  0.00              
ATOM   1273  HA  ASP A  83      17.282  26.936  21.781  1.00  0.00              
ATOM   1274 1HB  ASP A  83      17.743  25.772  18.966  1.00  0.00              
ATOM   1275 2HB  ASP A  83      17.937  27.447  19.537  1.00  0.00              
ATOM   1276  N   ASN A  84      14.739  26.415  19.832  1.00  0.00              
ATOM   1277  CA  ASN A  84      13.544  27.056  19.338  1.00  0.00              
ATOM   1278  C   ASN A  84      12.376  27.000  20.282  1.00  0.00              
ATOM   1279  O   ASN A  84      11.266  27.291  19.849  1.00  0.00              
ATOM   1280  CB  ASN A  84      13.138  26.468  17.999  1.00  0.00              
ATOM   1281  CG  ASN A  84      14.129  26.725  16.900  1.00  0.00              
ATOM   1282  OD1 ASN A  84      14.412  27.875  16.545  1.00  0.00              
ATOM   1283  ND2 ASN A  84      14.600  25.656  16.305  1.00  0.00              
ATOM   1284  H   ASN A  84      14.852  25.419  19.703  1.00  0.00              
ATOM   1285  HA  ASN A  84      13.729  28.122  19.196  1.00  0.00              
ATOM   1286 1HB  ASN A  84      12.782  25.439  17.926  1.00  0.00              
ATOM   1287 2HB  ASN A  84      12.298  27.152  17.882  1.00  0.00              
ATOM   1288 1HD2 ASN A  84      15.265  25.750  15.563  1.00  0.00              
ATOM   1289 2HD2 ASN A  84      14.296  24.749  16.592  1.00  0.00              
ATOM   1290  N   VAL A  85      12.546  26.618  21.561  1.00  0.00              
ATOM   1291  CA  VAL A  85      11.427  26.430  22.486  1.00  0.00              
ATOM   1292  C   VAL A  85      11.502  27.625  23.405  1.00  0.00              
ATOM   1293  O   VAL A  85      12.587  28.033  23.819  1.00  0.00              
ATOM   1294  CB  VAL A  85      11.504  25.120  23.293  1.00  0.00              
ATOM   1295  CG1 VAL A  85      10.358  25.042  24.291  1.00  0.00              
ATOM   1296  CG2 VAL A  85      11.480  23.918  22.361  1.00  0.00              
ATOM   1297  H   VAL A  85      13.487  26.456  21.889  1.00  0.00              
ATOM   1298  HA  VAL A  85      10.472  26.434  21.959  1.00  0.00              
ATOM   1299  HB  VAL A  85      12.454  25.088  23.827  1.00  0.00              
ATOM   1300 1HG1 VAL A  85      10.428  24.110  24.853  1.00  0.00              
ATOM   1301 2HG1 VAL A  85      10.417  25.885  24.979  1.00  0.00              
ATOM   1302 3HG1 VAL A  85       9.408  25.073  23.758  1.00  0.00              
ATOM   1303 1HG2 VAL A  85      11.535  23.001  22.948  1.00  0.00              
ATOM   1304 2HG2 VAL A  85      10.555  23.925  21.784  1.00  0.00              
ATOM   1305 3HG2 VAL A  85      12.332  23.966  21.683  1.00  0.00              
ATOM   1306  N   SER A  86      10.360  28.248  23.647  1.00  0.00              
ATOM   1307  CA  SER A  86      10.249  29.358  24.593  1.00  0.00              
ATOM   1308  C   SER A  86       9.481  28.942  25.825  1.00  0.00              
ATOM   1309  O   SER A  86       9.662  29.540  26.880  1.00  0.00              
ATOM   1310  CB  SER A  86       9.580  30.549  23.936  1.00  0.00              
ATOM   1311  OG  SER A  86       8.282  30.250  23.500  1.00  0.00              
ATOM   1312  H   SER A  86       9.535  27.938  23.153  1.00  0.00              
ATOM   1313  HA  SER A  86      11.213  29.783  24.876  1.00  0.00              
ATOM   1314 1HB  SER A  86       9.532  31.364  24.659  1.00  0.00              
ATOM   1315 2HB  SER A  86      10.179  30.859  23.081  1.00  0.00              
ATOM   1316  HG  SER A  86       7.934  30.992  23.000  1.00  0.00              
ATOM   1317  N   ARG A  87       8.627  27.915  25.811  1.00  0.00              
ATOM   1318  CA  ARG A  87       7.916  27.581  27.033  1.00  0.00              
ATOM   1319  C   ARG A  87       7.524  26.121  26.957  1.00  0.00              
ATOM   1320  O   ARG A  87       7.221  25.645  25.857  1.00  0.00              
ATOM   1321  CB  ARG A  87       6.723  28.487  27.300  1.00  0.00              
ATOM   1322  CG  ARG A  87       5.976  28.196  28.593  1.00  0.00              
ATOM   1323  CD  ARG A  87       4.794  29.065  28.825  1.00  0.00              
ATOM   1324  NE  ARG A  87       3.995  28.697  29.983  1.00  0.00              
ATOM   1325  CZ  ARG A  87       2.965  29.421  30.463  1.00  0.00              
ATOM   1326  NH1 ARG A  87       2.631  30.569  29.916  1.00  0.00              
ATOM   1327  NH2 ARG A  87       2.315  28.959  31.517  1.00  0.00              
ATOM   1328  H   ARG A  87       8.461  27.366  24.979  1.00  0.00              
ATOM   1329  HA  ARG A  87       8.572  27.724  27.892  1.00  0.00              
ATOM   1330 1HB  ARG A  87       7.098  29.509  27.324  1.00  0.00              
ATOM   1331 2HB  ARG A  87       6.040  28.370  26.458  1.00  0.00              
ATOM   1332 1HG  ARG A  87       5.633  27.162  28.570  1.00  0.00              
ATOM   1333 2HG  ARG A  87       6.664  28.333  29.428  1.00  0.00              
ATOM   1334 1HD  ARG A  87       5.132  30.090  28.975  1.00  0.00              
ATOM   1335 2HD  ARG A  87       4.145  29.021  27.952  1.00  0.00              
ATOM   1336  HE  ARG A  87       4.068  27.888  30.586  1.00  0.00              
ATOM   1337 1HH1 ARG A  87       3.150  30.917  29.122  1.00  0.00              
ATOM   1338 2HH1 ARG A  87       1.857  31.097  30.291  1.00  0.00              
ATOM   1339 1HH2 ARG A  87       2.596  28.084  31.937  1.00  0.00              
ATOM   1340 2HH2 ARG A  87       1.540  29.482  31.897  1.00  0.00              
ATOM   1341  N   VAL A  88       7.536  25.383  28.060  1.00  0.00              
ATOM   1342  CA  VAL A  88       7.031  24.022  28.141  1.00  0.00              
ATOM   1343  C   VAL A  88       6.128  24.042  29.359  1.00  0.00              
ATOM   1344  O   VAL A  88       6.648  24.056  30.487  1.00  0.00              
ATOM   1345  CB  VAL A  88       8.138  22.962  28.294  1.00  0.00              
ATOM   1346  CG1 VAL A  88       7.533  21.568  28.379  1.00  0.00              
ATOM   1347  CG2 VAL A  88       9.119  23.044  27.134  1.00  0.00              
ATOM   1348  H   VAL A  88       7.926  25.813  28.887  1.00  0.00              
ATOM   1349  HA  VAL A  88       6.449  23.762  27.256  1.00  0.00              
ATOM   1350  HB  VAL A  88       8.703  23.168  29.202  1.00  0.00              
ATOM   1351 1HG1 VAL A  88       8.329  20.832  28.487  1.00  0.00              
ATOM   1352 2HG1 VAL A  88       6.868  21.513  29.241  1.00  0.00              
ATOM   1353 3HG1 VAL A  88       6.968  21.361  27.470  1.00  0.00              
ATOM   1354 1HG2 VAL A  88       9.895  22.289  27.259  1.00  0.00              
ATOM   1355 2HG2 VAL A  88       8.590  22.871  26.198  1.00  0.00              
ATOM   1356 3HG2 VAL A  88       9.577  24.033  27.115  1.00  0.00              
ATOM   1357  N   GLU A  89       4.818  24.029  29.214  1.00  0.00              
ATOM   1358  CA  GLU A  89       3.981  23.998  30.380  1.00  0.00              
ATOM   1359  C   GLU A  89       3.705  22.523  30.598  1.00  0.00              
ATOM   1360  O   GLU A  89       3.297  21.802  29.676  1.00  0.00              
ATOM   1361  CB  GLU A  89       2.693  24.802  30.192  1.00  0.00              
ATOM   1362  CG  GLU A  89       1.779  24.819  31.409  1.00  0.00              
ATOM   1363  CD  GLU A  89       0.504  25.563  31.124  1.00  0.00              
ATOM   1364  OE1 GLU A  89       0.578  26.704  30.737  1.00  0.00              
ATOM   1365  OE2 GLU A  89      -0.540  24.957  31.185  1.00  0.00              
ATOM   1366  H   GLU A  89       4.388  24.040  28.300  1.00  0.00              
ATOM   1367  HA  GLU A  89       4.516  24.423  31.230  1.00  0.00              
ATOM   1368 1HB  GLU A  89       2.987  25.822  29.946  1.00  0.00              
ATOM   1369 2HB  GLU A  89       2.163  24.362  29.347  1.00  0.00              
ATOM   1370 1HG  GLU A  89       1.541  23.825  31.787  1.00  0.00              
ATOM   1371 2HG  GLU A  89       2.356  25.362  32.156  1.00  0.00              
ATOM   1372  N   VAL A  90       3.985  22.028  31.793  1.00  0.00              
ATOM   1373  CA  VAL A  90       3.877  20.612  32.094  1.00  0.00              
ATOM   1374  C   VAL A  90       2.782  20.438  33.131  1.00  0.00              
ATOM   1375  O   VAL A  90       2.869  21.069  34.194  1.00  0.00              
ATOM   1376  CB  VAL A  90       5.198  20.021  32.620  1.00  0.00              
ATOM   1377  CG1 VAL A  90       5.044  18.533  32.896  1.00  0.00              
ATOM   1378  CG2 VAL A  90       6.324  20.263  31.626  1.00  0.00              
ATOM   1379  H   VAL A  90       4.284  22.664  32.518  1.00  0.00              
ATOM   1380  HA  VAL A  90       3.577  20.041  31.215  1.00  0.00              
ATOM   1381  HB  VAL A  90       5.474  20.535  33.541  1.00  0.00              
ATOM   1382 1HG1 VAL A  90       5.987  18.132  33.268  1.00  0.00              
ATOM   1383 2HG1 VAL A  90       4.266  18.381  33.644  1.00  0.00              
ATOM   1384 3HG1 VAL A  90       4.769  18.019  31.976  1.00  0.00              
ATOM   1385 1HG2 VAL A  90       7.250  19.840  32.014  1.00  0.00              
ATOM   1386 2HG2 VAL A  90       6.077  19.788  30.676  1.00  0.00              
ATOM   1387 3HG2 VAL A  90       6.451  21.335  31.474  1.00  0.00              
ATOM   1388  N   THR A  91       1.747  19.647  32.899  1.00  0.00              
ATOM   1389  CA  THR A  91       0.821  19.307  33.952  1.00  0.00              
ATOM   1390  C   THR A  91       0.788  17.773  34.006  1.00  0.00              
ATOM   1391  O   THR A  91       1.125  17.142  33.006  1.00  0.00              
ATOM   1392  CB  THR A  91      -0.590  19.875  33.707  1.00  0.00              
ATOM   1393  OG1 THR A  91      -1.136  19.304  32.511  1.00  0.00              
ATOM   1394  CG2 THR A  91      -0.538  21.388  33.563  1.00  0.00              
ATOM   1395  H   THR A  91       1.598  19.272  31.973  1.00  0.00              
ATOM   1396  HA  THR A  91       1.183  19.698  34.903  1.00  0.00              
ATOM   1397  HB  THR A  91      -1.229  19.612  34.549  1.00  0.00              
ATOM   1398  HG1 THR A  91      -2.016  19.659  32.360  1.00  0.00              
ATOM   1399 1HG2 THR A  91      -1.543  21.771  33.391  1.00  0.00              
ATOM   1400 2HG2 THR A  91      -0.133  21.826  34.476  1.00  0.00              
ATOM   1401 3HG2 THR A  91       0.100  21.651  32.721  1.00  0.00              
ATOM   1402  N   ARG A  92       0.417  17.149  35.110  1.00  0.00              
ATOM   1403  CA  ARG A  92       0.460  15.696  35.246  1.00  0.00              
ATOM   1404  C   ARG A  92      -0.589  15.211  36.217  1.00  0.00              
ATOM   1405  O   ARG A  92      -1.028  15.921  37.082  1.00  0.00              
ATOM   1406  CB  ARG A  92       1.843  15.189  35.628  1.00  0.00              
ATOM   1407  CG  ARG A  92       2.290  15.552  37.036  1.00  0.00              
ATOM   1408  CD  ARG A  92       3.711  15.232  37.328  1.00  0.00              
ATOM   1409  NE  ARG A  92       4.085  15.372  38.726  1.00  0.00              
ATOM   1410  CZ  ARG A  92       4.496  16.521  39.297  1.00  0.00              
ATOM   1411  NH1 ARG A  92       4.623  17.622  38.589  1.00  0.00              
ATOM   1412  NH2 ARG A  92       4.791  16.508  40.585  1.00  0.00              
ATOM   1413  H   ARG A  92       0.091  17.706  35.886  1.00  0.00              
ATOM   1414  HA  ARG A  92       0.239  15.229  34.286  1.00  0.00              
ATOM   1415 1HB  ARG A  92       1.824  14.105  35.525  1.00  0.00              
ATOM   1416 2HB  ARG A  92       2.546  15.611  34.909  1.00  0.00              
ATOM   1417 1HG  ARG A  92       2.151  16.623  37.179  1.00  0.00              
ATOM   1418 2HG  ARG A  92       1.669  15.006  37.747  1.00  0.00              
ATOM   1419 1HD  ARG A  92       3.909  14.200  37.039  1.00  0.00              
ATOM   1420 2HD  ARG A  92       4.350  15.900  36.751  1.00  0.00              
ATOM   1421  HE  ARG A  92       4.100  14.678  39.462  1.00  0.00              
ATOM   1422 1HH1 ARG A  92       4.411  17.611  37.601  1.00  0.00              
ATOM   1423 2HH1 ARG A  92       4.933  18.473  39.035  1.00  0.00              
ATOM   1424 1HH2 ARG A  92       4.704  15.649  41.111  1.00  0.00              
ATOM   1425 2HH2 ARG A  92       5.102  17.355  41.038  1.00  0.00              
ATOM   1426  N   TYR A  93      -1.057  13.981  36.027  1.00  0.00              
ATOM   1427  CA  TYR A  93      -2.023  13.423  36.969  1.00  0.00              
ATOM   1428  C   TYR A  93      -1.885  11.922  37.058  1.00  0.00              
ATOM   1429  O   TYR A  93      -1.155  11.340  36.256  1.00  0.00              
ATOM   1430  CB  TYR A  93      -3.452  13.792  36.564  1.00  0.00              
ATOM   1431  CG  TYR A  93      -3.895  13.179  35.254  1.00  0.00              
ATOM   1432  CD1 TYR A  93      -4.543  11.953  35.223  1.00  0.00              
ATOM   1433  CD2 TYR A  93      -3.665  13.830  34.051  1.00  0.00              
ATOM   1434  CE1 TYR A  93      -4.949  11.389  34.030  1.00  0.00              
ATOM   1435  CE2 TYR A  93      -4.067  13.276  32.851  1.00  0.00              
ATOM   1436  CZ  TYR A  93      -4.710  12.054  32.845  1.00  0.00              
ATOM   1437  OH  TYR A  93      -5.113  11.498  31.653  1.00  0.00              
ATOM   1438  H   TYR A  93      -0.757  13.422  35.241  1.00  0.00              
ATOM   1439  HA  TYR A  93      -1.861  13.849  37.960  1.00  0.00              
ATOM   1440 1HB  TYR A  93      -4.111  13.455  37.364  1.00  0.00              
ATOM   1441 2HB  TYR A  93      -3.495  14.878  36.490  1.00  0.00              
ATOM   1442  HD1 TYR A  93      -4.729  11.433  36.164  1.00  0.00              
ATOM   1443  HD2 TYR A  93      -3.157  14.794  34.062  1.00  0.00              
ATOM   1444  HE1 TYR A  93      -5.457  10.425  34.021  1.00  0.00              
ATOM   1445  HE2 TYR A  93      -3.876  13.802  31.916  1.00  0.00              
ATOM   1446  HH  TYR A  93      -5.538  10.643  31.762  1.00  0.00              
ATOM   1447  N   LYS A  94      -2.437  11.196  38.046  1.00  0.00              
ATOM   1448  CA  LYS A  94      -2.256   9.748  38.070  1.00  0.00              
ATOM   1449  C   LYS A  94      -3.487   9.059  38.616  1.00  0.00              
ATOM   1450  O   LYS A  94      -4.328   9.768  39.154  1.00  0.00              
ATOM   1451  OXT LYS A  94      -3.605   7.871  38.511  1.00  0.00              
ATOM   1452  CB  LYS A  94      -1.031   9.369  38.903  1.00  0.00              
ATOM   1453  CG  LYS A  94      -0.686   7.886  38.875  1.00  0.00              
ATOM   1454  CD  LYS A  94       0.589   7.599  39.654  1.00  0.00              
ATOM   1455  CE  LYS A  94       0.899   6.110  39.680  1.00  0.00              
ATOM   1456  NZ  LYS A  94       2.168   5.818  40.401  1.00  0.00              
ATOM   1457  H   LYS A  94      -2.977  11.636  38.777  1.00  0.00              
ATOM   1458  HA  LYS A  94      -2.112   9.378  37.055  1.00  0.00              
ATOM   1459 1HB  LYS A  94      -0.191   9.944  38.516  1.00  0.00              
ATOM   1460 2HB  LYS A  94      -1.236   9.673  39.930  1.00  0.00              
ATOM   1461 1HG  LYS A  94      -1.514   7.329  39.314  1.00  0.00              
ATOM   1462 2HG  LYS A  94      -0.554   7.581  37.837  1.00  0.00              
ATOM   1463 1HD  LYS A  94       1.413   8.134  39.180  1.00  0.00              
ATOM   1464 2HD  LYS A  94       0.461   7.961  40.674  1.00  0.00              
ATOM   1465 1HE  LYS A  94       0.075   5.598  40.176  1.00  0.00              
ATOM   1466 2HE  LYS A  94       0.978   5.759  38.651  1.00  0.00              
ATOM   1467 1HZ  LYS A  94       2.337   4.822  40.395  1.00  0.00              
ATOM   1468 2HZ  LYS A  94       2.933   6.292  39.941  1.00  0.00              
ATOM   1469 3HZ  LYS A  94       2.096   6.142  41.354  1.00  0.00              
TER                                                                             
# All scores below are weighted scores, not raw scores.
#BEGIN_POSE_ENERGIES_TABLE relaxdesign_1RIS_GB1_I_0002.pdb
label fa_atr fa_rep fa_sol fa_intra_rep pro_close fa_pair hbond_sr_bb hbond_lr_bb hbond_bb_sc hbond_sc dslf_ss_dst dslf_cs_ang dslf_ss_dih dslf_ca_dih rama omega fa_dun p_aa_pp ref total
weights 0.8 0.44 0.65 0.004 1 0.49 0.585 1.17 1.17 1.1 0.5 2 5 5 0.2 0.5 0.56 0.32 1 NA
pose -332.073 28.0079 160.936 0.752168 0.0520888 -9.55026 -23.0278 -47.9587 -5.07434 -8.79357 0 0 0 0 -7.1974 7.62522 42.8248 -9.05077 -24.18 -226.708
GLY_p:NtermProteinFull_1 -2.17528 0.178379 1.85095 0.000358205 0 0 0 0 0 0 0 0 0 0 0 0.00214942 0 0 -0.17 -0.313441
ILE_2 -4.64861 0.222452 1.57725 0.0185331 0 0 0 0 0 0 0 0 0 0 -0.186821 0.109288 0.145872 -0.377704 0.24 -2.89973
ALA_3 -3.5715 0.430814 1.42138 0.000784306 0 0 0 0 0 0 0 0 0 0 0.0915084 0.0536711 0 0.119802 0.16 -1.29354
THR_4 -3.53835 0.182463 1.90754 0.00941457 0 -0.343223 0 0 0 0 0 0 0 0 0.0633999 0.0334029 0.0251331 0.0724991 -0.27 -1.85772
PHE_5 -6.52178 0.390554 1.38586 0.0251349 0 0 0 0 0 0 0 0 0 0 -0.0420357 0.00254057 0.622969 -0.0673351 0.63 -3.5741
LYS_6 -4.39978 0.237002 2.29626 0.00513827 0 -0.728792 0 0 0 -0.373589 0 0 0 0 0.190822 0.360078 0.818868 0.0758403 -0.65 -2.16815
LEU_7 -4.67279 0.480956 0.970996 0.0094879 0 0 0 0 0 0 0 0 0 0 -0.0172691 0.168754 0.362176 -0.0528033 -0.1 -2.8505
VAL_8 -5.23821 0.330042 2.05118 0.0127978 0 0 0 0 0 0 0 0 0 0 -0.184365 0.0778864 0.00789779 -0.319461 0.29 -2.97224
LEU_9 -4.98081 0.346484 1.88725 0.00740018 0 0 0 0 -0.308648 0 0 0 0 0 -0.0895347 0.0314543 0.0931275 -0.0955212 -0.1 -3.2088
ASN_10 -5.28467 0.369789 3.58034 0.00387609 0 -0.311429 0 0 -0.015476 0 0 0 0 0 -0.108904 0.000150132 0.809827 0.156498 -0.89 -1.69001
GLY_11 -1.81738 0.245628 0.948077 1.52515e-05 0 0 0 0 0 0 0 0 0 0 0.0436612 0.0011881 0 0.24315 -0.17 -0.505659
LYS_12 -2.22827 0.225099 1.01328 0.00810183 0 -0.0964578 0 0 0 0 0 0 0 0 -0.202547 0.0903093 1.33209 0.0111707 -0.65 -0.497229
THR_13 -3.23789 0.32007 2.19828 0.0042722 0 -0.0878102 0 0 0 0 0 0 0 0 -0.204547 0.0282222 0.0276745 -0.113341 -0.27 -1.33507
LEU_14 -2.86767 0.233778 1.85543 0.00725611 0 0 0 0 -0.397581 0 0 0 0 0 0.00978932 7.69867e-05 0.0596617 -0.0691627 -0.1 -1.26842
LYS_15 -1.8054 0.240226 1.13492 0.0033331 0 -0.121185 0 0 0 0 0 0 0 0 -0.213449 0.107737 0.765178 -0.0421144 -0.65 -0.580756
GLY_16 -1.96076 0.175954 1.22177 1.84848e-05 0 0 0 0 0 0 0 0 0 0 0.000821646 0.0157103 0 0.276926 -0.17 -0.439565
GLU_17 -4.10307 0.403684 2.67453 0.0035275 0 -0.0307248 0 0 -0.397581 0 0 0 0 0 -0.207749 0.216468 1.34494 -0.157855 -0.81 -1.06383
THR_18 -4.34016 0.398165 2.35012 0.0103751 0 -0.0537027 0 0 0 0 0 0 0 0 -0.0229012 0.298009 0.0618394 0.0886944 -0.27 -1.47956
THR_19 -3.03197 0.238088 1.73989 0.0116238 0 -0.0321908 0 0 0 0 0 0 0 0 -0.0514761 0.0739919 0.0840737 0.113149 -0.27 -1.12482
THR_20 -3.67655 0.21626 2.27685 0.0125857 0 -0.0380126 0 0 0 0 0 0 0 0 -0.00417707 0.00725094 0.0535642 0.0863946 -0.27 -1.33584
GLU_21 -5.57743 0.24866 3.58981 0.00786646 0 -0.400877 0 0 0 -1.63394 0 0 0 0 -0.266947 0.188987 1.57622 -0.140802 -0.81 -3.21845
ALA_22 -3.67387 0.380671 1.46865 0.000799755 0 0 0 0 0 0 0 0 0 0 -0.14241 0.160591 0 -0.145654 0.16 -1.79122
VAL_23 -3.42559 0.237319 1.85833 0.0182121 0 0 0 0 0 0 0 0 0 0 -0.0555541 0.0762342 0.0594477 0.00558377 0.29 -0.936023
ASP_24 -4.2711 0.157801 2.99665 0.00325522 0 -0.226793 0 0 0 0 0 0 0 0 -0.0943872 0.141705 0.279492 0.036986 -0.67 -1.64639
ALA_25 -3.86341 0.315852 1.46122 0.000815381 0 0 0 0 0 0 0 0 0 0 -0.193979 0.0962457 0 -0.155854 0.16 -2.17911
ALA_26 -3.42028 0.268774 1.61782 0.000841144 0 0 0 0 0 0 0 0 0 0 -0.214128 0.103659 0 -0.161486 0.16 -1.6448
THR_27 -3.52468 0.294783 2.22431 0.0114938 0 -0.00174911 0 0 0 0 0 0 0 0 -0.0613279 0.0452491 0.0877263 0.105224 -0.27 -1.08897
ALA_28 -4.03035 0.518084 1.70873 0.000893199 0 0 0 0 0 0 0 0 0 0 -0.19837 0.0338021 0 -0.156898 0.16 -1.96411
LEU_29 -5.20194 0.799323 1.54828 0.00746086 0 0 0 0 0 0 0 0 0 0 -0.0380533 0.183901 0.442457 -0.0897084 -0.1 -2.44827
LYS_30 -2.81422 0.301628 1.44349 0.00310587 0 0.00884546 0 0 0 0 0 0 0 0 -0.219732 0.0174147 0.819631 -0.0389529 -0.65 -1.12879
ASN_31 -2.91215 0.22485 1.73213 0.00348164 0 -0.0690127 0 0 0 0 0 0 0 0 -0.0998959 1.68319e-05 0.354849 0.0289829 -0.89 -1.62676
PHE_32 -6.23454 0.638894 1.92843 0.0235984 0 0 0 0 -0.535948 0 0 0 0 0 -0.147975 0.00624276 0.158876 -0.084975 0.63 -3.61739
GLY_33 -1.73624 0.128523 1.0504 4.10725e-05 0 0 0 0 0 0 0 0 0 0 -0.375827 0.00701057 0 -0.74834 -0.17 -1.84443
ALA_34 -2.68952 0.148703 0.75019 0.000910588 0 0 0 0 0 0 0 0 0 0 -0.278542 0.000435036 0 -0.0813699 0.16 -1.98919
TYR_35 -3.67839 0.150449 1.83932 0.0245926 0 0 0 0 0 0 0 0 0 0 -0.0179729 0.164017 0.492876 -0.0731286 0.51 -0.588238
ALA_36 -1.44972 0.14964 0.621646 0.00107488 0 0 0 0 0 0 0 0 0 0 -0.164854 0.289438 0 0.0641333 0.16 -0.328644
GLN_37 -3.42174 0.067346 1.73137 0.00482525 0 -0.107977 0 0 0 0 0 0 0 0 0.0594308 0.185392 0.842534 -0.114205 -0.97 -1.72303
ASP_38 -2.49497 0.153702 1.44739 0.0123593 0 -0.217042 0 0 0 0 0 0 0 0 0.202522 0.0934735 0.162409 -0.473623 -0.67 -1.78379
VAL_39 -2.22625 0.211363 0.712166 0.0138467 0 0 0 0 0 0 0 0 0 0 -0.178493 0.00932698 0.0750333 -0.261816 0.29 -1.35482
GLY_40 -1.6235 0.110688 0.97019 0.000431446 0 0 0 0 0 0 0 0 0 0 0.158413 0.154966 0 -0.471361 -0.17 -0.870172
VAL_41 -1.54396 0.202363 0.613575 0.0125878 0 0 0 0 0 0 0 0 0 0 -0.210619 0.0308821 0.0299046 -0.383674 0.29 -0.958941
ASP_42 -2.74022 0.130275 2.12498 0.00360799 0 -0.318299 0 0 0 -0.958507 0 0 0 0 -0.176567 0.00671265 0.69523 -0.131364 -0.67 -2.03415
GLY_43 -2.15456 0.206921 1.44338 6.65511e-05 0 0 0 0 0 0 0 0 0 0 0.0100875 0.0184592 0 -0.805413 -0.17 -1.45106
ALA_44 -1.30403 0.0735113 0.869412 0.00112593 0 0 0 0 0 0 0 0 0 0 -0.310939 0.00772541 0 -0.0832335 0.16 -0.586428
TRP_45 -7.12642 0.400888 2.96316 0.0240781 0 0 0 0 0 0 0 0 0 0 0.0441375 0.0119022 0.832267 -0.0398856 0.91 -1.97986
THR_46 -2.87643 0.210085 1.27872 0.00906797 0 -0.00339535 0 0 0 0 0 0 0 0 -0.0853959 0.0256968 0.192083 0.0159051 -0.27 -1.50366
TYR_47 -8.21691 0.999173 3.38469 0.0461438 0 0 0 0 -0.308648 -0.520599 0 0 0 0 -0.180433 0.39136 1.32113 0.207014 0.51 -2.36707
ASP_48 -1.4861 0.076047 1.2957 0.00328147 0 -0.300905 0 0 0 -0.417784 0 0 0 0 -0.163652 0.125246 0.310948 0.00207347 -0.67 -1.22514
ASP_49 -1.80881 0.237144 1.29096 0.00534656 0 0.0137358 0 0 -0.279106 0 0 0 0 0 0.221716 0.0160335 0.390979 0.15343 -0.67 -0.428569
ALA_50 -1.39793 0.105818 0.810812 0.000916866 0 0 0 0 -0.121071 0 0 0 0 0 -0.159538 0.0499245 0 0.0464722 0.16 -0.50459
THR_51 -3.32706 0.375468 1.7235 0.00924523 0 -0.138879 0 0 -0.158035 0 0 0 0 0 0.0872715 0.0552422 0.0419518 -0.0537611 -0.27 -1.65506
LYS_52 -2.74616 0.702572 1.70031 0.00478383 0 -0.0186284 0 0 -0.466311 0 0 0 0 0 -0.101369 0.026292 0.644928 -0.130732 -0.65 -1.03431
THR_53 -1.55482 0.369412 0.920118 0.00466517 0 -0.00516703 0 0 0 0 0 0 0 0 1.58679 0.396468 0.191861 0.662146 -0.27 2.30147
PHE_54 -6.54567 0.845852 2.64202 0.0229285 0 0 0 0 0 0 0 0 0 0 -0.160791 0.00120433 0.335216 -0.193942 0.63 -2.42318
THR_55 -2.57796 0.146229 1.24205 0.00381654 0 -0.00339535 0 0 -0.00448305 0 0 0 0 0 0.0155213 0.0212414 0.046998 -0.379348 -0.27 -1.75933
VAL_56 -3.1039 0.29009 1.49906 0.0126169 0 0 0 0 -0.00448305 0 0 0 0 0 -0.135265 0.0588757 0.0385992 -0.221024 0.29 -1.27543
GLY_57 -2.67164 0.245381 1.50189 0.000377589 0 0 0 0 0 0 0 0 0 0 0.163128 0.0294212 0 -0.579149 -0.17 -1.48059
GLU_58 -3.62278 0.12387 2.32231 0.00480343 0 -0.142967 0 0 0 0 0 0 0 0 -0.115823 0.0249261 1.36595 0.0192339 -0.81 -0.830471
ARG_59 -6.23034 0.133471 3.4173 0.00856298 0 -0.426278 0 0 0 -0.958507 0 0 0 0 -0.042595 3.38245e-05 1.71591 0.0706429 -0.98 -3.29179
LEU_60 -4.61337 0.351238 1.12672 0.00629772 0 0 0 0 0 0 0 0 0 0 -0.0979323 0.0458138 0.311546 -0.130421 -0.1 -3.10011
ILE_61 -4.66276 0.308946 2.18482 0.020473 0 0 0 0 0 0 0 0 0 0 -0.227228 0.0108758 0.860408 -0.369511 0.24 -1.63398
PHE_62 -5.9196 0.214457 1.3121 0.0251652 0 0 0 0 0 0 0 0 0 0 -0.00794043 0.211616 0.265499 -0.222353 0.63 -3.49106
LYS_63 -4.81055 0.401596 2.40971 0.00390778 0 -0.453615 0 0 0 -0.0738144 0 0 0 0 -0.0128643 0.039205 0.676052 0.101875 -0.65 -2.3685
VAL_64 -4.97827 0.470884 1.58693 0.0119486 0 0 0 0 0 0 0 0 0 0 -0.127308 0.211806 0.398472 -0.237292 0.29 -2.37282
LYS_65 -4.0343 0.257898 1.65093 0.00535165 0 -0.0614609 0 0 0 0 0 0 0 0 -0.0928246 0.163873 0.831989 0.0192042 -0.65 -1.90933
MET_66 -4.57872 0.44759 1.61264 0.00658505 0.00767857 0 0 0 0 0 0 0 0 0 -0.0141119 0.00376587 0.695217 -0.0710812 -0.34 -2.23044
PRO_67 -3.10124 0.376401 1.39136 0.00105653 0.0444102 0 0 0 0 0 0 0 0 0 -0.248318 0.000432043 0.239694 -0.546875 0.02 -1.82308
GLU_68 -3.03666 0.43456 1.92153 0.00698525 0 -0.437393 0 0 0 -0.402147 0 0 0 0 -0.237255 0.000135113 1.20043 -0.122955 -0.81 -1.48277
ASP_69 -1.4277 0.135087 0.877 0.00348196 0 -0.00177663 0 0 0 0 0 0 0 0 -0.153177 0.00524285 0.400063 -0.0229402 -0.67 -0.854721
ARG_70 -5.31179 0.517248 2.48266 0.00761598 0 0 0 0 -0.535948 0 0 0 0 0 -0.169614 0.0248461 1.10535 -0.0348235 -0.98 -2.89445
MET_71 -6.1061 0.49493 2.43535 0.0022071 0 0 0 0 0 0 0 0 0 0 -0.0700592 0.0774441 1.29155 -0.0727226 -0.34 -2.28741
ASN_72 -2.52732 0.153166 1.5144 0.00422071 0 -0.106806 0 0 0 0 0 0 0 0 -0.0966513 0.0738604 0.340052 0.0295307 -0.89 -1.50555
ASP_73 -3.65119 0.255962 1.90718 0.00316569 0 -0.0421225 0 0 0 0 0 0 0 0 -0.153002 0.0816252 0.315542 -0.00650707 -0.67 -1.95935
LEU_74 -6.31572 0.807009 1.52657 0.0102958 0 0 0 0 0 0 0 0 0 0 -0.103132 0.0175522 0.724044 -0.115271 -0.1 -3.54865
ALA_75 -3.98035 0.28888 1.72025 0.000841267 0 0 0 0 0 0 0 0 0 0 -0.109849 0.0184775 0 -0.153091 0.16 -2.05483
ARG_76 -3.30598 0.280032 1.72481 0.00719135 0 -0.0206668 0 0 0 0 0 0 0 0 -0.163801 0.0305441 1.0986 -0.0814156 -0.98 -1.41069
GLN_77 -2.99362 0.0914092 1.28852 0.0147378 0 -0.179789 0 0 0 0 0 0 0 0 -0.119562 0.0848544 1.08838 -0.0900864 -0.97 -1.78516
LEU_78 -5.0365 0.454354 1.18006 0.00721137 0 0 0 0 0 0 0 0 0 0 -0.025653 0.00714525 0.289608 -0.102595 -0.1 -3.32637
ARG_79 -3.87259 0.38972 2.21318 0.00739288 0 0 0 0 -0.529619 0 0 0 0 0 -0.23342 0.0515796 1.06734 -0.0767243 -0.98 -1.96314
GLN_80 -1.83397 0.169799 1.12997 0.00568164 0 -0.114644 0 0 0 0 0 0 0 0 -0.246499 0.00496797 0.814983 -0.0618318 -0.97 -1.10155
ARG_81 -4.3712 0.647289 3.16155 0.0119204 0 -0.724671 0 0 0 -0.99455 0 0 0 0 -0.297955 0.111081 2.20982 0.0285127 -0.98 -1.19821
ASP_82 -1.47406 0.0843973 1.15355 0.00343438 0 -0.269155 0 0 -0.015476 0 0 0 0 0 -0.116517 0.00401048 0.284943 0.0220151 -0.67 -0.992855
ASN_83 -3.57829 0.199555 2.64536 0.00726352 0 -0.413723 0 0 0 -0.639394 0 0 0 0 -0.257193 0.162502 0.813464 -0.370357 -0.89 -2.32081
VAL_84 -4.59924 0.731726 1.89745 0.00908543 0 0 0 0 -0.466311 0 0 0 0 0 -0.179838 0.113454 0.066968 -0.262448 0.29 -2.39915
SER_85 -3.09449 0.152807 2.21716 0.00109629 0 -0.0641635 0 0 0 -0.520599 0 0 0 0 0.123231 0.00121341 0.231548 0.0400087 -0.37 -1.28219
ARG_86 -4.36836 0.208589 2.82777 0.00894766 0 -0.72711 0 0 0 -0.434186 0 0 0 0 0.0105066 0.292421 1.45065 -0.130901 -0.98 -1.84167
VAL_87 -4.11955 0.492899 1.27279 0.00873551 0 0 0 0 -0.529619 0 0 0 0 0 0.0388513 0.0266158 0.00748023 -0.247558 0.29 -2.75935
GLU_88 -3.82094 0.182742 2.60119 0.00384646 0 -0.948843 0 0 0 -0.389991 0 0 0 0 -0.0735907 0.149419 1.18491 0.0393352 -0.81 -1.88192
VAL_89 -2.52416 0.305054 0.602639 0.00995446 0 0 0 0 0 0 0 0 0 0 -0.213459 0.513787 0.081581 -0.374341 0.29 -1.30895
THR_90 -2.10347 0.112762 1.49975 0.00413306 0 -0.256979 0 0 0 0 0 0 0 0 -0.176528 0.101988 0.0848419 -0.216147 -0.27 -1.21964
ARG_91 -2.42419 0.190567 1.32098 0.0112965 0 -0.416814 0 0 0 -0.402147 0 0 0 0 -0.0581527 0.0486085 1.42697 -0.0738925 -0.98 -1.35677
TYR_92 -3.33876 0.133331 1.85784 0.0293007 0 0 0 0 0 -0.0738144 0 0 0 0 -0.108363 0.00036726 0.0940808 -0.304067 0.51 -1.20008
LYS_p:CtermProteinFull_93 -0.751481 0.0174873 0.594533 0.00937634 0 -0.108217 0 0 0 0 0 0 0 0 0 0 0.752329 0 -0.65 -0.135973
#END_POSE_ENERGIES_TABLE relaxdesign_1RIS_GB1_I_0002.pdb
