# Supplementary material for: Design and characterization of a protein fold switching network
Source: Nat Commun. 2023 Jan 26;14:431. doi: 10.1038/s41467-023-36065-3 (PMC9879998; doi:10.1038/s41467-023-36065-3)
Supplement: Supplementary file 4 — Source Data [file 41467_2023_36065_MOESM4_ESM.zip › source data/SI_data_relax_A1.pdb.txt]

ATOM      1  N   ASN A   1       7.446 -24.384  43.244  1.00  0.00              
ATOM      2  CA  ASN A   1       8.149 -25.508  43.855  1.00  0.00              
ATOM      3  C   ASN A   1       9.561 -25.612  43.328  1.00  0.00              
ATOM      4  O   ASN A   1       9.780 -26.006  42.166  1.00  0.00              
ATOM      5  CB  ASN A   1       7.412 -26.817  43.634  1.00  0.00              
ATOM      6  CG  ASN A   1       8.107 -28.009  44.227  1.00  0.00              
ATOM      7  OD1 ASN A   1       9.000 -27.877  45.074  1.00  0.00              
ATOM      8  ND2 ASN A   1       7.766 -29.170  43.726  1.00  0.00              
ATOM      9 1H   ASN A   1       6.613 -24.544  42.714  1.00  0.00              
ATOM     10 2H   ASN A   1       7.090 -23.646  43.817  1.00  0.00              
ATOM     11 3H   ASN A   1       7.912 -23.808  42.573  1.00  0.00              
ATOM     12  HA  ASN A   1       8.226 -25.355  44.933  1.00  0.00              
ATOM     13 1HB  ASN A   1       6.341 -26.894  43.827  1.00  0.00              
ATOM     14 2HB  ASN A   1       7.587 -26.807  42.558  1.00  0.00              
ATOM     15 1HD2 ASN A   1       8.189 -30.007  44.074  1.00  0.00              
ATOM     16 2HD2 ASN A   1       7.084 -29.219  42.997  1.00  0.00              
ATOM     17  N   PRO A   2      10.587 -25.214  44.176  1.00  0.00              
ATOM     18  CA  PRO A   2      11.961 -25.277  43.700  1.00  0.00              
ATOM     19  C   PRO A   2      12.505 -26.715  43.727  1.00  0.00              
ATOM     20  O   PRO A   2      13.525 -26.945  43.121  1.00  0.00              
ATOM     21  CB  PRO A   2      12.679 -24.347  44.685  1.00  0.00              
ATOM     22  CG  PRO A   2      11.904 -24.534  45.995  1.00  0.00              
ATOM     23  CD  PRO A   2      10.451 -24.661  45.531  1.00  0.00              
ATOM     24  HA  PRO A   2      12.063 -24.957  42.652  1.00  0.00              
ATOM     25 1HB  PRO A   2      13.738 -24.621  44.799  1.00  0.00              
ATOM     26 2HB  PRO A   2      12.652 -23.301  44.345  1.00  0.00              
ATOM     27 1HG  PRO A   2      12.245 -25.429  46.535  1.00  0.00              
ATOM     28 2HG  PRO A   2      12.049 -23.677  46.669  1.00  0.00              
ATOM     29 1HD  PRO A   2       9.864 -25.330  46.178  1.00  0.00              
ATOM     30 2HD  PRO A   2       9.932 -23.691  45.518  1.00  0.00              
ATOM     31  N   ASN A   3      11.825 -27.566  44.461  1.00  0.00              
ATOM     32  CA  ASN A   3      12.259 -28.955  44.568  1.00  0.00              
ATOM     33  C   ASN A   3      11.375 -29.728  45.519  1.00  0.00              
ATOM     34  O   ASN A   3      10.689 -30.663  45.117  1.00  0.00              
ATOM     35  CB  ASN A   3      13.710 -29.054  45.009  1.00  0.00              
ATOM     36  CG  ASN A   3      14.306 -30.422  44.828  1.00  0.00              
ATOM     37  OD1 ASN A   3      13.840 -31.219  44.004  1.00  0.00              
ATOM     38  ND2 ASN A   3      15.279 -30.729  45.648  1.00  0.00              
ATOM     39  H   ASN A   3      10.997 -27.270  44.957  1.00  0.00              
ATOM     40  HA  ASN A   3      12.178 -29.445  43.597  1.00  0.00              
ATOM     41 1HB  ASN A   3      14.439 -28.302  44.703  1.00  0.00              
ATOM     42 2HB  ASN A   3      13.466 -28.914  46.063  1.00  0.00              
ATOM     43 1HD2 ASN A   3      15.723 -31.624  45.584  1.00  0.00              
ATOM     44 2HD2 ASN A   3      15.579 -30.071  46.337  1.00  0.00              
ATOM     45  N   LEU A   4      11.407 -29.345  46.797  1.00  0.00              
ATOM     46  CA  LEU A   4      10.758 -30.114  47.855  1.00  0.00              
ATOM     47  C   LEU A   4       9.768 -29.258  48.609  1.00  0.00              
ATOM     48  O   LEU A   4       9.656 -29.388  49.837  1.00  0.00              
ATOM     49  CB  LEU A   4      11.802 -30.692  48.818  1.00  0.00              
ATOM     50  CG  LEU A   4      12.728 -31.756  48.215  1.00  0.00              
ATOM     51  CD1 LEU A   4      13.833 -32.107  49.202  1.00  0.00              
ATOM     52  CD2 LEU A   4      11.917 -32.991  47.852  1.00  0.00              
ATOM     53  H   LEU A   4      11.897 -28.496  47.037  1.00  0.00              
ATOM     54  HA  LEU A   4      10.194 -30.936  47.415  1.00  0.00              
ATOM     55 1HB  LEU A   4      12.365 -29.786  49.034  1.00  0.00              
ATOM     56 2HB  LEU A   4      11.344 -31.062  49.735  1.00  0.00              
ATOM     57  HG  LEU A   4      13.138 -31.343  47.292  1.00  0.00              
ATOM     58 1HD1 LEU A   4      14.486 -32.862  48.765  1.00  0.00              
ATOM     59 2HD1 LEU A   4      14.415 -31.213  49.430  1.00  0.00              
ATOM     60 3HD1 LEU A   4      13.391 -32.496  50.119  1.00  0.00              
ATOM     61 1HD2 LEU A   4      12.576 -33.745  47.423  1.00  0.00              
ATOM     62 2HD2 LEU A   4      11.441 -33.390  48.748  1.00  0.00              
ATOM     63 3HD2 LEU A   4      11.151 -32.722  47.124  1.00  0.00              
ATOM     64  N   ASP A   5       9.071 -28.390  47.909  1.00  0.00              
ATOM     65  CA  ASP A   5       8.062 -27.540  48.527  1.00  0.00              
ATOM     66  C   ASP A   5       6.962 -28.380  49.178  1.00  0.00              
ATOM     67  O   ASP A   5       6.582 -28.145  50.317  1.00  0.00              
ATOM     68  CB  ASP A   5       7.458 -26.587  47.493  1.00  0.00              
ATOM     69  CG  ASP A   5       6.444 -25.603  48.062  1.00  0.00              
ATOM     70  OD1 ASP A   5       6.814 -24.818  48.902  1.00  0.00              
ATOM     71  OD2 ASP A   5       5.355 -25.538  47.543  1.00  0.00              
ATOM     72  H   ASP A   5       9.241 -28.310  46.917  1.00  0.00              
ATOM     73  HA  ASP A   5       8.514 -26.948  49.323  1.00  0.00              
ATOM     74 1HB  ASP A   5       8.205 -26.044  46.915  1.00  0.00              
ATOM     75 2HB  ASP A   5       6.947 -27.302  46.848  1.00  0.00              
ATOM     76  N   GLN A   6       6.455 -29.367  48.434  1.00  0.00              
ATOM     77  CA  GLN A   6       5.381 -30.215  48.943  1.00  0.00              
ATOM     78  C   GLN A   6       5.849 -31.032  50.126  1.00  0.00              
ATOM     79  O   GLN A   6       5.064 -31.306  51.043  1.00  0.00              
ATOM     80  CB  GLN A   6       4.864 -31.150  47.847  1.00  0.00              
ATOM     81  CG  GLN A   6       4.091 -30.448  46.744  1.00  0.00              
ATOM     82  CD  GLN A   6       3.667 -31.398  45.639  1.00  0.00              
ATOM     83  OE1 GLN A   6       3.999 -32.587  45.662  1.00  0.00              
ATOM     84  NE2 GLN A   6       2.932 -30.878  44.663  1.00  0.00              
ATOM     85  H   GLN A   6       6.816 -29.533  47.506  1.00  0.00              
ATOM     86  HA  GLN A   6       4.560 -29.592  49.296  1.00  0.00              
ATOM     87 1HB  GLN A   6       5.734 -31.653  47.425  1.00  0.00              
ATOM     88 2HB  GLN A   6       4.223 -31.884  48.336  1.00  0.00              
ATOM     89 1HG  GLN A   6       3.258 -29.775  46.944  1.00  0.00              
ATOM     90 2HG  GLN A   6       4.947 -29.871  46.392  1.00  0.00              
ATOM     91 1HE2 GLN A   6       2.623 -31.456  43.906  1.00  0.00              
ATOM     92 2HE2 GLN A   6       2.687 -29.909  44.682  1.00  0.00              
ATOM     93  N   LYS A   7       7.117 -31.437  50.120  1.00  0.00              
ATOM     94  CA  LYS A   7       7.683 -32.168  51.247  1.00  0.00              
ATOM     95  C   LYS A   7       7.690 -31.323  52.497  1.00  0.00              
ATOM     96  O   LYS A   7       7.346 -31.790  53.581  1.00  0.00              
ATOM     97  CB  LYS A   7       9.104 -32.638  50.929  1.00  0.00              
ATOM     98  CG  LYS A   7       9.757 -33.459  52.033  1.00  0.00              
ATOM     99  CD  LYS A   7      11.133 -33.955  51.613  1.00  0.00              
ATOM    100  CE  LYS A   7      11.796 -34.756  52.724  1.00  0.00              
ATOM    101  NZ  LYS A   7      13.149 -35.237  52.333  1.00  0.00              
ATOM    102  H   LYS A   7       7.701 -31.235  49.321  1.00  0.00              
ATOM    103  HA  LYS A   7       7.071 -33.044  51.465  1.00  0.00              
ATOM    104 1HB  LYS A   7       9.046 -33.235  50.019  1.00  0.00              
ATOM    105 2HB  LYS A   7       9.701 -31.746  50.740  1.00  0.00              
ATOM    106 1HG  LYS A   7       9.852 -32.832  52.921  1.00  0.00              
ATOM    107 2HG  LYS A   7       9.116 -34.310  52.258  1.00  0.00              
ATOM    108 1HD  LYS A   7      11.020 -34.584  50.729  1.00  0.00              
ATOM    109 2HD  LYS A   7      11.753 -33.093  51.368  1.00  0.00              
ATOM    110 1HE  LYS A   7      11.878 -34.118  53.603  1.00  0.00              
ATOM    111 2HE  LYS A   7      11.160 -35.611  52.955  1.00  0.00              
ATOM    112 1HZ  LYS A   7      13.553 -35.763  53.095  1.00  0.00              
ATOM    113 2HZ  LYS A   7      13.073 -35.830  51.518  1.00  0.00              
ATOM    114 3HZ  LYS A   7      13.738 -34.445  52.119  1.00  0.00              
ATOM    115  N   GLN A   8       8.107 -30.056  52.353  1.00  0.00              
ATOM    116  CA  GLN A   8       8.146 -29.142  53.491  1.00  0.00              
ATOM    117  C   GLN A   8       6.753 -28.869  54.015  1.00  0.00              
ATOM    118  O   GLN A   8       6.556 -28.723  55.218  1.00  0.00              
ATOM    119  CB  GLN A   8       8.815 -27.820  53.104  1.00  0.00              
ATOM    120  CG  GLN A   8      10.314 -27.925  52.877  1.00  0.00              
ATOM    121  CD  GLN A   8      10.918 -26.621  52.391  1.00  0.00              
ATOM    122  OE1 GLN A   8      10.206 -25.641  52.155  1.00  0.00              
ATOM    123  NE2 GLN A   8      12.236 -26.603  52.234  1.00  0.00              
ATOM    124  H   GLN A   8       8.400 -29.724  51.445  1.00  0.00              
ATOM    125  HA  GLN A   8       8.704 -29.599  54.308  1.00  0.00              
ATOM    126 1HB  GLN A   8       8.327 -27.475  52.192  1.00  0.00              
ATOM    127 2HB  GLN A   8       8.614 -27.117  53.911  1.00  0.00              
ATOM    128 1HG  GLN A   8      10.993 -28.355  53.613  1.00  0.00              
ATOM    129 2HG  GLN A   8      10.225 -28.602  52.027  1.00  0.00              
ATOM    130 1HE2 GLN A   8      12.692 -25.771  51.915  1.00  0.00              
ATOM    131 2HE2 GLN A   8      12.776 -27.421  52.435  1.00  0.00              
ATOM    132  N   LEU A   9       5.794 -28.785  53.100  1.00  0.00              
ATOM    133  CA  LEU A   9       4.399 -28.583  53.473  1.00  0.00              
ATOM    134  C   LEU A   9       3.865 -29.787  54.244  1.00  0.00              
ATOM    135  O   LEU A   9       3.084 -29.643  55.185  1.00  0.00              
ATOM    136  CB  LEU A   9       3.546 -28.322  52.225  1.00  0.00              
ATOM    137  CG  LEU A   9       3.829 -26.997  51.506  1.00  0.00              
ATOM    138  CD1 LEU A   9       3.050 -26.936  50.199  1.00  0.00              
ATOM    139  CD2 LEU A   9       3.453 -25.836  52.413  1.00  0.00              
ATOM    140  H   LEU A   9       6.035 -28.862  52.122  1.00  0.00              
ATOM    141  HA  LEU A   9       4.320 -27.724  54.139  1.00  0.00              
ATOM    142 1HB  LEU A   9       3.874 -29.159  51.610  1.00  0.00              
ATOM    143 2HB  LEU A   9       2.482 -28.421  52.436  1.00  0.00              
ATOM    144  HG  LEU A   9       4.904 -26.948  51.329  1.00  0.00              
ATOM    145 1HD1 LEU A   9       3.258 -25.991  49.695  1.00  0.00              
ATOM    146 2HD1 LEU A   9       3.352 -27.763  49.556  1.00  0.00              
ATOM    147 3HD1 LEU A   9       1.984 -27.008  50.408  1.00  0.00              
ATOM    148 1HD2 LEU A   9       3.655 -24.894  51.901  1.00  0.00              
ATOM    149 2HD2 LEU A   9       2.393 -25.895  52.660  1.00  0.00              
ATOM    150 3HD2 LEU A   9       4.042 -25.883  53.330  1.00  0.00              
ATOM    151  N   ALA A  10       4.279 -30.978  53.820  1.00  0.00              
ATOM    152  CA  ALA A  10       3.940 -32.209  54.526  1.00  0.00              
ATOM    153  C   ALA A  10       4.561 -32.264  55.919  1.00  0.00              
ATOM    154  O   ALA A  10       3.948 -32.773  56.852  1.00  0.00              
ATOM    155  CB  ALA A  10       4.380 -33.416  53.709  1.00  0.00              
ATOM    156  H   ALA A  10       4.844 -31.030  52.984  1.00  0.00              
ATOM    157  HA  ALA A  10       2.859 -32.250  54.658  1.00  0.00              
ATOM    158 1HB  ALA A  10       4.123 -34.330  54.245  1.00  0.00              
ATOM    159 2HB  ALA A  10       3.874 -33.407  52.744  1.00  0.00              
ATOM    160 3HB  ALA A  10       5.457 -33.378  53.555  1.00  0.00              
ATOM    161  N   GLN A  11       5.777 -31.742  56.055  1.00  0.00              
ATOM    162  CA  GLN A  11       6.424 -31.637  57.351  1.00  0.00              
ATOM    163  C   GLN A  11       5.711 -30.631  58.242  1.00  0.00              
ATOM    164  O   GLN A  11       5.629 -30.819  59.452  1.00  0.00              
ATOM    165  CB  GLN A  11       7.892 -31.233  57.185  1.00  0.00              
ATOM    166  CG  GLN A  11       8.779 -32.328  56.617  1.00  0.00              
ATOM    167  CD  GLN A  11      10.198 -31.854  56.372  1.00  0.00              
ATOM    168  OE1 GLN A  11      10.515 -30.676  56.559  1.00  0.00              
ATOM    169  NE2 GLN A  11      11.062 -32.769  55.946  1.00  0.00              
ATOM    170  H   GLN A  11       6.263 -31.410  55.234  1.00  0.00              
ATOM    171  HA  GLN A  11       6.371 -32.597  57.864  1.00  0.00              
ATOM    172 1HB  GLN A  11       7.907 -30.366  56.525  1.00  0.00              
ATOM    173 2HB  GLN A  11       8.252 -30.944  58.173  1.00  0.00              
ATOM    174 1HG  GLN A  11       8.829 -33.328  57.046  1.00  0.00              
ATOM    175 2HG  GLN A  11       8.259 -32.371  55.659  1.00  0.00              
ATOM    176 1HE2 GLN A  11      12.013 -32.515  55.767  1.00  0.00              
ATOM    177 2HE2 GLN A  11      10.762 -33.713  55.806  1.00  0.00              
ATOM    178  N   ALA A  12       5.191 -29.569  57.646  1.00  0.00              
ATOM    179  CA  ALA A  12       4.432 -28.579  58.402  1.00  0.00              
ATOM    180  C   ALA A  12       3.164 -29.212  58.954  1.00  0.00              
ATOM    181  O   ALA A  12       2.765 -28.955  60.087  1.00  0.00              
ATOM    182  CB  ALA A  12       4.085 -27.400  57.522  1.00  0.00              
ATOM    183  H   ALA A  12       5.319 -29.437  56.653  1.00  0.00              
ATOM    184  HA  ALA A  12       5.045 -28.227  59.231  1.00  0.00              
ATOM    185 1HB  ALA A  12       3.518 -26.670  58.100  1.00  0.00              
ATOM    186 2HB  ALA A  12       5.001 -26.938  57.153  1.00  0.00              
ATOM    187 3HB  ALA A  12       3.484 -27.739  56.679  1.00  0.00              
ATOM    188  N   LYS A  13       2.551 -30.056  58.133  1.00  0.00              
ATOM    189  CA  LYS A  13       1.363 -30.802  58.530  1.00  0.00              
ATOM    190  C   LYS A  13       1.706 -31.773  59.647  1.00  0.00              
ATOM    191  O   LYS A  13       0.953 -31.914  60.611  1.00  0.00              
ATOM    192  CB  LYS A  13       0.767 -31.554  57.338  1.00  0.00              
ATOM    193  CG  LYS A  13      -0.478 -32.367  57.666  1.00  0.00              
ATOM    194  CD  LYS A  13      -1.131 -32.912  56.404  1.00  0.00              
ATOM    195  CE  LYS A  13      -2.291 -33.839  56.736  1.00  0.00              
ATOM    196  NZ  LYS A  13      -3.013 -34.287  55.515  1.00  0.00              
ATOM    197  H   LYS A  13       2.923 -30.183  57.203  1.00  0.00              
ATOM    198  HA  LYS A  13       0.608 -30.116  58.916  1.00  0.00              
ATOM    199 1HB  LYS A  13       0.524 -30.809  56.580  1.00  0.00              
ATOM    200 2HB  LYS A  13       1.544 -32.217  56.957  1.00  0.00              
ATOM    201 1HG  LYS A  13      -0.189 -33.196  58.313  1.00  0.00              
ATOM    202 2HG  LYS A  13      -1.183 -31.725  58.192  1.00  0.00              
ATOM    203 1HD  LYS A  13      -1.494 -32.073  55.810  1.00  0.00              
ATOM    204 2HD  LYS A  13      -0.381 -33.461  55.834  1.00  0.00              
ATOM    205 1HE  LYS A  13      -1.896 -34.706  57.263  1.00  0.00              
ATOM    206 2HE  LYS A  13      -2.980 -33.302  57.388  1.00  0.00              
ATOM    207 1HZ  LYS A  13      -3.773 -34.897  55.778  1.00  0.00              
ATOM    208 2HZ  LYS A  13      -3.381 -33.482  55.026  1.00  0.00              
ATOM    209 3HZ  LYS A  13      -2.375 -34.785  54.910  1.00  0.00              
ATOM    210  N   GLU A  14       2.863 -32.426  59.526  1.00  0.00              
ATOM    211  CA  GLU A  14       3.336 -33.341  60.561  1.00  0.00              
ATOM    212  C   GLU A  14       3.473 -32.591  61.873  1.00  0.00              
ATOM    213  O   GLU A  14       3.045 -33.059  62.930  1.00  0.00              
ATOM    214  CB  GLU A  14       4.671 -33.976  60.167  1.00  0.00              
ATOM    215  CG  GLU A  14       5.216 -34.973  61.180  1.00  0.00              
ATOM    216  CD  GLU A  14       6.508 -35.579  60.708  1.00  0.00              
ATOM    217  OE1 GLU A  14       6.942 -35.245  59.632  1.00  0.00              
ATOM    218  OE2 GLU A  14       7.120 -36.291  61.470  1.00  0.00              
ATOM    219  H   GLU A  14       3.426 -32.286  58.699  1.00  0.00              
ATOM    220  HA  GLU A  14       2.608 -34.139  60.710  1.00  0.00              
ATOM    221 1HB  GLU A  14       4.515 -34.479  59.212  1.00  0.00              
ATOM    222 2HB  GLU A  14       5.385 -33.163  60.038  1.00  0.00              
ATOM    223 1HG  GLU A  14       5.356 -34.549  62.174  1.00  0.00              
ATOM    224 2HG  GLU A  14       4.447 -35.744  61.220  1.00  0.00              
ATOM    225  N   LEU A  15       4.050 -31.411  61.784  1.00  0.00              
ATOM    226  CA  LEU A  15       4.260 -30.563  62.952  1.00  0.00              
ATOM    227  C   LEU A  15       2.945 -30.098  63.526  1.00  0.00              
ATOM    228  O   LEU A  15       2.800 -29.941  64.747  1.00  0.00              
ATOM    229  CB  LEU A  15       5.135 -29.357  62.590  1.00  0.00              
ATOM    230  CG  LEU A  15       6.603 -29.683  62.287  1.00  0.00              
ATOM    231  CD1 LEU A  15       7.309 -28.449  61.741  1.00  0.00              
ATOM    232  CD2 LEU A  15       7.286 -30.180  63.552  1.00  0.00              
ATOM    233  H   LEU A  15       4.356 -31.085  60.878  1.00  0.00              
ATOM    234  HA  LEU A  15       4.758 -31.136  63.734  1.00  0.00              
ATOM    235 1HB  LEU A  15       4.628 -29.036  61.682  1.00  0.00              
ATOM    236 2HB  LEU A  15       5.067 -28.569  63.341  1.00  0.00              
ATOM    237  HG  LEU A  15       6.610 -30.497  61.562  1.00  0.00              
ATOM    238 1HD1 LEU A  15       8.351 -28.690  61.529  1.00  0.00              
ATOM    239 2HD1 LEU A  15       6.819 -28.124  60.824  1.00  0.00              
ATOM    240 3HD1 LEU A  15       7.266 -27.649  62.480  1.00  0.00              
ATOM    241 1HD2 LEU A  15       8.329 -30.412  63.335  1.00  0.00              
ATOM    242 2HD2 LEU A  15       7.237 -29.407  64.320  1.00  0.00              
ATOM    243 3HD2 LEU A  15       6.781 -31.078  63.909  1.00  0.00              
ATOM    244  N   ALA A  16       1.944 -29.850  62.647  1.00  0.00              
ATOM    245  CA  ALA A  16       0.634 -29.399  63.107  1.00  0.00              
ATOM    246  C   ALA A  16      -0.027 -30.448  63.969  1.00  0.00              
ATOM    247  O   ALA A  16      -0.704 -30.105  64.937  1.00  0.00              
ATOM    248  CB  ALA A  16      -0.198 -29.037  61.865  1.00  0.00              
ATOM    249  H   ALA A  16       2.101 -29.977  61.657  1.00  0.00              
ATOM    250  HA  ALA A  16       0.768 -28.517  63.733  1.00  0.00              
ATOM    251 1HB  ALA A  16      -1.185 -28.695  62.177  1.00  0.00              
ATOM    252 2HB  ALA A  16       0.302 -28.243  61.310  1.00  0.00              
ATOM    253 3HB  ALA A  16      -0.303 -29.915  61.229  1.00  0.00              
ATOM    254  N   ILE A  17       0.116 -31.710  63.592  1.00  0.00              
ATOM    255  CA  ILE A  17      -0.483 -32.795  64.360  1.00  0.00              
ATOM    256  C   ILE A  17       0.460 -33.237  65.472  1.00  0.00              
ATOM    257  O   ILE A  17       0.038 -33.851  66.451  1.00  0.00              
ATOM    258  CB  ILE A  17      -0.824 -34.004  63.470  1.00  0.00              
ATOM    259  CG1 ILE A  17       0.450 -34.600  62.867  1.00  0.00              
ATOM    260  CG2 ILE A  17      -1.797 -33.600  62.373  1.00  0.00              
ATOM    261  CD1 ILE A  17       0.231 -35.915  62.153  1.00  0.00              
ATOM    262  H   ILE A  17       0.646 -31.929  62.761  1.00  0.00              
ATOM    263  HA  ILE A  17      -1.386 -32.455  64.865  1.00  0.00              
ATOM    264  HB  ILE A  17      -1.274 -34.783  64.086  1.00  0.00              
ATOM    265 1HG1 ILE A  17       0.850 -33.869  62.165  1.00  0.00              
ATOM    266 2HG1 ILE A  17       1.159 -34.744  63.683  1.00  0.00              
ATOM    267 1HG2 ILE A  17      -2.028 -34.466  61.753  1.00  0.00              
ATOM    268 2HG2 ILE A  17      -2.715 -33.221  62.822  1.00  0.00              
ATOM    269 3HG2 ILE A  17      -1.348 -32.822  61.756  1.00  0.00              
ATOM    270 1HD1 ILE A  17       1.180 -36.275  61.753  1.00  0.00              
ATOM    271 2HD1 ILE A  17      -0.167 -36.649  62.855  1.00  0.00              
ATOM    272 3HD1 ILE A  17      -0.475 -35.774  61.337  1.00  0.00              
ATOM    273  N   LYS A  18       1.739 -32.902  65.321  1.00  0.00              
ATOM    274  CA  LYS A  18       2.729 -33.213  66.341  1.00  0.00              
ATOM    275  C   LYS A  18       2.427 -32.443  67.621  1.00  0.00              
ATOM    276  O   LYS A  18       2.494 -32.992  68.720  1.00  0.00              
ATOM    277  CB  LYS A  18       4.139 -32.888  65.843  1.00  0.00              
ATOM    278  CG  LYS A  18       5.250 -33.255  66.818  1.00  0.00              
ATOM    279  CD  LYS A  18       6.623 -33.011  66.209  1.00  0.00              
ATOM    280  CE  LYS A  18       7.734 -33.386  67.179  1.00  0.00              
ATOM    281  NZ  LYS A  18       9.083 -33.149  66.598  1.00  0.00              
ATOM    282  H   LYS A  18       2.030 -32.421  64.482  1.00  0.00              
ATOM    283  HA  LYS A  18       2.686 -34.275  66.586  1.00  0.00              
ATOM    284 1HB  LYS A  18       4.281 -33.432  64.909  1.00  0.00              
ATOM    285 2HB  LYS A  18       4.169 -31.816  65.646  1.00  0.00              
ATOM    286 1HG  LYS A  18       5.137 -32.648  67.717  1.00  0.00              
ATOM    287 2HG  LYS A  18       5.149 -34.309  67.077  1.00  0.00              
ATOM    288 1HD  LYS A  18       6.713 -33.611  65.303  1.00  0.00              
ATOM    289 2HD  LYS A  18       6.706 -31.955  65.953  1.00  0.00              
ATOM    290 1HE  LYS A  18       7.617 -32.786  68.081  1.00  0.00              
ATOM    291 2HE  LYS A  18       7.627 -34.441  67.429  1.00  0.00              
ATOM    292 1HZ  LYS A  18       9.790 -33.410  67.271  1.00  0.00              
ATOM    293 2HZ  LYS A  18       9.192 -33.706  65.761  1.00  0.00              
ATOM    294 3HZ  LYS A  18       9.183 -32.171  66.366  1.00  0.00              
ATOM    295  N   ALA A  19       2.071 -31.148  67.460  1.00  0.00              
ATOM    296  CA  ALA A  19       1.708 -30.336  68.619  1.00  0.00              
ATOM    297  C   ALA A  19       0.516 -30.919  69.337  1.00  0.00              
ATOM    298  O   ALA A  19       0.411 -30.819  70.543  1.00  0.00              
ATOM    299  CB  ALA A  19       1.465 -28.899  68.122  1.00  0.00              
ATOM    300  H   ALA A  19       2.052 -30.729  66.541  1.00  0.00              
ATOM    301  HA  ALA A  19       2.536 -30.349  69.328  1.00  0.00              
ATOM    302 1HB  ALA A  19       1.192 -28.265  68.965  1.00  0.00              
ATOM    303 2HB  ALA A  19       2.375 -28.515  67.660  1.00  0.00              
ATOM    304 3HB  ALA A  19       0.658 -28.898  67.392  1.00  0.00              
ATOM    305  N   LEU A  20      -0.386 -31.501  68.553  1.00  0.00              
ATOM    306  CA  LEU A  20      -1.595 -32.074  69.119  1.00  0.00              
ATOM    307  C   LEU A  20      -1.264 -33.356  69.873  1.00  0.00              
ATOM    308  O   LEU A  20      -1.876 -33.667  70.895  1.00  0.00              
ATOM    309  CB  LEU A  20      -2.626 -32.345  68.016  1.00  0.00              
ATOM    310  CG  LEU A  20      -3.214 -31.094  67.351  1.00  0.00              
ATOM    311  CD1 LEU A  20      -4.240 -31.495  66.300  1.00  0.00              
ATOM    312  CD2 LEU A  20      -3.847 -30.204  68.410  1.00  0.00              
ATOM    313  H   LEU A  20      -0.239 -31.549  67.555  1.00  0.00              
ATOM    314  HA  LEU A  20      -2.026 -31.380  69.839  1.00  0.00              
ATOM    315 1HB  LEU A  20      -1.994 -32.881  67.310  1.00  0.00              
ATOM    316 2HB  LEU A  20      -3.424 -33.003  68.361  1.00  0.00              
ATOM    317  HG  LEU A  20      -2.385 -30.544  66.905  1.00  0.00              
ATOM    318 1HD1 LEU A  20      -4.652 -30.600  65.833  1.00  0.00              
ATOM    319 2HD1 LEU A  20      -3.760 -32.112  65.539  1.00  0.00              
ATOM    320 3HD1 LEU A  20      -5.043 -32.060  66.772  1.00  0.00              
ATOM    321 1HD2 LEU A  20      -4.264 -29.315  67.936  1.00  0.00              
ATOM    322 2HD2 LEU A  20      -4.641 -30.751  68.919  1.00  0.00              
ATOM    323 3HD2 LEU A  20      -3.090 -29.907  69.136  1.00  0.00              
ATOM    324  N   LYS A  21      -0.276 -34.085  69.365  1.00  0.00              
ATOM    325  CA  LYS A  21       0.184 -35.306  70.010  1.00  0.00              
ATOM    326  C   LYS A  21       0.929 -34.973  71.295  1.00  0.00              
ATOM    327  O   LYS A  21       0.873 -35.721  72.272  1.00  0.00              
ATOM    328  CB  LYS A  21       1.079 -36.113  69.068  1.00  0.00              
ATOM    329  CG  LYS A  21       0.343 -36.762  67.903  1.00  0.00              
ATOM    330  CD  LYS A  21       1.309 -37.469  66.964  1.00  0.00              
ATOM    331  CE  LYS A  21       0.579 -38.087  65.780  1.00  0.00              
ATOM    332  NZ  LYS A  21       1.512 -38.776  64.848  1.00  0.00              
ATOM    333  H   LYS A  21       0.168 -33.783  68.510  1.00  0.00              
ATOM    334  HA  LYS A  21      -0.673 -35.923  70.285  1.00  0.00              
ATOM    335 1HB  LYS A  21       1.836 -35.429  68.683  1.00  0.00              
ATOM    336 2HB  LYS A  21       1.561 -36.885  69.668  1.00  0.00              
ATOM    337 1HG  LYS A  21      -0.369 -37.484  68.303  1.00  0.00              
ATOM    338 2HG  LYS A  21      -0.194 -35.987  67.357  1.00  0.00              
ATOM    339 1HD  LYS A  21       2.037 -36.741  66.602  1.00  0.00              
ATOM    340 2HD  LYS A  21       1.825 -38.251  67.520  1.00  0.00              
ATOM    341 1HE  LYS A  21      -0.146 -38.804  66.163  1.00  0.00              
ATOM    342 2HE  LYS A  21       0.056 -37.292  65.248  1.00  0.00              
ATOM    343 1HZ  LYS A  21       0.989 -39.170  64.079  1.00  0.00              
ATOM    344 2HZ  LYS A  21       2.185 -38.111  64.492  1.00  0.00              
ATOM    345 3HZ  LYS A  21       1.996 -39.513  65.340  1.00  0.00              
ATOM    346  N   GLN A  22       1.616 -33.833  71.289  1.00  0.00              
ATOM    347  CA  GLN A  22       2.334 -33.368  72.471  1.00  0.00              
ATOM    348  C   GLN A  22       1.349 -32.972  73.566  1.00  0.00              
ATOM    349  O   GLN A  22       1.565 -33.257  74.743  1.00  0.00              
ATOM    350  CB  GLN A  22       3.236 -32.181  72.126  1.00  0.00              
ATOM    351  CG  GLN A  22       4.480 -32.553  71.336  1.00  0.00              
ATOM    352  CD  GLN A  22       5.277 -31.337  70.904  1.00  0.00              
ATOM    353  OE1 GLN A  22       4.850 -30.196  71.102  1.00  0.00              
ATOM    354  NE2 GLN A  22       6.439 -31.574  70.307  1.00  0.00              
ATOM    355  H   GLN A  22       1.643 -33.276  70.447  1.00  0.00              
ATOM    356  HA  GLN A  22       2.946 -34.178  72.869  1.00  0.00              
ATOM    357 1HB  GLN A  22       2.630 -31.481  71.551  1.00  0.00              
ATOM    358 2HB  GLN A  22       3.525 -31.720  73.070  1.00  0.00              
ATOM    359 1HG  GLN A  22       5.185 -33.314  71.670  1.00  0.00              
ATOM    360 2HG  GLN A  22       3.926 -32.927  70.474  1.00  0.00              
ATOM    361 1HE2 GLN A  22       7.009 -30.811  69.999  1.00  0.00              
ATOM    362 2HE2 GLN A  22       6.746 -32.515  70.165  1.00  0.00              
ATOM    363  N   TYR A  23       0.264 -32.318  73.163  1.00  0.00              
ATOM    364  CA  TYR A  23      -0.822 -31.990  74.079  1.00  0.00              
ATOM    365  C   TYR A  23      -1.481 -33.255  74.603  1.00  0.00              
ATOM    366  O   TYR A  23      -1.785 -33.367  75.792  1.00  0.00              
ATOM    367  CB  TYR A  23      -1.859 -31.100  73.391  1.00  0.00              
ATOM    368  CG  TYR A  23      -3.040 -30.744  74.268  1.00  0.00              
ATOM    369  CD1 TYR A  23      -2.948 -29.726  75.207  1.00  0.00              
ATOM    370  CD2 TYR A  23      -4.242 -31.425  74.154  1.00  0.00              
ATOM    371  CE1 TYR A  23      -4.023 -29.396  76.011  1.00  0.00              
ATOM    372  CE2 TYR A  23      -5.323 -31.104  74.952  1.00  0.00              
ATOM    373  CZ  TYR A  23      -5.210 -30.089  75.880  1.00  0.00              
ATOM    374  OH  TYR A  23      -6.284 -29.765  76.676  1.00  0.00              
ATOM    375  H   TYR A  23       0.191 -32.042  72.195  1.00  0.00              
ATOM    376  HA  TYR A  23      -0.428 -31.455  74.944  1.00  0.00              
ATOM    377 1HB  TYR A  23      -1.348 -30.187  73.082  1.00  0.00              
ATOM    378 2HB  TYR A  23      -2.210 -31.636  72.510  1.00  0.00              
ATOM    379  HD1 TYR A  23      -2.007 -29.184  75.305  1.00  0.00              
ATOM    380  HD2 TYR A  23      -4.325 -32.227  73.420  1.00  0.00              
ATOM    381  HE1 TYR A  23      -3.937 -28.594  76.744  1.00  0.00              
ATOM    382  HE2 TYR A  23      -6.260 -31.653  74.848  1.00  0.00              
ATOM    383  HH  TYR A  23      -7.057 -30.308  76.502  1.00  0.00              
ATOM    384  N   GLY A  24      -1.713 -34.203  73.704  1.00  0.00              
ATOM    385  CA  GLY A  24      -2.362 -35.438  74.080  1.00  0.00              
ATOM    386  C   GLY A  24      -3.822 -35.486  73.665  1.00  0.00              
ATOM    387  O   GLY A  24      -4.620 -36.198  74.276  1.00  0.00              
ATOM    388  H   GLY A  24      -1.434 -34.067  72.742  1.00  0.00              
ATOM    389 1HA  GLY A  24      -1.845 -36.272  73.604  1.00  0.00              
ATOM    390 2HA  GLY A  24      -2.312 -35.551  75.162  1.00  0.00              
ATOM    391  N   ILE A  25      -4.182 -34.729  72.626  1.00  0.00              
ATOM    392  CA  ILE A  25      -5.575 -34.689  72.169  1.00  0.00              
ATOM    393  C   ILE A  25      -5.949 -35.988  71.451  1.00  0.00              
ATOM    394  O   ILE A  25      -5.095 -36.634  70.841  1.00  0.00              
ATOM    395  CB  ILE A  25      -5.830 -33.498  71.227  1.00  0.00              
ATOM    396  CG1 ILE A  25      -7.318 -33.138  71.212  1.00  0.00              
ATOM    397  CG2 ILE A  25      -5.342 -33.817  69.823  1.00  0.00              
ATOM    398  CD1 ILE A  25      -7.852 -32.693  72.554  1.00  0.00              
ATOM    399  H   ILE A  25      -3.490 -34.173  72.144  1.00  0.00              
ATOM    400  HA  ILE A  25      -6.255 -34.630  73.018  1.00  0.00              
ATOM    401  HB  ILE A  25      -5.300 -32.625  71.607  1.00  0.00              
ATOM    402 1HG1 ILE A  25      -7.451 -32.339  70.484  1.00  0.00              
ATOM    403 2HG1 ILE A  25      -7.861 -34.024  70.881  1.00  0.00              
ATOM    404 1HG2 ILE A  25      -5.530 -32.965  69.170  1.00  0.00              
ATOM    405 2HG2 ILE A  25      -4.273 -34.025  69.847  1.00  0.00              
ATOM    406 3HG2 ILE A  25      -5.873 -34.690  69.442  1.00  0.00              
ATOM    407 1HD1 ILE A  25      -8.912 -32.456  72.464  1.00  0.00              
ATOM    408 2HD1 ILE A  25      -7.721 -33.493  73.283  1.00  0.00              
ATOM    409 3HD1 ILE A  25      -7.311 -31.808  72.887  1.00  0.00              
ATOM    410  N   GLY A  26      -7.224 -36.371  71.527  1.00  0.00              
ATOM    411  CA  GLY A  26      -7.660 -37.608  70.906  1.00  0.00              
ATOM    412  C   GLY A  26      -7.523 -37.585  69.397  1.00  0.00              
ATOM    413  O   GLY A  26      -7.439 -36.516  68.792  1.00  0.00              
ATOM    414  H   GLY A  26      -7.899 -35.803  72.018  1.00  0.00              
ATOM    415 1HA  GLY A  26      -7.058 -38.432  71.291  1.00  0.00              
ATOM    416 2HA  GLY A  26      -8.708 -37.780  71.151  1.00  0.00              
ATOM    417  N   VAL A  27      -7.507 -38.759  68.788  1.00  0.00              
ATOM    418  CA  VAL A  27      -7.302 -38.866  67.346  1.00  0.00              
ATOM    419  C   VAL A  27      -8.436 -38.218  66.590  1.00  0.00              
ATOM    420  O   VAL A  27      -8.287 -37.894  65.405  1.00  0.00              
ATOM    421  CB  VAL A  27      -7.173 -40.333  66.892  1.00  0.00              
ATOM    422  CG1 VAL A  27      -8.525 -41.029  66.952  1.00  0.00              
ATOM    423  CG2 VAL A  27      -6.599 -40.407  65.485  1.00  0.00              
ATOM    424  H   VAL A  27      -7.640 -39.601  69.330  1.00  0.00              
ATOM    425  HA  VAL A  27      -6.405 -38.330  67.032  1.00  0.00              
ATOM    426  HB  VAL A  27      -6.471 -40.846  67.548  1.00  0.00              
ATOM    427 1HG1 VAL A  27      -8.416 -42.064  66.628  1.00  0.00              
ATOM    428 2HG1 VAL A  27      -8.901 -41.007  67.974  1.00  0.00              
ATOM    429 3HG1 VAL A  27      -9.228 -40.516  66.295  1.00  0.00              
ATOM    430 1HG2 VAL A  27      -6.515 -41.450  65.181  1.00  0.00              
ATOM    431 2HG2 VAL A  27      -7.259 -39.879  64.796  1.00  0.00              
ATOM    432 3HG2 VAL A  27      -5.612 -39.944  65.470  1.00  0.00              
ATOM    433  N   GLU A  28      -9.576 -38.039  67.245  1.00  0.00              
ATOM    434  CA  GLU A  28     -10.702 -37.345  66.623  1.00  0.00              
ATOM    435  C   GLU A  28     -10.282 -35.994  66.098  1.00  0.00              
ATOM    436  O   GLU A  28     -10.655 -35.579  65.013  1.00  0.00              
ATOM    437  CB  GLU A  28     -11.856 -37.184  67.614  1.00  0.00              
ATOM    438  CG  GLU A  28     -13.082 -36.485  67.046  1.00  0.00              
ATOM    439  CD  GLU A  28     -14.130 -36.274  68.102  1.00  0.00              
ATOM    440  OE1 GLU A  28     -13.854 -36.538  69.247  1.00  0.00              
ATOM    441  OE2 GLU A  28     -15.169 -35.744  67.782  1.00  0.00              
ATOM    442  H   GLU A  28      -9.673 -38.385  68.189  1.00  0.00              
ATOM    443  HA  GLU A  28     -11.060 -37.917  65.766  1.00  0.00              
ATOM    444 1HB  GLU A  28     -12.132 -38.184  67.948  1.00  0.00              
ATOM    445 2HB  GLU A  28     -11.473 -36.612  68.459  1.00  0.00              
ATOM    446 1HG  GLU A  28     -12.855 -35.533  66.566  1.00  0.00              
ATOM    447 2HG  GLU A  28     -13.454 -37.187  66.300  1.00  0.00              
ATOM    448  N   LYS A  29      -9.546 -35.305  66.942  1.00  0.00              
ATOM    449  CA  LYS A  29      -9.087 -33.952  66.643  1.00  0.00              
ATOM    450  C   LYS A  29      -7.865 -33.980  65.752  1.00  0.00              
ATOM    451  O   LYS A  29      -7.742 -33.140  64.829  1.00  0.00              
ATOM    452  CB  LYS A  29      -8.771 -33.191  67.932  1.00  0.00              
ATOM    453  CG  LYS A  29     -10.002 -32.755  68.720  1.00  0.00              
ATOM    454  CD  LYS A  29     -10.725 -33.951  69.319  1.00  0.00              
ATOM    455  CE  LYS A  29     -11.800 -33.514  70.303  1.00  0.00              
ATOM    456  NZ  LYS A  29     -12.449 -34.674  70.973  1.00  0.00              
ATOM    457  H   LYS A  29      -9.292 -35.727  67.823  1.00  0.00              
ATOM    458  HA  LYS A  29      -9.863 -33.410  66.102  1.00  0.00              
ATOM    459 1HB  LYS A  29      -8.158 -33.848  68.549  1.00  0.00              
ATOM    460 2HB  LYS A  29      -8.190 -32.312  67.651  1.00  0.00              
ATOM    461 1HG  LYS A  29      -9.682 -32.085  69.519  1.00  0.00              
ATOM    462 2HG  LYS A  29     -10.673 -32.222  68.047  1.00  0.00              
ATOM    463 1HD  LYS A  29     -11.183 -34.521  68.509  1.00  0.00              
ATOM    464 2HD  LYS A  29      -9.996 -34.576  69.833  1.00  0.00              
ATOM    465 1HE  LYS A  29     -11.337 -32.875  71.053  1.00  0.00              
ATOM    466 2HE  LYS A  29     -12.552 -32.945  69.756  1.00  0.00              
ATOM    467 1HZ  LYS A  29     -13.154 -34.341  71.615  1.00  0.00              
ATOM    468 2HZ  LYS A  29     -12.880 -35.267  70.277  1.00  0.00              
ATOM    469 3HZ  LYS A  29     -11.753 -35.202  71.480  1.00  0.00              
ATOM    470  N   ILE A  30      -6.964 -34.938  65.888  1.00  0.00              
ATOM    471  CA  ILE A  30      -5.796 -35.001  65.024  1.00  0.00              
ATOM    472  C   ILE A  30      -6.279 -35.267  63.599  1.00  0.00              
ATOM    473  O   ILE A  30      -5.772 -34.702  62.629  1.00  0.00              
ATOM    474  CB  ILE A  30      -4.804 -36.095  65.460  1.00  0.00              
ATOM    475  CG1 ILE A  30      -4.163 -35.731  66.802  1.00  0.00              
ATOM    476  CG2 ILE A  30      -3.738 -36.301  64.395  1.00  0.00              
ATOM    477  CD1 ILE A  30      -3.392 -36.865  67.438  1.00  0.00              
ATOM    478  H   ILE A  30      -7.086 -35.641  66.603  1.00  0.00              
ATOM    479  HA  ILE A  30      -5.280 -34.042  65.007  1.00  0.00              
ATOM    480  HB  ILE A  30      -5.349 -37.026  65.615  1.00  0.00              
ATOM    481 1HG1 ILE A  30      -3.493 -34.891  66.624  1.00  0.00              
ATOM    482 2HG1 ILE A  30      -4.966 -35.419  67.470  1.00  0.00              
ATOM    483 1HG2 ILE A  30      -3.045 -37.077  64.720  1.00  0.00              
ATOM    484 2HG2 ILE A  30      -4.210 -36.604  63.462  1.00  0.00              
ATOM    485 3HG2 ILE A  30      -3.193 -35.370  64.241  1.00  0.00              
ATOM    486 1HD1 ILE A  30      -2.968 -36.532  68.385  1.00  0.00              
ATOM    487 2HD1 ILE A  30      -4.063 -37.707  67.618  1.00  0.00              
ATOM    488 3HD1 ILE A  30      -2.589 -37.179  66.772  1.00  0.00              
ATOM    489  N   LYS A  31      -7.285 -36.136  63.507  1.00  0.00              
ATOM    490  CA  LYS A  31      -7.852 -36.552  62.232  1.00  0.00              
ATOM    491  C   LYS A  31      -8.286 -35.346  61.411  1.00  0.00              
ATOM    492  O   LYS A  31      -8.193 -35.353  60.184  1.00  0.00              
ATOM    493  CB  LYS A  31      -9.037 -37.494  62.454  1.00  0.00              
ATOM    494  CG  LYS A  31      -9.689 -37.997  61.173  1.00  0.00              
ATOM    495  CD  LYS A  31     -10.800 -38.993  61.472  1.00  0.00              
ATOM    496  CE  LYS A  31     -11.447 -39.502  60.192  1.00  0.00              
ATOM    497  NZ  LYS A  31     -12.538 -40.475  60.469  1.00  0.00              
ATOM    498  H   LYS A  31      -7.664 -36.516  64.362  1.00  0.00              
ATOM    499  HA  LYS A  31      -7.097 -37.075  61.645  1.00  0.00              
ATOM    500 1HB  LYS A  31      -8.667 -38.342  63.031  1.00  0.00              
ATOM    501 2HB  LYS A  31      -9.774 -36.948  63.044  1.00  0.00              
ATOM    502 1HG  LYS A  31     -10.101 -37.143  60.635  1.00  0.00              
ATOM    503 2HG  LYS A  31      -8.925 -38.477  60.561  1.00  0.00              
ATOM    504 1HD  LYS A  31     -10.375 -39.832  62.024  1.00  0.00              
ATOM    505 2HD  LYS A  31     -11.553 -38.499  62.087  1.00  0.00              
ATOM    506 1HE  LYS A  31     -11.852 -38.648  59.651  1.00  0.00              
ATOM    507 2HE  LYS A  31     -10.677 -39.981  59.588  1.00  0.00              
ATOM    508 1HZ  LYS A  31     -12.939 -40.788  59.596  1.00  0.00              
ATOM    509 2HZ  LYS A  31     -12.162 -41.269  60.970  1.00  0.00              
ATOM    510 3HZ  LYS A  31     -13.252 -40.031  61.028  1.00  0.00              
ATOM    511  N   LEU A  32      -8.768 -34.310  62.098  1.00  0.00              
ATOM    512  CA  LEU A  32      -9.263 -33.115  61.424  1.00  0.00              
ATOM    513  C   LEU A  32      -8.195 -32.552  60.471  1.00  0.00              
ATOM    514  O   LEU A  32      -8.470 -32.285  59.302  1.00  0.00              
ATOM    515  CB  LEU A  32      -9.680 -32.059  62.456  1.00  0.00              
ATOM    516  CG  LEU A  32     -10.900 -32.429  63.311  1.00  0.00              
ATOM    517  CD1 LEU A  32     -11.084 -31.408  64.426  1.00  0.00              
ATOM    518  CD2 LEU A  32     -12.138 -32.493  62.429  1.00  0.00              
ATOM    519  H   LEU A  32      -8.793 -34.351  63.107  1.00  0.00              
ATOM    520  HA  LEU A  32     -10.127 -33.372  60.812  1.00  0.00              
ATOM    521 1HB  LEU A  32      -8.782 -32.048  63.071  1.00  0.00              
ATOM    522 2HB  LEU A  32      -9.819 -31.080  61.998  1.00  0.00              
ATOM    523  HG  LEU A  32     -10.723 -33.427  63.712  1.00  0.00              
ATOM    524 1HD1 LEU A  32     -11.952 -31.679  65.028  1.00  0.00              
ATOM    525 2HD1 LEU A  32     -10.195 -31.395  65.058  1.00  0.00              
ATOM    526 3HD1 LEU A  32     -11.236 -30.420  63.993  1.00  0.00              
ATOM    527 1HD2 LEU A  32     -13.004 -32.757  63.038  1.00  0.00              
ATOM    528 2HD2 LEU A  32     -12.304 -31.522  61.962  1.00  0.00              
ATOM    529 3HD2 LEU A  32     -11.996 -33.249  61.656  1.00  0.00              
ATOM    530  N   ILE A  33      -6.971 -32.403  60.986  1.00  0.00              
ATOM    531  CA  ILE A  33      -5.844 -31.914  60.200  1.00  0.00              
ATOM    532  C   ILE A  33      -5.417 -32.968  59.186  1.00  0.00              
ATOM    533  O   ILE A  33      -5.091 -32.653  58.042  1.00  0.00              
ATOM    534  CB  ILE A  33      -4.644 -31.544  61.091  1.00  0.00              
ATOM    535  CG1 ILE A  33      -4.979 -30.329  61.961  1.00  0.00              
ATOM    536  CG2 ILE A  33      -3.415 -31.268  60.238  1.00  0.00              
ATOM    537  CD1 ILE A  33      -3.946 -30.037  63.025  1.00  0.00              
ATOM    538  H   ILE A  33      -6.828 -32.640  61.957  1.00  0.00              
ATOM    539  HA  ILE A  33      -6.135 -31.045  59.611  1.00  0.00              
ATOM    540  HB  ILE A  33      -4.437 -32.370  61.770  1.00  0.00              
ATOM    541 1HG1 ILE A  33      -5.071 -29.470  61.297  1.00  0.00              
ATOM    542 2HG1 ILE A  33      -5.942 -30.526  62.434  1.00  0.00              
ATOM    543 1HG2 ILE A  33      -2.576 -31.007  60.883  1.00  0.00              
ATOM    544 2HG2 ILE A  33      -3.165 -32.158  59.661  1.00  0.00              
ATOM    545 3HG2 ILE A  33      -3.620 -30.441  59.559  1.00  0.00              
ATOM    546 1HD1 ILE A  33      -4.253 -29.164  63.601  1.00  0.00              
ATOM    547 2HD1 ILE A  33      -3.855 -30.896  63.691  1.00  0.00              
ATOM    548 3HD1 ILE A  33      -2.984 -29.840  62.555  1.00  0.00              
ATOM    549  N   GLY A  34      -5.427 -34.227  59.608  1.00  0.00              
ATOM    550  CA  GLY A  34      -5.042 -35.341  58.745  1.00  0.00              
ATOM    551  C   GLY A  34      -5.850 -35.340  57.470  1.00  0.00              
ATOM    552  O   GLY A  34      -5.352 -35.750  56.406  1.00  0.00              
ATOM    553  H   GLY A  34      -5.711 -34.416  60.558  1.00  0.00              
ATOM    554 1HA  GLY A  34      -3.984 -35.252  58.499  1.00  0.00              
ATOM    555 2HA  GLY A  34      -5.213 -36.277  59.275  1.00  0.00              
ATOM    556  N   ASN A  35      -7.110 -34.914  57.535  1.00  0.00              
ATOM    557  CA  ASN A  35      -7.987 -34.892  56.367  1.00  0.00              
ATOM    558  C   ASN A  35      -7.712 -33.681  55.474  1.00  0.00              
ATOM    559  O   ASN A  35      -8.156 -33.641  54.326  1.00  0.00              
ATOM    560  CB  ASN A  35      -9.448 -34.919  56.777  1.00  0.00              
ATOM    561  CG  ASN A  35      -9.898 -36.242  57.330  1.00  0.00              
ATOM    562  OD1 ASN A  35      -9.287 -37.285  57.073  1.00  0.00              
ATOM    563  ND2 ASN A  35     -11.009 -36.217  58.021  1.00  0.00              
ATOM    564  H   ASN A  35      -7.467 -34.597  58.424  1.00  0.00              
ATOM    565  HA  ASN A  35      -7.804 -35.773  55.750  1.00  0.00              
ATOM    566 1HB  ASN A  35      -9.874 -34.115  57.380  1.00  0.00              
ATOM    567 2HB  ASN A  35      -9.804 -34.828  55.750  1.00  0.00              
ATOM    568 1HD2 ASN A  35     -11.369 -37.061  58.420  1.00  0.00              
ATOM    569 2HD2 ASN A  35     -11.499 -35.355  58.150  1.00  0.00              
ATOM    570  N   ALA A  36      -6.990 -32.696  56.001  1.00  0.00              
ATOM    571  CA  ALA A  36      -6.685 -31.491  55.244  1.00  0.00              
ATOM    572  C   ALA A  36      -5.797 -31.787  54.043  1.00  0.00              
ATOM    573  O   ALA A  36      -4.862 -32.584  54.126  1.00  0.00              
ATOM    574  CB  ALA A  36      -6.035 -30.450  56.141  1.00  0.00              
ATOM    575  H   ALA A  36      -6.645 -32.784  56.946  1.00  0.00              
ATOM    576  HA  ALA A  36      -7.616 -31.079  54.852  1.00  0.00              
ATOM    577 1HB  ALA A  36      -5.814 -29.556  55.558  1.00  0.00              
ATOM    578 2HB  ALA A  36      -6.714 -30.194  56.954  1.00  0.00              
ATOM    579 3HB  ALA A  36      -5.110 -30.852  56.552  1.00  0.00              
ATOM    580  N   LYS A  37      -6.105 -31.142  52.924  1.00  0.00              
ATOM    581  CA  LYS A  37      -5.391 -31.372  51.676  1.00  0.00              
ATOM    582  C   LYS A  37      -4.477 -30.195  51.346  1.00  0.00              
ATOM    583  O   LYS A  37      -3.477 -30.347  50.647  1.00  0.00              
ATOM    584  CB  LYS A  37      -6.375 -31.618  50.533  1.00  0.00              
ATOM    585  CG  LYS A  37      -7.316 -32.795  50.751  1.00  0.00              
ATOM    586  CD  LYS A  37      -6.555 -34.109  50.813  1.00  0.00              
ATOM    587  CE  LYS A  37      -7.499 -35.294  50.939  1.00  0.00              
ATOM    588  NZ  LYS A  37      -6.768 -36.587  51.011  1.00  0.00              
ATOM    589  H   LYS A  37      -6.859 -30.471  52.942  1.00  0.00              
ATOM    590  HA  LYS A  37      -4.748 -32.248  51.775  1.00  0.00              
ATOM    591 1HB  LYS A  37      -6.958 -30.705  50.412  1.00  0.00              
ATOM    592 2HB  LYS A  37      -5.783 -31.791  49.633  1.00  0.00              
ATOM    593 1HG  LYS A  37      -7.852 -32.640  51.689  1.00  0.00              
ATOM    594 2HG  LYS A  37      -8.029 -32.826  49.928  1.00  0.00              
ATOM    595 1HD  LYS A  37      -5.963 -34.211  49.902  1.00  0.00              
ATOM    596 2HD  LYS A  37      -5.889 -34.085  51.676  1.00  0.00              
ATOM    597 1HE  LYS A  37      -8.093 -35.164  51.843  1.00  0.00              
ATOM    598 2HE  LYS A  37      -8.158 -35.299  50.071  1.00  0.00              
ATOM    599 1HZ  LYS A  37      -7.431 -37.344  51.093  1.00  0.00              
ATOM    600 2HZ  LYS A  37      -6.218 -36.710  50.172  1.00  0.00              
ATOM    601 3HZ  LYS A  37      -6.158 -36.584  51.816  1.00  0.00              
ATOM    602  N   THR A  38      -4.829 -29.024  51.871  1.00  0.00              
ATOM    603  CA  THR A  38      -4.050 -27.814  51.634  1.00  0.00              
ATOM    604  C   THR A  38      -3.375 -27.376  52.934  1.00  0.00              
ATOM    605  O   THR A  38      -3.910 -27.610  54.014  1.00  0.00              
ATOM    606  CB  THR A  38      -4.922 -26.665  51.095  1.00  0.00              
ATOM    607  OG1 THR A  38      -5.893 -26.294  52.082  1.00  0.00              
ATOM    608  CG2 THR A  38      -5.636 -27.091  49.821  1.00  0.00              
ATOM    609  H   THR A  38      -5.656 -28.972  52.447  1.00  0.00              
ATOM    610  HA  THR A  38      -3.261 -28.019  50.910  1.00  0.00              
ATOM    611  HB  THR A  38      -4.285 -25.806  50.883  1.00  0.00              
ATOM    612  HG1 THR A  38      -6.538 -26.999  52.176  1.00  0.00              
ATOM    613 1HG2 THR A  38      -6.247 -26.266  49.455  1.00  0.00              
ATOM    614 2HG2 THR A  38      -4.900 -27.363  49.065  1.00  0.00              
ATOM    615 3HG2 THR A  38      -6.273 -27.949  50.032  1.00  0.00              
ATOM    616  N   VAL A  39      -2.210 -26.733  52.838  1.00  0.00              
ATOM    617  CA  VAL A  39      -1.541 -26.235  54.030  1.00  0.00              
ATOM    618  C   VAL A  39      -2.323 -25.116  54.717  1.00  0.00              
ATOM    619  O   VAL A  39      -2.153 -24.879  55.913  1.00  0.00              
ATOM    620  CB  VAL A  39      -0.127 -25.722  53.697  1.00  0.00              
ATOM    621  CG1 VAL A  39      -0.203 -24.416  52.921  1.00  0.00              
ATOM    622  CG2 VAL A  39       0.687 -25.538  54.968  1.00  0.00              
ATOM    623  H   VAL A  39      -1.782 -26.585  51.935  1.00  0.00              
ATOM    624  HA  VAL A  39      -1.466 -27.009  54.795  1.00  0.00              
ATOM    625  HB  VAL A  39       0.389 -26.472  53.096  1.00  0.00              
ATOM    626 1HG1 VAL A  39       0.805 -24.068  52.693  1.00  0.00              
ATOM    627 2HG1 VAL A  39      -0.750 -24.576  51.992  1.00  0.00              
ATOM    628 3HG1 VAL A  39      -0.718 -23.666  53.521  1.00  0.00              
ATOM    629 1HG2 VAL A  39       1.683 -25.177  54.714  1.00  0.00              
ATOM    630 2HG2 VAL A  39       0.191 -24.814  55.615  1.00  0.00              
ATOM    631 3HG2 VAL A  39       0.770 -26.493  55.489  1.00  0.00              
ATOM    632  N   GLU A  40      -3.175 -24.427  53.961  1.00  0.00              
ATOM    633  CA  GLU A  40      -4.061 -23.420  54.538  1.00  0.00              
ATOM    634  C   GLU A  40      -5.071 -24.059  55.488  1.00  0.00              
ATOM    635  O   GLU A  40      -5.292 -23.570  56.595  1.00  0.00              
ATOM    636  CB  GLU A  40      -4.790 -22.650  53.435  1.00  0.00              
ATOM    637  CG  GLU A  40      -3.898 -21.723  52.621  1.00  0.00              
ATOM    638  CD  GLU A  40      -4.654 -21.103  51.478  1.00  0.00              
ATOM    639  OE1 GLU A  40      -5.797 -21.444  51.292  1.00  0.00              
ATOM    640  OE2 GLU A  40      -4.127 -20.207  50.861  1.00  0.00              
ATOM    641  H   GLU A  40      -3.211 -24.603  52.967  1.00  0.00              
ATOM    642  HA  GLU A  40      -3.481 -22.712  55.131  1.00  0.00              
ATOM    643 1HB  GLU A  40      -5.241 -23.391  52.774  1.00  0.00              
ATOM    644 2HB  GLU A  40      -5.575 -22.067  53.917  1.00  0.00              
ATOM    645 1HG  GLU A  40      -3.432 -20.938  53.215  1.00  0.00              
ATOM    646 2HG  GLU A  40      -3.129 -22.387  52.229  1.00  0.00              
ATOM    647  N   ALA A  41      -5.663 -25.163  55.052  1.00  0.00              
ATOM    648  CA  ALA A  41      -6.573 -25.907  55.919  1.00  0.00              
ATOM    649  C   ALA A  41      -5.841 -26.478  57.108  1.00  0.00              
ATOM    650  O   ALA A  41      -6.380 -26.511  58.219  1.00  0.00              
ATOM    651  CB  ALA A  41      -7.253 -26.989  55.062  1.00  0.00              
ATOM    652  H   ALA A  41      -5.490 -25.500  54.116  1.00  0.00              
ATOM    653  HA  ALA A  41      -7.323 -25.219  56.312  1.00  0.00              
ATOM    654 1HB  ALA A  41      -7.941 -27.563  55.682  1.00  0.00              
ATOM    655 2HB  ALA A  41      -7.804 -26.516  54.249  1.00  0.00              
ATOM    656 3HB  ALA A  41      -6.496 -27.654  54.649  1.00  0.00              
ATOM    657  N   VAL A  42      -4.606 -26.929  56.901  1.00  0.00              
ATOM    658  CA  VAL A  42      -3.784 -27.458  57.985  1.00  0.00              
ATOM    659  C   VAL A  42      -3.546 -26.410  59.045  1.00  0.00              
ATOM    660  O   VAL A  42      -3.647 -26.700  60.240  1.00  0.00              
ATOM    661  CB  VAL A  42      -2.423 -27.968  57.474  1.00  0.00              
ATOM    662  CG1 VAL A  42      -1.493 -28.264  58.641  1.00  0.00              
ATOM    663  CG2 VAL A  42      -2.608 -29.209  56.614  1.00  0.00              
ATOM    664  H   VAL A  42      -4.229 -26.903  55.965  1.00  0.00              
ATOM    665  HA  VAL A  42      -4.295 -28.264  58.513  1.00  0.00              
ATOM    666  HB  VAL A  42      -1.976 -27.205  56.837  1.00  0.00              
ATOM    667 1HG1 VAL A  42      -0.536 -28.623  58.262  1.00  0.00              
ATOM    668 2HG1 VAL A  42      -1.335 -27.354  59.220  1.00  0.00              
ATOM    669 3HG1 VAL A  42      -1.940 -29.027  59.278  1.00  0.00              
ATOM    670 1HG2 VAL A  42      -1.637 -29.556  56.261  1.00  0.00              
ATOM    671 2HG2 VAL A  42      -3.081 -29.993  57.206  1.00  0.00              
ATOM    672 3HG2 VAL A  42      -3.240 -28.969  55.759  1.00  0.00              
ATOM    673  N   GLU A  43      -3.157 -25.217  58.627  1.00  0.00              
ATOM    674  CA  GLU A  43      -2.800 -24.158  59.567  1.00  0.00              
ATOM    675  C   GLU A  43      -4.035 -23.648  60.298  1.00  0.00              
ATOM    676  O   GLU A  43      -3.984 -23.356  61.493  1.00  0.00              
ATOM    677  CB  GLU A  43      -2.101 -23.005  58.842  1.00  0.00              
ATOM    678  CG  GLU A  43      -0.684 -23.317  58.383  1.00  0.00              
ATOM    679  CD  GLU A  43      -0.110 -22.186  57.576  1.00  0.00              
ATOM    680  OE1 GLU A  43      -0.814 -21.235  57.337  1.00  0.00              
ATOM    681  OE2 GLU A  43       1.065 -22.220  57.295  1.00  0.00              
ATOM    682  H   GLU A  43      -3.105 -25.033  57.635  1.00  0.00              
ATOM    683  HA  GLU A  43      -2.123 -24.551  60.326  1.00  0.00              
ATOM    684 1HB  GLU A  43      -2.716 -22.754  57.977  1.00  0.00              
ATOM    685 2HB  GLU A  43      -2.082 -22.161  59.531  1.00  0.00              
ATOM    686 1HG  GLU A  43      -0.007 -23.559  59.202  1.00  0.00              
ATOM    687 2HG  GLU A  43      -0.808 -24.191  57.746  1.00  0.00              
ATOM    688  N   LYS A  44      -5.137 -23.561  59.574  1.00  0.00              
ATOM    689  CA  LYS A  44      -6.388 -23.100  60.170  1.00  0.00              
ATOM    690  C   LYS A  44      -6.881 -24.076  61.211  1.00  0.00              
ATOM    691  O   LYS A  44      -7.307 -23.682  62.296  1.00  0.00              
ATOM    692  CB  LYS A  44      -7.458 -22.897  59.097  1.00  0.00              
ATOM    693  CG  LYS A  44      -7.236 -21.680  58.209  1.00  0.00              
ATOM    694  CD  LYS A  44      -8.309 -21.576  57.135  1.00  0.00              
ATOM    695  CE  LYS A  44      -8.063 -20.384  56.221  1.00  0.00              
ATOM    696  NZ  LYS A  44      -9.103 -20.272  55.162  1.00  0.00              
ATOM    697  H   LYS A  44      -5.121 -23.815  58.597  1.00  0.00              
ATOM    698  HA  LYS A  44      -6.225 -22.151  60.681  1.00  0.00              
ATOM    699 1HB  LYS A  44      -7.470 -23.798  58.483  1.00  0.00              
ATOM    700 2HB  LYS A  44      -8.414 -22.799  59.613  1.00  0.00              
ATOM    701 1HG  LYS A  44      -7.258 -20.787  58.834  1.00  0.00              
ATOM    702 2HG  LYS A  44      -6.257 -21.770  57.738  1.00  0.00              
ATOM    703 1HD  LYS A  44      -8.301 -22.494  56.546  1.00  0.00              
ATOM    704 2HD  LYS A  44      -9.278 -21.465  57.622  1.00  0.00              
ATOM    705 1HE  LYS A  44      -8.066 -19.480  56.829  1.00  0.00              
ATOM    706 2HE  LYS A  44      -7.085 -20.505  55.757  1.00  0.00              
ATOM    707 1HZ  LYS A  44      -8.904 -19.471  54.579  1.00  0.00              
ATOM    708 2HZ  LYS A  44      -9.100 -21.109  54.597  1.00  0.00              
ATOM    709 3HZ  LYS A  44     -10.010 -20.158  55.591  1.00  0.00              
ATOM    710  N   LEU A  45      -6.821 -25.366  60.881  1.00  0.00              
ATOM    711  CA  LEU A  45      -7.229 -26.424  61.799  1.00  0.00              
ATOM    712  C   LEU A  45      -6.241 -26.551  62.956  1.00  0.00              
ATOM    713  O   LEU A  45      -6.631 -26.845  64.088  1.00  0.00              
ATOM    714  CB  LEU A  45      -7.355 -27.757  61.051  1.00  0.00              
ATOM    715  CG  LEU A  45      -8.527 -27.844  60.066  1.00  0.00              
ATOM    716  CD1 LEU A  45      -8.383 -29.083  59.192  1.00  0.00              
ATOM    717  CD2 LEU A  45      -9.838 -27.877  60.837  1.00  0.00              
ATOM    718  H   LEU A  45      -6.481 -25.615  59.963  1.00  0.00              
ATOM    719  HA  LEU A  45      -8.193 -26.173  62.239  1.00  0.00              
ATOM    720 1HB  LEU A  45      -6.411 -27.745  60.509  1.00  0.00              
ATOM    721 2HB  LEU A  45      -7.369 -28.604  61.736  1.00  0.00              
ATOM    722  HG  LEU A  45      -8.515 -26.934  59.466  1.00  0.00              
ATOM    723 1HD1 LEU A  45      -9.220 -29.137  58.496  1.00  0.00              
ATOM    724 2HD1 LEU A  45      -7.450 -29.028  58.632  1.00  0.00              
ATOM    725 3HD1 LEU A  45      -8.378 -29.973  59.821  1.00  0.00              
ATOM    726 1HD2 LEU A  45     -10.671 -27.939  60.135  1.00  0.00              
ATOM    727 2HD2 LEU A  45      -9.852 -28.746  61.495  1.00  0.00              
ATOM    728 3HD2 LEU A  45      -9.933 -26.969  61.433  1.00  0.00              
ATOM    729  N   LYS A  46      -4.962 -26.329  62.672  1.00  0.00              
ATOM    730  CA  LYS A  46      -3.939 -26.326  63.713  1.00  0.00              
ATOM    731  C   LYS A  46      -4.285 -25.313  64.806  1.00  0.00              
ATOM    732  O   LYS A  46      -4.398 -25.660  65.979  1.00  0.00              
ATOM    733  CB  LYS A  46      -2.565 -26.017  63.117  1.00  0.00              
ATOM    734  CG  LYS A  46      -1.434 -25.965  64.136  1.00  0.00              
ATOM    735  CD  LYS A  46      -0.123 -25.547  63.487  1.00  0.00              
ATOM    736  CE  LYS A  46       0.991 -25.427  64.516  1.00  0.00              
ATOM    737  NZ  LYS A  46       2.246 -24.897  63.918  1.00  0.00              
ATOM    738  H   LYS A  46      -4.690 -26.158  61.715  1.00  0.00              
ATOM    739  HA  LYS A  46      -3.897 -27.305  64.192  1.00  0.00              
ATOM    740 1HB  LYS A  46      -2.355 -26.792  62.380  1.00  0.00              
ATOM    741 2HB  LYS A  46      -2.644 -25.052  62.615  1.00  0.00              
ATOM    742 1HG  LYS A  46      -1.701 -25.247  64.913  1.00  0.00              
ATOM    743 2HG  LYS A  46      -1.322 -26.954  64.579  1.00  0.00              
ATOM    744 1HD  LYS A  46       0.149 -26.295  62.741  1.00  0.00              
ATOM    745 2HD  LYS A  46      -0.269 -24.584  62.998  1.00  0.00              
ATOM    746 1HE  LYS A  46       0.656 -24.759  65.307  1.00  0.00              
ATOM    747 2HE  LYS A  46       1.178 -26.417  64.933  1.00  0.00              
ATOM    748 1HZ  LYS A  46       2.959 -24.834  64.631  1.00  0.00              
ATOM    749 2HZ  LYS A  46       2.559 -25.518  63.184  1.00  0.00              
ATOM    750 3HZ  LYS A  46       2.074 -23.980  63.532  1.00  0.00              
ATOM    751  N   GLN A  47      -4.456 -24.045  64.424  1.00  0.00              
ATOM    752  CA  GLN A  47      -4.730 -23.020  65.428  1.00  0.00              
ATOM    753  C   GLN A  47      -6.114 -23.188  66.008  1.00  0.00              
ATOM    754  O   GLN A  47      -6.341 -22.882  67.180  1.00  0.00              
ATOM    755  CB  GLN A  47      -4.596 -21.621  64.823  1.00  0.00              
ATOM    756  CG  GLN A  47      -3.171 -21.234  64.457  1.00  0.00              
ATOM    757  CD  GLN A  47      -3.097 -19.877  63.783  1.00  0.00              
ATOM    758  OE1 GLN A  47      -4.119 -19.225  63.552  1.00  0.00              
ATOM    759  NE2 GLN A  47      -1.883 -19.446  63.460  1.00  0.00              
ATOM    760  H   GLN A  47      -4.398 -23.778  63.452  1.00  0.00              
ATOM    761  HA  GLN A  47      -4.027 -23.121  66.254  1.00  0.00              
ATOM    762 1HB  GLN A  47      -5.224 -21.601  63.932  1.00  0.00              
ATOM    763 2HB  GLN A  47      -4.989 -20.920  65.559  1.00  0.00              
ATOM    764 1HG  GLN A  47      -2.342 -21.305  65.160  1.00  0.00              
ATOM    765 2HG  GLN A  47      -3.066 -22.005  63.693  1.00  0.00              
ATOM    766 1HE2 GLN A  47      -1.770 -18.558  63.012  1.00  0.00              
ATOM    767 2HE2 GLN A  47      -1.082 -20.008  63.664  1.00  0.00              
ATOM    768  N   GLY A  48      -7.037 -23.685  65.194  1.00  0.00              
ATOM    769  CA  GLY A  48      -8.419 -23.846  65.634  1.00  0.00              
ATOM    770  C   GLY A  48      -8.514 -24.847  66.761  1.00  0.00              
ATOM    771  O   GLY A  48      -9.185 -24.628  67.764  1.00  0.00              
ATOM    772  H   GLY A  48      -6.785 -23.957  64.254  1.00  0.00              
ATOM    773 1HA  GLY A  48      -8.798 -22.883  65.978  1.00  0.00              
ATOM    774 2HA  GLY A  48      -9.022 -24.193  64.795  1.00  0.00              
ATOM    775  N   ILE A  49      -7.783 -25.954  66.601  1.00  0.00              
ATOM    776  CA  ILE A  49      -7.833 -27.042  67.568  1.00  0.00              
ATOM    777  C   ILE A  49      -7.047 -26.657  68.817  1.00  0.00              
ATOM    778  O   ILE A  49      -7.466 -26.924  69.942  1.00  0.00              
ATOM    779  CB  ILE A  49      -7.268 -28.352  66.988  1.00  0.00              
ATOM    780  CG1 ILE A  49      -8.152 -28.854  65.844  1.00  0.00              
ATOM    781  CG2 ILE A  49      -7.150 -29.408  68.077  1.00  0.00              
ATOM    782  CD1 ILE A  49      -7.515 -29.945  65.013  1.00  0.00              
ATOM    783  H   ILE A  49      -7.182 -26.040  65.793  1.00  0.00              
ATOM    784  HA  ILE A  49      -8.855 -27.210  67.904  1.00  0.00              
ATOM    785  HB  ILE A  49      -6.284 -28.157  66.563  1.00  0.00              
ATOM    786 1HG1 ILE A  49      -9.075 -29.227  66.286  1.00  0.00              
ATOM    787 2HG1 ILE A  49      -8.376 -27.997  65.207  1.00  0.00              
ATOM    788 1HG2 ILE A  49      -6.750 -30.327  67.650  1.00  0.00              
ATOM    789 2HG2 ILE A  49      -6.482 -29.051  68.859  1.00  0.00              
ATOM    790 3HG2 ILE A  49      -8.135 -29.604  68.502  1.00  0.00              
ATOM    791 1HD1 ILE A  49      -8.201 -30.249  64.222  1.00  0.00              
ATOM    792 2HD1 ILE A  49      -6.591 -29.572  64.568  1.00  0.00              
ATOM    793 3HD1 ILE A  49      -7.292 -30.802  65.647  1.00  0.00              
ATOM    794  N   LEU A  50      -5.906 -26.021  68.586  1.00  0.00              
ATOM    795  CA  LEU A  50      -5.025 -25.596  69.653  1.00  0.00              
ATOM    796  C   LEU A  50      -5.716 -24.567  70.535  1.00  0.00              
ATOM    797  O   LEU A  50      -5.520 -24.544  71.751  1.00  0.00              
ATOM    798  CB  LEU A  50      -3.724 -25.026  69.074  1.00  0.00              
ATOM    799  CG  LEU A  50      -2.772 -26.063  68.464  1.00  0.00              
ATOM    800  CD1 LEU A  50      -1.608 -25.362  67.776  1.00  0.00              
ATOM    801  CD2 LEU A  50      -2.270 -26.997  69.555  1.00  0.00              
ATOM    802  H   LEU A  50      -5.648 -25.829  67.629  1.00  0.00              
ATOM    803  HA  LEU A  50      -4.784 -26.448  70.289  1.00  0.00              
ATOM    804 1HB  LEU A  50      -4.140 -24.395  68.291  1.00  0.00              
ATOM    805 2HB  LEU A  50      -3.197 -24.406  69.800  1.00  0.00              
ATOM    806  HG  LEU A  50      -3.350 -26.657  67.756  1.00  0.00              
ATOM    807 1HD1 LEU A  50      -0.937 -26.106  67.346  1.00  0.00              
ATOM    808 2HD1 LEU A  50      -1.988 -24.717  66.985  1.00  0.00              
ATOM    809 3HD1 LEU A  50      -1.063 -24.762  68.504  1.00  0.00              
ATOM    810 1HD2 LEU A  50      -1.594 -27.734  69.119  1.00  0.00              
ATOM    811 2HD2 LEU A  50      -1.740 -26.421  70.313  1.00  0.00              
ATOM    812 3HD2 LEU A  50      -3.116 -27.509  70.014  1.00  0.00              
ATOM    813  N   LEU A  51      -6.537 -23.736  69.919  1.00  0.00              
ATOM    814  CA  LEU A  51      -7.328 -22.764  70.670  1.00  0.00              
ATOM    815  C   LEU A  51      -8.473 -23.439  71.386  1.00  0.00              
ATOM    816  O   LEU A  51      -8.586 -23.382  72.608  1.00  0.00              
ATOM    817  CB  LEU A  51      -7.858 -21.667  69.739  1.00  0.00              
ATOM    818  CG  LEU A  51      -8.707 -20.586  70.421  1.00  0.00              
ATOM    819  CD1 LEU A  51      -7.868 -19.831  71.443  1.00  0.00              
ATOM    820  CD2 LEU A  51      -9.260 -19.635  69.370  1.00  0.00              
ATOM    821  H   LEU A  51      -6.623 -23.767  68.913  1.00  0.00              
ATOM    822  HA  LEU A  51      -6.706 -22.302  71.436  1.00  0.00              
ATOM    823 1HB  LEU A  51      -6.912 -21.244  69.406  1.00  0.00              
ATOM    824 2HB  LEU A  51      -8.390 -22.085  68.885  1.00  0.00              
ATOM    825  HG  LEU A  51      -9.551 -21.088  70.894  1.00  0.00              
ATOM    826 1HD1 LEU A  51      -8.478 -19.066  71.923  1.00  0.00              
ATOM    827 2HD1 LEU A  51      -7.502 -20.527  72.198  1.00  0.00              
ATOM    828 3HD1 LEU A  51      -7.022 -19.360  70.943  1.00  0.00              
ATOM    829 1HD2 LEU A  51      -9.863 -18.868  69.856  1.00  0.00              
ATOM    830 2HD2 LEU A  51      -8.435 -19.164  68.835  1.00  0.00              
ATOM    831 3HD2 LEU A  51      -9.879 -20.191  68.666  1.00  0.00              
ATOM    832  N   VAL A  52      -9.327 -24.108  70.603  1.00  0.00              
ATOM    833  CA  VAL A  52     -10.450 -24.858  71.155  1.00  0.00              
ATOM    834  C   VAL A  52     -10.310 -26.334  70.867  1.00  0.00              
ATOM    835  O   VAL A  52     -10.587 -26.782  69.736  1.00  0.00              
ATOM    836  CB  VAL A  52     -11.800 -24.367  70.594  1.00  0.00              
ATOM    837  CG1 VAL A  52     -12.944 -25.183  71.171  1.00  0.00              
ATOM    838  CG2 VAL A  52     -11.994 -22.889  70.894  1.00  0.00              
ATOM    839  H   VAL A  52      -9.190 -24.092  69.603  1.00  0.00              
ATOM    840  HA  VAL A  52     -10.481 -24.782  72.243  1.00  0.00              
ATOM    841  HB  VAL A  52     -11.791 -24.472  69.509  1.00  0.00              
ATOM    842 1HG1 VAL A  52     -13.890 -24.824  70.764  1.00  0.00              
ATOM    843 2HG1 VAL A  52     -12.812 -26.233  70.908  1.00  0.00              
ATOM    844 3HG1 VAL A  52     -12.955 -25.079  72.256  1.00  0.00              
ATOM    845 1HG2 VAL A  52     -12.951 -22.558  70.490  1.00  0.00              
ATOM    846 2HG2 VAL A  52     -11.981 -22.734  71.973  1.00  0.00              
ATOM    847 3HG2 VAL A  52     -11.189 -22.316  70.434  1.00  0.00              
ATOM    848  N   TYR A  53      -9.925 -27.090  71.860  1.00  0.00              
ATOM    849  CA  TYR A  53      -9.696 -28.520  71.671  1.00  0.00              
ATOM    850  C   TYR A  53     -11.003 -29.271  71.600  1.00  0.00              
ATOM    851  O   TYR A  53     -11.065 -30.347  70.995  1.00  0.00              
ATOM    852  CB  TYR A  53      -8.832 -29.085  72.801  1.00  0.00              
ATOM    853  CG  TYR A  53      -7.386 -28.646  72.745  1.00  0.00              
ATOM    854  CD1 TYR A  53      -6.919 -27.624  73.560  1.00  0.00              
ATOM    855  CD2 TYR A  53      -6.490 -29.255  71.879  1.00  0.00              
ATOM    856  CE1 TYR A  53      -5.599 -27.219  73.513  1.00  0.00              
ATOM    857  CE2 TYR A  53      -5.168 -28.859  71.824  1.00  0.00              
ATOM    858  CZ  TYR A  53      -4.726 -27.839  72.643  1.00  0.00              
ATOM    859  OH  TYR A  53      -3.410 -27.441  72.592  1.00  0.00              
ATOM    860  H   TYR A  53      -9.783 -26.685  72.774  1.00  0.00              
ATOM    861  HA  TYR A  53      -9.181 -28.691  70.725  1.00  0.00              
ATOM    862 1HB  TYR A  53      -9.276 -28.757  73.742  1.00  0.00              
ATOM    863 2HB  TYR A  53      -8.884 -30.171  72.734  1.00  0.00              
ATOM    864  HD1 TYR A  53      -7.615 -27.139  74.245  1.00  0.00              
ATOM    865  HD2 TYR A  53      -6.846 -30.059  71.235  1.00  0.00              
ATOM    866  HE1 TYR A  53      -5.247 -26.415  74.159  1.00  0.00              
ATOM    867  HE2 TYR A  53      -4.480 -29.349  71.135  1.00  0.00              
ATOM    868  HH  TYR A  53      -3.211 -26.727  73.202  1.00  0.00              
ATOM    869  N   GLN A  54     -12.049 -28.776  72.172  1.00  0.00              
ATOM    870  CA  GLN A  54     -13.378 -29.378  72.200  1.00  0.00              
ATOM    871  C   GLN A  54     -14.078 -29.209  70.873  1.00  0.00              
ATOM    872  O   GLN A  54     -15.043 -28.434  70.728  1.00  0.00              
ATOM    873  CB  GLN A  54     -14.230 -28.757  73.311  1.00  0.00              
ATOM    874  CG  GLN A  54     -13.657 -28.932  74.707  1.00  0.00              
ATOM    875  CD  GLN A  54     -13.526 -30.390  75.101  1.00  0.00              
ATOM    876  OE1 GLN A  54     -14.476 -31.169  74.976  1.00  0.00              
ATOM    877  NE2 GLN A  54     -12.348 -30.769  75.581  1.00  0.00              
ATOM    878  H   GLN A  54     -11.901 -27.890  72.634  1.00  0.00              
ATOM    879  HA  GLN A  54     -13.290 -30.450  72.374  1.00  0.00              
ATOM    880 1HB  GLN A  54     -14.323 -27.696  73.081  1.00  0.00              
ATOM    881 2HB  GLN A  54     -15.211 -29.228  73.256  1.00  0.00              
ATOM    882 1HG  GLN A  54     -12.761 -28.412  75.046  1.00  0.00              
ATOM    883 2HG  GLN A  54     -14.529 -28.515  75.211  1.00  0.00              
ATOM    884 1HE2 GLN A  54     -12.203 -31.720  75.858  1.00  0.00              
ATOM    885 2HE2 GLN A  54     -11.605 -30.106  75.666  1.00  0.00              
ATOM    886  N   ILE A  55     -13.631 -29.951  69.835  1.00  0.00              
ATOM    887  CA  ILE A  55     -14.245 -29.923  68.510  1.00  0.00              
ATOM    888  C   ILE A  55     -14.782 -31.282  68.134  1.00  0.00              
ATOM    889  O   ILE A  55     -14.043 -32.184  67.855  1.00  0.00              
ATOM    890  CB  ILE A  55     -13.252 -29.464  67.427  1.00  0.00              
ATOM    891  CG1 ILE A  55     -12.751 -28.049  67.729  1.00  0.00              
ATOM    892  CG2 ILE A  55     -13.899 -29.521  66.052  1.00  0.00              
ATOM    893  CD1 ILE A  55     -11.621 -27.597  66.832  1.00  0.00              
ATOM    894  H   ILE A  55     -12.833 -30.549  69.995  1.00  0.00              
ATOM    895  HA  ILE A  55     -15.115 -29.267  68.503  1.00  0.00              
ATOM    896  HB  ILE A  55     -12.379 -30.116  67.445  1.00  0.00              
ATOM    897 1HG1 ILE A  55     -13.598 -27.373  67.614  1.00  0.00              
ATOM    898 2HG1 ILE A  55     -12.416 -28.038  68.766  1.00  0.00              
ATOM    899 1HG2 ILE A  55     -13.184 -29.192  65.299  1.00  0.00              
ATOM    900 2HG2 ILE A  55     -14.208 -30.543  65.837  1.00  0.00              
ATOM    901 3HG2 ILE A  55     -14.772 -28.867  66.033  1.00  0.00              
ATOM    902 1HD1 ILE A  55     -11.319 -26.586  67.106  1.00  0.00              
ATOM    903 2HD1 ILE A  55     -10.772 -28.272  66.946  1.00  0.00              
ATOM    904 3HD1 ILE A  55     -11.953 -27.606  65.794  1.00  0.00              
ATOM    905  N   GLU A  56     -16.115 -31.324  68.003  1.00  0.00              
ATOM    906  CA  GLU A  56     -16.774 -32.580  67.663  1.00  0.00              
ATOM    907  C   GLU A  56     -17.410 -32.505  66.296  1.00  0.00              
ATOM    908  O   GLU A  56     -17.570 -31.387  65.769  1.00  0.00              
ATOM    909  OXT GLU A  56     -17.753 -33.512  65.738  1.00  0.00              
ATOM    910  CB  GLU A  56     -17.831 -32.939  68.712  1.00  0.00              
ATOM    911  CG  GLU A  56     -17.267 -33.241  70.093  1.00  0.00              
ATOM    912  CD  GLU A  56     -18.359 -33.609  71.059  1.00  0.00              
ATOM    913  OE1 GLU A  56     -19.497 -33.636  70.657  1.00  0.00              
ATOM    914  OE2 GLU A  56     -18.045 -33.975  72.167  1.00  0.00              
ATOM    915  H   GLU A  56     -16.675 -30.495  68.137  1.00  0.00              
ATOM    916  HA  GLU A  56     -16.039 -33.385  67.624  1.00  0.00              
ATOM    917 1HB  GLU A  56     -18.515 -32.092  68.776  1.00  0.00              
ATOM    918 2HB  GLU A  56     -18.366 -33.812  68.339  1.00  0.00              
ATOM    919 1HG  GLU A  56     -16.507 -34.021  70.090  1.00  0.00              
ATOM    920 2HG  GLU A  56     -16.816 -32.297  70.398  1.00  0.00              
TER                                                                             
# All scores below are weighted scores, not raw scores.
#BEGIN_POSE_ENERGIES_TABLE relax2FS1_1RIS_Cswitch2FS1_1RIS_C_0004.pdb
label fa_atr fa_rep fa_sol fa_intra_rep pro_close fa_pair hbond_sr_bb hbond_lr_bb hbond_bb_sc hbond_sc dslf_ss_dst dslf_cs_ang dslf_ss_dih dslf_ca_dih rama omega fa_dun p_aa_pp ref total
weights 0.8 0.44 0.65 0.004 1 0.49 0.585 1.17 1.17 1.1 0.5 2 5 5 0.2 0.5 0.56 0.32 1 NA
pose -195.727 22.9067 90.1729 0.45328 0.00588 -4.46999 -25.1068 -1.50313 -3.52744 -1.03643 0 0 0 0 -0.85348 2.44403 30.4039 -3.75 -16.21 -105.798
ASN_p:NtermProteinFull_1 -2.69459 0.38029 2.48236 0.01038 0.00013 -0.17187 0 0 -0.38884 0 0 0 0 0 0 0.00517 0.85058 0 -0.89 -0.41639
PRO_2 -1.22887 0.37239 0.74672 0.00162 0.00575 0 0 0 0 0 0 0 0 0 -0.05883 0.0016 0.2468 -0.068 0.02 0.03919
ASN_3 -2.35218 0.54471 1.6807 0.00613 0 -0.06128 0 0 -0.12387 0 0 0 0 0 4 0.39675 0.67873 -0.65354 -0.89 3.22615
LEU_4 -3.41796 0.35924 1.90251 0.00902 0 0 0 0 0 0 0 0 0 0 0.25848 0.01565 0.0574 0.02444 -0.1 -0.89122
ASP_5 -3.60568 0.44643 2.50265 0.00319 0 -0.05818 0 0 -0.26497 0 0 0 0 0 -0.01958 0.00771 1.06818 0.06315 -0.67 -0.52708
GLN_6 -2.39788 0.17649 1.26142 0.00465 0 -0.02207 0 0 0 0 0 0 0 0 -0.18965 0.05536 0.8343 -0.13227 -0.97 -1.37965
LYS_7 -3.73794 0.38989 1.79617 0.00564 0 -0.06337 0 0 0 0 0 0 0 0 -0.15806 0.00118 0.87156 -0.04092 -0.65 -1.58585
GLN_8 -3.6248 0.21553 2.01165 0.00464 0 -0.05065 0 0 0 0 0 0 0 0 -0.17356 0.03567 0.84439 -0.13092 -0.97 -1.83804
LEU_9 -4.10406 0.39206 1.79316 0.00699 0 0 0 0 0 0 0 0 0 0 -0.11613 0.13449 0.28677 -0.11835 -0.1 -1.82508
ALA_10 -3.02158 0.21458 1.50901 0.0008 0 0 0 0 0 0 0 0 0 0 -0.22098 0.12996 0 -0.16317 0.16 -1.39139
GLN_11 -4.15338 0.37603 2.45886 0.00465 0 -0.18 0 0 0 0 0 0 0 0 -0.18648 0.0447 0.84158 -0.1404 -0.97 -1.90444
ALA_12 -3.26082 0.25083 1.50738 0.00079 0 0 0 0 0 0 0 0 0 0 -0.18469 0.05365 0 -0.1549 0.16 -1.62777
LYS_13 -5.28677 0.59039 2.92339 0.00529 0 -0.21305 0 0 -1.12618 0 0 0 0 0 -0.19995 0.0391 1.07142 -0.03932 -0.65 -2.88568
GLU_14 -3.65156 0.50805 1.87387 0.00671 0 -0.23738 0 0 0 0 0 0 0 0 -0.15745 3e-05 0.95431 -0.09683 -0.81 -1.61026
LEU_15 -3.86021 0.42554 1.82091 0.00682 0 0 0 0 0 0 0 0 0 0 -0.13156 9e-05 0.24418 -0.12208 -0.1 -1.71632
ALA_16 -3.88981 0.30652 1.39105 0.00078 0 0 0 0 0 0 0 0 0 0 -0.17905 5e-05 0 -0.1561 0.16 -2.36657
ILE_17 -5.07861 0.64148 1.8688 0.01866 0 0 0 0 0 0 0 0 0 0 0.03325 0.03813 0.33414 0.22997 0.24 -1.67419
LYS_18 -4.30557 0.73772 2.20638 0.00487 0 -0.17608 0 0 0 0 0 0 0 0 -0.18361 0.03053 0.91779 -0.04006 -0.65 -1.45804
ALA_19 -3.14265 0.19198 1.47211 0.00079 0 0 0 0 0 0 0 0 0 0 -0.2061 0.0102 0 -0.16801 0.16 -1.68168
LEU_20 -5.62431 0.89587 1.3696 0.00961 0 0 0 0 0 0 0 0 0 0 -0.12269 0.0298 0.40835 -0.11463 -0.1 -3.2484
LYS_21 -3.44208 0.25974 1.55307 0.00317 0 -0.06954 0 0 0 0 0 0 0 0 -0.24146 0.0283 0.76362 -0.04342 -0.65 -1.83859
GLN_22 -2.81718 0.30328 1.70663 0.00448 0 -0.06331 0 0 0 0 0 0 0 0 -0.14634 0.17766 0.89447 -0.11014 -0.97 -1.02045
TYR_23 -4.64272 0.24671 1.39909 0.02609 0 0 0 0 0 0 0 0 0 0 -0.08559 0.00937 0.25781 0.04477 0.51 -2.23448
GLY_24 -1.60938 0.09998 0.82184 2e-05 0 0 0 0 0 0 0 0 0 0 -0.0525 0.00767 0 -0.80691 -0.17 -1.70928
ILE_25 -4.04281 0.75457 0.80314 0.02898 0 0 0 0 0 0 0 0 0 0 -0.04941 0.01334 1.67376 0.37448 0.24 -0.20394
GLY_26 -2.0439 0.59465 1.09813 8e-05 0 0 0 0 0 0 0 0 0 0 -0.02927 0.06539 0 0.10893 -0.17 -0.37599
VAL_27 -2.20326 0.42309 0.97752 0.02004 0 0 0 0 0 0 0 0 0 0 -0.07388 0.07344 0.58542 0.19313 0.29 0.2855
GLU_28 -3.37813 0.60148 2.25512 0.00781 0 -0.48316 0 0 0 -0.51822 0 0 0 0 -0.10828 0.03256 1.04641 -0.09004 -0.81 -1.44445
LYS_29 -5.63644 0.63955 2.59476 0.01264 0 -0.91085 0 0 0 -0.51822 0 0 0 0 -0.17112 0.0081 2.57852 -0.10834 -0.65 -2.1614
ILE_30 -4.62328 0.51713 1.40178 0.01814 0 0 0 0 0 0 0 0 0 0 -0.06317 0.02167 0.1421 -0.02548 0.24 -2.3711
LYS_31 -3.61843 0.52077 2.19946 0.00593 0 -0.05004 0 0 0 0 0 0 0 0 -0.14161 0.02599 0.93021 -0.05021 -0.65 -0.82793
LEU_32 -4.06859 0.71492 1.4138 0.00658 0 0 0 0 0 0 0 0 0 0 0.02921 0.01297 0.53219 -0.08302 -0.1 -1.54193
ILE_33 -5.52222 0.99378 1.36051 0.02077 0 0 0 0 0 0 0 0 0 0 -0.04039 0 0.15426 -0.04265 0.24 -2.83595
GLY_34 -2.23454 0.25652 1.4946 2e-05 0 0 0 0 -0.65211 0 0 0 0 0 0.15114 0.00563 0 0.28057 -0.17 -0.86816
ASN_35 -2.80888 0.30755 2.12445 0.00439 0 -0.14481 0 0 0 0 0 0 0 0 -0.18443 0.00322 0.48967 -0.05718 -0.89 -1.15602
ALA_36 -3.00905 0.40632 1.45668 0.00082 0 0 0 0 -0.47407 0 0 0 0 0 -0.33502 0.05147 0 -0.06442 0.16 -1.80727
LYS_37 -1.18482 0.04526 0.68513 0.00564 0 -0.17572 0 0 0 0 0 0 0 0 0.01429 0.00018 0.98813 -0.11166 -0.65 -0.38357
THR_38 -2.62407 0.29798 1.64692 0.00438 0 -0.03558 0 0 -0.2487 0 0 0 0 0 -0.08358 0.03668 0.2021 -0.08687 -0.27 -1.16073
VAL_39 -3.04741 0.31143 1.12063 0.01824 0 0 0 0 0 0 0 0 0 0 -0.09984 0.16077 0.70855 0.16673 0.29 -0.37089
GLU_40 -2.75826 0.44776 1.51526 0.00536 0 -0.22905 0 0 0 0 0 0 0 0 -0.18426 0.09658 0.91193 -0.11311 -0.81 -1.1178
ALA_41 -3.38323 0.23066 1.57827 0.00076 0 0 0 0 -0.2487 0 0 0 0 0 -0.2127 0.02525 0 -0.1613 0.16 -2.01099
VAL_42 -5.0238 0.55121 1.55985 0.01817 0 0 0 0 0 0 0 0 0 0 0.04539 0.11248 0.09749 -0.01973 0.29 -2.36896
GLU_43 -3.61301 0.22595 1.91447 0.00525 0 -0.15522 0 0 0 0 0 0 0 0 -0.21707 0.00266 0.8769 -0.14996 -0.81 -1.92003
LYS_44 -3.01742 0.24523 1.54017 0.0032 0 -0.16636 0 0 0 0 0 0 0 0 -0.16824 0.0139 0.92298 -0.04064 -0.65 -1.31719
LEU_45 -4.57623 0.58602 1.67867 0.00611 0 0 0 0 0 0 0 0 0 0 -0.12272 0.10154 0.30938 -0.11914 -0.1 -2.23637
LYS_46 -4.59244 0.67674 1.90912 0.00645 0 -0.16004 0 0 0 0 0 0 0 0 0.03507 0.03534 0.8921 -0.0685 -0.65 -1.91617
GLN_47 -2.88748 0.18718 1.48554 0.00474 0 -0.09803 0 0 0 0 0 0 0 0 -0.20496 0.02401 0.81921 -0.11881 -0.97 -1.7586
GLY_48 -2.70758 0.2535 1.46164 3e-05 0 0 0 0 0 0 0 0 0 0 0.14205 0.06357 0 0.27111 -0.17 -0.68567
ILE_49 -6.10327 0.82213 1.69145 0.01863 0 0 0 0 0 0 0 0 0 0 -0.01619 0.00337 0.22426 -0.07156 0.24 -3.19118
LEU_50 -4.25381 0.4112 1.55767 0.0074 0 0 0 0 0 0 0 0 0 0 -0.11972 0.08878 0.29138 -0.11272 -0.1 -2.22981
LEU_51 -2.27281 0.22341 1.06682 0.00887 0 0 0 0 0 0 0 0 0 0 0.14442 0.03554 0.31116 -0.03673 -0.1 -0.61933
VAL_52 -3.34232 0.43102 1.4668 0.01369 0 0 0 0 0 0 0 0 0 0 -0.03398 0.0452 0.00618 -0.24288 0.29 -1.36629
TYR_53 -6.92565 0.48664 2.23399 0.02291 0 0 0 0 0 0 0 0 0 0 -0.1156 0.00043 0.26911 0.08283 0.51 -3.43532
GLN_54 -1.45126 0.11665 0.716 0.00643 0 -0.20561 0 0 0 0 0 0 0 0 0.23008 0.02634 0.9229 0.08022 -0.97 -0.52825
ILE_55 -2.91744 0.27335 1.25674 0.01936 0 0 0 0 0 0 0 0 0 0 -0.14714 0.00482 0.13896 -0.39539 0.24 -1.52674
GLU_p:CtermProteinFull_56 -0.90464 0.02735 0.84851 0.00566 0 -0.28875 0 0 0 0 0 0 0 0 0 0 0.95223 0 -0.81 -0.16964
#END_POSE_ENERGIES_TABLE relax2FS1_1RIS_Cswitch2FS1_1RIS_C_0004.pdb
