# Supplementary material for: Design and characterization of a protein fold switching network
Source: Nat Commun. 2023 Jan 26;14:431. doi: 10.1038/s41467-023-36065-3 (PMC9879998; doi:10.1038/s41467-023-36065-3)
Supplement: Supplementary file 4 — Source Data [file 41467_2023_36065_MOESM4_ESM.zip › source data/Supplemental Figure 10C.xlsx]

## Sheet: Supplemental Figure 10C
Wavelength[nm]	B3	B4
250	-26.835	-20.133
249.5	-53.154	54.22
249	-180.38	75.268
248.5	-143.35	42.936
248	81.772	-37.81
247.5	-92.341	-20.303
247	-169.73	-61.131
246.5	-217.32	-71.726
246	-331.66	-63.772
245.5	-240.69	-164.54
245	-288.77	-148.19
244.5	-427.83	-91.172
244	-442.65	-170.14
243.5	-406.25	-241.73
243	-443.5	-307.64
242.5	-519.77	-390.32
242	-508.85	-551.75
241.5	-564.62	-635.05
241	-601.26	-767.36
240.5	-478.12	-790.1
240	-600.82	-865.2
239.5	-865.45	-963.26
239	-1127.1	-1106.2
238.5	-1087.4	-1351.8
238	-1131.8	-1543.9
237.5	-1449.5	-1799
237	-1516.1	-1863.5
236.5	-1573	-2086.2
236	-1833.5	-2398.5
235.5	-2128	-2590.3
235	-2511.3	-2949.8
234.5	-2626.5	-3365.2
234	-2972.9	-3622.8
233.5	-3105	-4037.2
233	-3655.3	-4521.3
232.5	-4036.4	-4991.8
232	-4125	-5346.7
231.5	-4378.4	-5688.3
231	-4757.9	-6165.7
230.5	-5235.6	-6613.9
230	-5614.3	-7033.3
229.5	-5963.6	-7479.2
229	-6397.1	-7993.5
228.5	-6496	-8616.2
228	-6890.8	-8899.6
227.5	-7336.6	-9379.9
227	-7620.1	-9766.4
226.5	-7799.7	-10134
226	-8081.1	-10475
225.5	-8678.5	-10717
225	-8622.5	-10871
224.5	-9013.8	-11309
224	-9342.5	-11770
223.5	-9498.4	-12060
223	-9705.2	-12375
222.5	-10152	-12677
222	-10403	-12788
221.5	-10456	-12829
221	-10551	-13114
220.5	-10669	-13179
220	-10744	-13240
219.5	-10704	-13370
219	-10933	-13550
218.5	-11155	-13679
218	-10969	-13911
217.5	-11173	-13911
217	-11190	-13891
216.5	-11261	-13831
216	-11371	-13963
215.5	-11391	-13832
215	-11519	-13917
214.5	-11235	-13929
214	-11217	-13874
213.5	-11493	-13795
213	-11424	-13900
212.5	-11306	-14028
212	-11348	-13839
211.5	-11546	-13847
211	-11280	-13761
210.5	-11134	-13848
210	-11460	-13820
209.5	-11464	-13906
209	-11682	-13432
208.5	-11634	-13345
208	-10858	-12652
207.5	-10699	-11702
207	-10425	-10849
206.5	-9650.6	-10007
206	-9026.9	-8642.1
205.5	-8298.9	-7084.8
205	-7509.7	-5761.1
204.5	-6643.7	-4925.7
204	-5604.2	-3442.7
203.5	-4493.8	-1058.6
203	-3358.4	-858.21
202.5	-2787	231.66
202	-1072.1	1080.7
201.5	617.9	705.54
201	2591.5	853.15
200.5	4055.6	645.86
200	4242.1	129.73
