# Supplementary material for: Design and characterization of a protein fold switching network
Source: Nat Commun. 2023 Jan 26;14:431. doi: 10.1038/s41467-023-36065-3 (PMC9879998; doi:10.1038/s41467-023-36065-3)
Supplement: Supplementary file 4 — Source Data [file 41467_2023_36065_MOESM4_ESM.zip › source data/SI_data_relax_B3.pdb.txt]

ATOM      1  N   THR     1       4.884 -13.264   2.829  1.00  0.00              
ATOM      2  CA  THR     1       4.396 -12.815   1.531  1.00  0.00              
ATOM      3  C   THR     1       4.671 -11.332   1.321  1.00  0.00              
ATOM      4  O   THR     1       4.342 -10.504   2.169  1.00  0.00              
ATOM      5  CB  THR     1       2.886 -13.073   1.375  1.00  0.00              
ATOM      6  OG1 THR     1       2.627 -14.481   1.464  1.00  0.00              
ATOM      7  CG2 THR     1       2.392 -12.555   0.033  1.00  0.00              
ATOM      8 1H   THR     1       4.247 -13.652   3.496  1.00  0.00              
ATOM      9 2H   THR     1       5.575 -13.985   2.881  1.00  0.00              
ATOM     10 3H   THR     1       5.332 -12.617   3.446  1.00  0.00              
ATOM     11  HA  THR     1       4.925 -13.341   0.736  1.00  0.00              
ATOM     12  HB  THR     1       2.354 -12.564   2.178  1.00  0.00              
ATOM     13  HG1 THR     1       1.685 -14.639   1.367  1.00  0.00              
ATOM     14 1HG2 THR     1       1.323 -12.746  -0.058  1.00  0.00              
ATOM     15 2HG2 THR     1       2.577 -11.483  -0.033  1.00  0.00              
ATOM     16 3HG2 THR     1       2.922 -13.065  -0.770  1.00  0.00              
ATOM     17  N   THR     2       5.276 -11.003   0.184  1.00  0.00              
ATOM     18  CA  THR     2       5.534  -9.612  -0.172  1.00  0.00              
ATOM     19  C   THR     2       4.346  -9.002  -0.905  1.00  0.00              
ATOM     20  O   THR     2       3.889  -9.531  -1.918  1.00  0.00              
ATOM     21  CB  THR     2       6.791  -9.478  -1.051  1.00  0.00              
ATOM     22  OG1 THR     2       7.927  -9.997  -0.348  1.00  0.00              
ATOM     23  CG2 THR     2       7.040  -8.020  -1.405  1.00  0.00              
ATOM     24  H   THR     2       5.564 -11.735  -0.450  1.00  0.00              
ATOM     25  HA  THR     2       5.676  -9.020   0.733  1.00  0.00              
ATOM     26  HB  THR     2       6.647 -10.053  -1.965  1.00  0.00              
ATOM     27  HG1 THR     2       8.709  -9.912  -0.898  1.00  0.00              
ATOM     28 1HG2 THR     2       7.932  -7.945  -2.027  1.00  0.00              
ATOM     29 2HG2 THR     2       6.183  -7.626  -1.950  1.00  0.00              
ATOM     30 3HG2 THR     2       7.185  -7.444  -0.492  1.00  0.00              
ATOM     31  N   TYR     3       3.848  -7.885  -0.385  1.00  0.00              
ATOM     32  CA  TYR     3       2.724  -7.189  -1.000  1.00  0.00              
ATOM     33  C   TYR     3       3.172  -5.889  -1.654  1.00  0.00              
ATOM     34  O   TYR     3       4.068  -5.208  -1.156  1.00  0.00              
ATOM     35  CB  TYR     3       1.636  -6.906   0.039  1.00  0.00              
ATOM     36  CG  TYR     3       0.926  -8.145   0.537  1.00  0.00              
ATOM     37  CD1 TYR     3       1.421  -8.866   1.614  1.00  0.00              
ATOM     38  CD2 TYR     3      -0.238  -8.590  -0.071  1.00  0.00              
ATOM     39  CE1 TYR     3       0.777  -9.999   2.073  1.00  0.00              
ATOM     40  CE2 TYR     3      -0.891  -9.721   0.379  1.00  0.00              
ATOM     41  CZ  TYR     3      -0.380 -10.423   1.451  1.00  0.00              
ATOM     42  OH  TYR     3      -1.028 -11.550   1.904  1.00  0.00              
ATOM     43  H   TYR     3       4.258  -7.509   0.458  1.00  0.00              
ATOM     44  HA  TYR     3       2.296  -7.804  -1.792  1.00  0.00              
ATOM     45 1HB  TYR     3       2.116  -6.400   0.879  1.00  0.00              
ATOM     46 2HB  TYR     3       0.914  -6.235  -0.425  1.00  0.00              
ATOM     47  HD1 TYR     3       2.335  -8.525   2.100  1.00  0.00              
ATOM     48  HD2 TYR     3      -0.636  -8.031  -0.918  1.00  0.00              
ATOM     49  HE1 TYR     3       1.177 -10.555   2.920  1.00  0.00              
ATOM     50  HE2 TYR     3      -1.804 -10.055  -0.114  1.00  0.00              
ATOM     51  HH  TYR     3      -1.820 -11.755   1.402  1.00  0.00              
ATOM     52  N   LYS     4       2.542  -5.547  -2.774  1.00  0.00              
ATOM     53  CA  LYS     4       2.893  -4.341  -3.512  1.00  0.00              
ATOM     54  C   LYS     4       2.068  -3.149  -3.042  1.00  0.00              
ATOM     55  O   LYS     4       0.873  -3.275  -2.773  1.00  0.00              
ATOM     56  CB  LYS     4       2.699  -4.556  -5.014  1.00  0.00              
ATOM     57  CG  LYS     4       3.162  -3.393  -5.881  1.00  0.00              
ATOM     58  CD  LYS     4       3.088  -3.742  -7.360  1.00  0.00              
ATOM     59  CE  LYS     4       3.668  -2.630  -8.221  1.00  0.00              
ATOM     60  NZ  LYS     4       3.688  -2.996  -9.664  1.00  0.00              
ATOM     61  H   LYS     4       1.801  -6.139  -3.123  1.00  0.00              
ATOM     62  HA  LYS     4       3.938  -4.089  -3.330  1.00  0.00              
ATOM     63 1HB  LYS     4       3.258  -5.454  -5.282  1.00  0.00              
ATOM     64 2HB  LYS     4       1.635  -4.730  -5.178  1.00  0.00              
ATOM     65 1HG  LYS     4       2.522  -2.534  -5.677  1.00  0.00              
ATOM     66 2HG  LYS     4       4.190  -3.151  -5.616  1.00  0.00              
ATOM     67 1HD  LYS     4       3.648  -4.663  -7.528  1.00  0.00              
ATOM     68 2HD  LYS     4       2.043  -3.900  -7.628  1.00  0.00              
ATOM     69 1HE  LYS     4       3.060  -1.737  -8.082  1.00  0.00              
ATOM     70 2HE  LYS     4       4.685  -2.432  -7.884  1.00  0.00              
ATOM     71 1HZ  LYS     4       4.080  -2.234 -10.199  1.00  0.00              
ATOM     72 2HZ  LYS     4       4.253  -3.824  -9.794  1.00  0.00              
ATOM     73 3HZ  LYS     4       2.746  -3.179  -9.977  1.00  0.00              
ATOM     74  N   TYR     5       2.716  -1.998  -2.958  1.00  0.00              
ATOM     75  CA  TYR     5       2.034  -0.788  -2.507  1.00  0.00              
ATOM     76  C   TYR     5       2.178   0.323  -3.519  1.00  0.00              
ATOM     77  O   TYR     5       3.258   0.866  -3.759  1.00  0.00              
ATOM     78  CB  TYR     5       2.579  -0.331  -1.152  1.00  0.00              
ATOM     79  CG  TYR     5       1.828   0.836  -0.551  1.00  0.00              
ATOM     80  CD1 TYR     5       0.532   1.131  -0.949  1.00  0.00              
ATOM     81  CD2 TYR     5       2.416   1.639   0.415  1.00  0.00              
ATOM     82  CE1 TYR     5      -0.159   2.196  -0.404  1.00  0.00              
ATOM     83  CE2 TYR     5       1.735   2.706   0.968  1.00  0.00              
ATOM     84  CZ  TYR     5       0.447   2.981   0.556  1.00  0.00              
ATOM     85  OH  TYR     5      -0.237   4.043   1.104  1.00  0.00              
ATOM     86  H   TYR     5       3.694  -1.948  -3.207  1.00  0.00              
ATOM     87  HA  TYR     5       0.973  -0.993  -2.363  1.00  0.00              
ATOM     88 1HB  TYR     5       2.523  -1.186  -0.476  1.00  0.00              
ATOM     89 2HB  TYR     5       3.622  -0.053  -1.301  1.00  0.00              
ATOM     90  HD1 TYR     5       0.060   0.506  -1.708  1.00  0.00              
ATOM     91  HD2 TYR     5       3.433   1.416   0.736  1.00  0.00              
ATOM     92  HE1 TYR     5      -1.176   2.416  -0.727  1.00  0.00              
ATOM     93  HE2 TYR     5       2.215   3.326   1.725  1.00  0.00              
ATOM     94  HH  TYR     5       0.277   4.521   1.759  1.00  0.00              
ATOM     95  N   ILE     6       1.058   0.660  -4.184  1.00  0.00              
ATOM     96  CA  ILE     6       1.039   1.716  -5.191  1.00  0.00              
ATOM     97  C   ILE     6       0.363   2.973  -4.659  1.00  0.00              
ATOM     98  O   ILE     6      -0.701   2.904  -4.045  1.00  0.00              
ATOM     99  CB  ILE     6       0.320   1.262  -6.474  1.00  0.00              
ATOM    100  CG1 ILE     6       1.044   0.066  -7.098  1.00  0.00              
ATOM    101  CG2 ILE     6       0.228   2.410  -7.467  1.00  0.00              
ATOM    102  CD1 ILE     6       0.299  -0.565  -8.251  1.00  0.00              
ATOM    103  H   ILE     6       0.203   0.163  -3.977  1.00  0.00              
ATOM    104  HA  ILE     6       2.053   2.032  -5.435  1.00  0.00              
ATOM    105  HB  ILE     6      -0.683   0.923  -6.217  1.00  0.00              
ATOM    106 1HG1 ILE     6       2.016   0.419  -7.442  1.00  0.00              
ATOM    107 2HG1 ILE     6       1.186  -0.673  -6.309  1.00  0.00              
ATOM    108 1HG2 ILE     6      -0.282   2.072  -8.369  1.00  0.00              
ATOM    109 2HG2 ILE     6      -0.329   3.233  -7.022  1.00  0.00              
ATOM    110 3HG2 ILE     6       1.232   2.750  -7.725  1.00  0.00              
ATOM    111 1HD1 ILE     6       0.874  -1.406  -8.641  1.00  0.00              
ATOM    112 2HD1 ILE     6      -0.673  -0.920  -7.907  1.00  0.00              
ATOM    113 3HD1 ILE     6       0.157   0.172  -9.041  1.00  0.00              
ATOM    114  N   LEU     7       0.987   4.121  -4.897  1.00  0.00              
ATOM    115  CA  LEU     7       0.480   5.389  -4.388  1.00  0.00              
ATOM    116  C   LEU     7       0.252   6.385  -5.518  1.00  0.00              
ATOM    117  O   LEU     7       1.134   6.607  -6.350  1.00  0.00              
ATOM    118  CB  LEU     7       1.450   5.971  -3.353  1.00  0.00              
ATOM    119  CG  LEU     7       1.738   5.066  -2.147  1.00  0.00              
ATOM    120  CD1 LEU     7       2.921   4.156  -2.448  1.00  0.00              
ATOM    121  CD2 LEU     7       2.014   5.924  -0.922  1.00  0.00              
ATOM    122  H   LEU     7       1.835   4.115  -5.446  1.00  0.00              
ATOM    123  HA  LEU     7      -0.489   5.232  -3.917  1.00  0.00              
ATOM    124 1HB  LEU     7       2.340   6.059  -3.974  1.00  0.00              
ATOM    125 2HB  LEU     7       1.140   6.961  -3.019  1.00  0.00              
ATOM    126  HG  LEU     7       0.833   4.488  -1.953  1.00  0.00              
ATOM    127 1HD1 LEU     7       3.118   3.518  -1.586  1.00  0.00              
ATOM    128 2HD1 LEU     7       2.692   3.535  -3.314  1.00  0.00              
ATOM    129 3HD1 LEU     7       3.802   4.763  -2.657  1.00  0.00              
ATOM    130 1HD2 LEU     7       2.217   5.280  -0.066  1.00  0.00              
ATOM    131 2HD2 LEU     7       2.878   6.561  -1.111  1.00  0.00              
ATOM    132 3HD2 LEU     7       1.145   6.546  -0.709  1.00  0.00              
ATOM    133  N   ASN     8      -0.932   6.986  -5.542  1.00  0.00              
ATOM    134  CA  ASN     8      -1.232   8.051  -6.492  1.00  0.00              
ATOM    135  C   ASN     8      -1.951   9.208  -5.812  1.00  0.00              
ATOM    136  O   ASN     8      -3.107   9.501  -6.119  1.00  0.00              
ATOM    137  CB  ASN     8      -2.053   7.538  -7.661  1.00  0.00              
ATOM    138  CG  ASN     8      -2.247   8.550  -8.755  1.00  0.00              
ATOM    139  OD1 ASN     8      -1.485   9.517  -8.876  1.00  0.00              
ATOM    140  ND2 ASN     8      -3.308   8.379  -9.502  1.00  0.00              
ATOM    141  H   ASN     8      -1.643   6.698  -4.885  1.00  0.00              
ATOM    142  HA  ASN     8      -0.304   8.458  -6.897  1.00  0.00              
ATOM    143 1HB  ASN     8      -1.842   6.565  -8.107  1.00  0.00              
ATOM    144 2HB  ASN     8      -2.969   7.477  -7.073  1.00  0.00              
ATOM    145 1HD2 ASN     8      -3.500   9.014 -10.250  1.00  0.00              
ATOM    146 2HD2 ASN     8      -3.925   7.613  -9.324  1.00  0.00              
ATOM    147  N   LEU     9      -1.261   9.865  -4.886  1.00  0.00              
ATOM    148  CA  LEU     9      -1.870  10.913  -4.077  1.00  0.00              
ATOM    149  C   LEU     9      -1.243  12.270  -4.368  1.00  0.00              
ATOM    150  O   LEU     9      -0.249  12.364  -5.086  1.00  0.00              
ATOM    151  CB  LEU     9      -1.739  10.573  -2.587  1.00  0.00              
ATOM    152  CG  LEU     9      -2.364   9.238  -2.164  1.00  0.00              
ATOM    153  CD1 LEU     9      -2.044   8.950  -0.704  1.00  0.00              
ATOM    154  CD2 LEU     9      -3.869   9.287  -2.387  1.00  0.00              
ATOM    155  H   LEU     9      -0.289   9.633  -4.741  1.00  0.00              
ATOM    156  HA  LEU     9      -2.926  11.000  -4.327  1.00  0.00              
ATOM    157 1HB  LEU     9      -0.654  10.518  -2.512  1.00  0.00              
ATOM    158 2HB  LEU     9      -2.106  11.382  -1.955  1.00  0.00              
ATOM    159  HG  LEU     9      -1.955   8.467  -2.819  1.00  0.00              
ATOM    160 1HD1 LEU     9      -2.492   8.000  -0.413  1.00  0.00              
ATOM    161 2HD1 LEU     9      -0.963   8.896  -0.572  1.00  0.00              
ATOM    162 3HD1 LEU     9      -2.447   9.747  -0.079  1.00  0.00              
ATOM    163 1HD2 LEU     9      -4.311   8.337  -2.087  1.00  0.00              
ATOM    164 2HD2 LEU     9      -4.299  10.093  -1.791  1.00  0.00              
ATOM    165 3HD2 LEU     9      -4.075   9.466  -3.442  1.00  0.00              
ATOM    166  N   LYS    10      -1.832  13.321  -3.807  1.00  0.00              
ATOM    167  CA  LYS    10      -1.394  14.683  -4.084  1.00  0.00              
ATOM    168  C   LYS    10       0.108  14.833  -3.876  1.00  0.00              
ATOM    169  O   LYS    10       0.789  15.494  -4.656  1.00  0.00              
ATOM    170  CB  LYS    10      -2.149  15.677  -3.201  1.00  0.00              
ATOM    171  CG  LYS    10      -1.793  17.137  -3.450  1.00  0.00              
ATOM    172  CD  LYS    10      -2.673  18.069  -2.632  1.00  0.00              
ATOM    173  CE  LYS    10      -2.324  19.528  -2.887  1.00  0.00              
ATOM    174  NZ  LYS    10      -3.183  20.452  -2.098  1.00  0.00              
ATOM    175  H   LYS    10      -2.603  13.171  -3.173  1.00  0.00              
ATOM    176  HA  LYS    10      -1.588  14.928  -5.128  1.00  0.00              
ATOM    177 1HB  LYS    10      -3.213  15.527  -3.387  1.00  0.00              
ATOM    178 2HB  LYS    10      -1.923  15.422  -2.165  1.00  0.00              
ATOM    179 1HG  LYS    10      -0.748  17.290  -3.178  1.00  0.00              
ATOM    180 2HG  LYS    10      -1.926  17.349  -4.511  1.00  0.00              
ATOM    181 1HD  LYS    10      -3.715  17.892  -2.904  1.00  0.00              
ATOM    182 2HD  LYS    10      -2.532  17.842  -1.575  1.00  0.00              
ATOM    183 1HE  LYS    10      -1.280  19.682  -2.615  1.00  0.00              
ATOM    184 2HE  LYS    10      -2.454  19.730  -3.950  1.00  0.00              
ATOM    185 1HZ  LYS    10      -2.919  21.408  -2.296  1.00  0.00              
ATOM    186 2HZ  LYS    10      -4.151  20.311  -2.351  1.00  0.00              
ATOM    187 3HZ  LYS    10      -3.061  20.267  -1.113  1.00  0.00              
ATOM    188  N   PHE    11       0.617  14.213  -2.815  1.00  0.00              
ATOM    189  CA  PHE    11       2.033  14.301  -2.483  1.00  0.00              
ATOM    190  C   PHE    11       2.712  12.943  -2.600  1.00  0.00              
ATOM    191  O   PHE    11       3.871  12.850  -3.006  1.00  0.00              
ATOM    192  CB  PHE    11       2.217  14.862  -1.072  1.00  0.00              
ATOM    193  CG  PHE    11       1.602  16.218  -0.874  1.00  0.00              
ATOM    194  CD1 PHE    11       0.442  16.367  -0.128  1.00  0.00              
ATOM    195  CD2 PHE    11       2.180  17.347  -1.434  1.00  0.00              
ATOM    196  CE1 PHE    11      -0.125  17.615   0.054  1.00  0.00              
ATOM    197  CE2 PHE    11       1.617  18.595  -1.253  1.00  0.00              
ATOM    198  CZ  PHE    11       0.463  18.728  -0.508  1.00  0.00              
ATOM    199  H   PHE    11       0.006  13.667  -2.224  1.00  0.00              
ATOM    200  HA  PHE    11       2.538  14.960  -3.190  1.00  0.00              
ATOM    201 1HB  PHE    11       1.753  14.200  -0.342  1.00  0.00              
ATOM    202 2HB  PHE    11       3.277  14.965  -0.846  1.00  0.00              
ATOM    203  HD1 PHE    11      -0.022  15.487   0.317  1.00  0.00              
ATOM    204  HD2 PHE    11       3.092  17.241  -2.024  1.00  0.00              
ATOM    205  HE1 PHE    11      -1.036  17.718   0.643  1.00  0.00              
ATOM    206  HE2 PHE    11       2.082  19.474  -1.698  1.00  0.00              
ATOM    207  HZ  PHE    11       0.016  19.711  -0.365  1.00  0.00              
ATOM    208  N   ALA    12       1.985  11.891  -2.242  1.00  0.00              
ATOM    209  CA  ALA    12       2.530  10.539  -2.265  1.00  0.00              
ATOM    210  C   ALA    12       2.296   9.872  -3.614  1.00  0.00              
ATOM    211  O   ALA    12       1.289   9.192  -3.815  1.00  0.00              
ATOM    212  CB  ALA    12       1.925   9.705  -1.145  1.00  0.00              
ATOM    213  H   ALA    12       1.030  12.031  -1.947  1.00  0.00              
ATOM    214  HA  ALA    12       3.608  10.595  -2.113  1.00  0.00              
ATOM    215 1HB  ALA    12       2.343   8.699  -1.176  1.00  0.00              
ATOM    216 2HB  ALA    12       2.156  10.163  -0.184  1.00  0.00              
ATOM    217 3HB  ALA    12       0.846   9.653  -1.273  1.00  0.00              
ATOM    218  N   PHE    13       3.228  10.074  -4.539  1.00  0.00              
ATOM    219  CA  PHE    13       3.170   9.419  -5.839  1.00  0.00              
ATOM    220  C   PHE    13       4.355   8.483  -6.040  1.00  0.00              
ATOM    221  O   PHE    13       5.506   8.871  -5.831  1.00  0.00              
ATOM    222  CB  PHE    13       3.125  10.459  -6.959  1.00  0.00              
ATOM    223  CG  PHE    13       3.110   9.864  -8.339  1.00  0.00              
ATOM    224  CD1 PHE    13       1.954   9.294  -8.851  1.00  0.00              
ATOM    225  CD2 PHE    13       4.251   9.873  -9.127  1.00  0.00              
ATOM    226  CE1 PHE    13       1.939   8.746 -10.120  1.00  0.00              
ATOM    227  CE2 PHE    13       4.238   9.328 -10.396  1.00  0.00              
ATOM    228  CZ  PHE    13       3.080   8.763 -10.892  1.00  0.00              
ATOM    229  H   PHE    13       3.997  10.697  -4.336  1.00  0.00              
ATOM    230  HA  PHE    13       2.273   8.800  -5.902  1.00  0.00              
ATOM    231 1HB  PHE    13       2.225  11.066  -6.872  1.00  0.00              
ATOM    232 2HB  PHE    13       4.002  11.103  -6.908  1.00  0.00              
ATOM    233  HD1 PHE    13       1.051   9.282  -8.240  1.00  0.00              
ATOM    234  HD2 PHE    13       5.165  10.319  -8.734  1.00  0.00              
ATOM    235  HE1 PHE    13       1.024   8.301 -10.510  1.00  0.00              
ATOM    236  HE2 PHE    13       5.142   9.342 -11.005  1.00  0.00              
ATOM    237  HZ  PHE    13       3.070   8.331 -11.892  1.00  0.00              
ATOM    238  N   GLY    14       4.070   7.252  -6.449  1.00  0.00              
ATOM    239  CA  GLY    14       5.112   6.258  -6.678  1.00  0.00              
ATOM    240  C   GLY    14       4.628   4.861  -6.315  1.00  0.00              
ATOM    241  O   GLY    14       3.426   4.602  -6.266  1.00  0.00              
ATOM    242  H   GLY    14       3.105   6.997  -6.604  1.00  0.00              
ATOM    243 1HA  GLY    14       5.394   6.274  -7.730  1.00  0.00              
ATOM    244 2HA  GLY    14       5.979   6.504  -6.066  1.00  0.00              
ATOM    245  N   ASP    15       5.573   3.961  -6.059  1.00  0.00              
ATOM    246  CA  ASP    15       5.245   2.600  -5.652  1.00  0.00              
ATOM    247  C   ASP    15       6.391   1.967  -4.874  1.00  0.00              
ATOM    248  O   ASP    15       7.543   2.385  -4.999  1.00  0.00              
ATOM    249  CB  ASP    15       4.901   1.743  -6.873  1.00  0.00              
ATOM    250  CG  ASP    15       6.056   1.541  -7.845  1.00  0.00              
ATOM    251  OD1 ASP    15       6.993   0.866  -7.491  1.00  0.00              
ATOM    252  OD2 ASP    15       5.923   1.928  -8.981  1.00  0.00              
ATOM    253  H   ASP    15       6.543   4.227  -6.150  1.00  0.00              
ATOM    254  HA  ASP    15       4.384   2.612  -4.982  1.00  0.00              
ATOM    255 1HB  ASP    15       4.469   0.775  -6.616  1.00  0.00              
ATOM    256 2HB  ASP    15       4.140   2.369  -7.338  1.00  0.00              
ATOM    257  N   THR    16       6.070   0.958  -4.072  1.00  0.00              
ATOM    258  CA  THR    16       7.079   0.228  -3.316  1.00  0.00              
ATOM    259  C   THR    16       6.603  -1.177  -2.974  1.00  0.00              
ATOM    260  O   THR    16       5.530  -1.602  -3.404  1.00  0.00              
ATOM    261  CB  THR    16       7.452   0.963  -2.015  1.00  0.00              
ATOM    262  OG1 THR    16       8.601   0.341  -1.424  1.00  0.00              
ATOM    263  CG2 THR    16       6.295   0.921  -1.028  1.00  0.00              
ATOM    264  H   THR    16       5.100   0.691  -3.984  1.00  0.00              
ATOM    265  HA  THR    16       7.978   0.108  -3.920  1.00  0.00              
ATOM    266  HB  THR    16       7.691   2.000  -2.250  1.00  0.00              
ATOM    267  HG1 THR    16       8.832   0.801  -0.614  1.00  0.00              
ATOM    268 1HG2 THR    16       6.577   1.446  -0.116  1.00  0.00              
ATOM    269 2HG2 THR    16       5.423   1.403  -1.470  1.00  0.00              
ATOM    270 3HG2 THR    16       6.056  -0.115  -0.792  1.00  0.00              
ATOM    271  N   ASN    17       7.405  -1.898  -2.197  1.00  0.00              
ATOM    272  CA  ASN    17       7.048  -3.242  -1.764  1.00  0.00              
ATOM    273  C   ASN    17       7.378  -3.453  -0.293  1.00  0.00              
ATOM    274  O   ASN    17       8.322  -2.862   0.234  1.00  0.00              
ATOM    275  CB  ASN    17       7.733  -4.299  -2.612  1.00  0.00              
ATOM    276  CG  ASN    17       7.305  -4.289  -4.053  1.00  0.00              
ATOM    277  OD1 ASN    17       6.214  -4.755  -4.401  1.00  0.00              
ATOM    278  ND2 ASN    17       8.192  -3.835  -4.902  1.00  0.00              
ATOM    279  H   ASN    17       8.285  -1.502  -1.899  1.00  0.00              
ATOM    280  HA  ASN    17       5.971  -3.390  -1.864  1.00  0.00              
ATOM    281 1HB  ASN    17       8.813  -4.442  -2.560  1.00  0.00              
ATOM    282 2HB  ASN    17       7.233  -5.123  -2.103  1.00  0.00              
ATOM    283 1HD2 ASN    17       7.975  -3.799  -5.878  1.00  0.00              
ATOM    284 2HD2 ASN    17       9.084  -3.525  -4.575  1.00  0.00              
ATOM    285  N   SER    18       6.597  -4.300   0.371  1.00  0.00              
ATOM    286  CA  SER    18       6.821  -4.608   1.777  1.00  0.00              
ATOM    287  C   SER    18       6.177  -5.934   2.159  1.00  0.00              
ATOM    288  O   SER    18       5.126  -6.301   1.633  1.00  0.00              
ATOM    289  CB  SER    18       6.283  -3.490   2.648  1.00  0.00              
ATOM    290  OG  SER    18       6.455  -3.756   4.013  1.00  0.00              
ATOM    291  H   SER    18       5.829  -4.742  -0.114  1.00  0.00              
ATOM    292  HA  SER    18       7.875  -4.612   2.057  1.00  0.00              
ATOM    293 1HB  SER    18       6.810  -2.569   2.397  1.00  0.00              
ATOM    294 2HB  SER    18       5.221  -3.366   2.442  1.00  0.00              
ATOM    295  HG  SER    18       6.204  -2.983   4.523  1.00  0.00              
ATOM    296  N   GLU    19       6.813  -6.653   3.078  1.00  0.00              
ATOM    297  CA  GLU    19       6.329  -7.962   3.500  1.00  0.00              
ATOM    298  C   GLU    19       5.274  -7.833   4.592  1.00  0.00              
ATOM    299  O   GLU    19       5.301  -6.893   5.386  1.00  0.00              
ATOM    300  CB  GLU    19       7.491  -8.829   3.989  1.00  0.00              
ATOM    301  CG  GLU    19       8.529  -9.151   2.923  1.00  0.00              
ATOM    302  CD  GLU    19       9.625 -10.020   3.473  1.00  0.00              
ATOM    303  OE1 GLU    19       9.596 -10.311   4.645  1.00  0.00              
ATOM    304  OE2 GLU    19      10.430 -10.486   2.701  1.00  0.00              
ATOM    305  H   GLU    19       7.654  -6.282   3.495  1.00  0.00              
ATOM    306  HA  GLU    19       5.848  -8.466   2.661  1.00  0.00              
ATOM    307 1HB  GLU    19       7.967  -8.290   4.809  1.00  0.00              
ATOM    308 2HB  GLU    19       7.059  -9.756   4.367  1.00  0.00              
ATOM    309 1HG  GLU    19       8.107  -9.618   2.034  1.00  0.00              
ATOM    310 2HG  GLU    19       8.936  -8.175   2.661  1.00  0.00              
ATOM    311  N   ALA    20       4.346  -8.783   4.624  1.00  0.00              
ATOM    312  CA  ALA    20       3.305  -8.801   5.645  1.00  0.00              
ATOM    313  C   ALA    20       2.774 -10.213   5.865  1.00  0.00              
ATOM    314  O   ALA    20       2.874 -11.067   4.985  1.00  0.00              
ATOM    315  CB  ALA    20       2.173  -7.858   5.265  1.00  0.00              
ATOM    316  H   ALA    20       4.361  -9.511   3.924  1.00  0.00              
ATOM    317  HA  ALA    20       3.735  -8.466   6.589  1.00  0.00              
ATOM    318 1HB  ALA    20       1.405  -7.884   6.038  1.00  0.00              
ATOM    319 2HB  ALA    20       2.560  -6.843   5.172  1.00  0.00              
ATOM    320 3HB  ALA    20       1.742  -8.171   4.316  1.00  0.00              
ATOM    321  N   VAL    21       2.210 -10.450   7.045  1.00  0.00              
ATOM    322  CA  VAL    21       1.667 -11.759   7.384  1.00  0.00              
ATOM    323  C   VAL    21       0.480 -12.111   6.496  1.00  0.00              
ATOM    324  O   VAL    21       0.311 -13.264   6.098  1.00  0.00              
ATOM    325  CB  VAL    21       1.228 -11.824   8.859  1.00  0.00              
ATOM    326  CG1 VAL    21       0.492 -13.126   9.140  1.00  0.00              
ATOM    327  CG2 VAL    21       2.431 -11.685   9.780  1.00  0.00              
ATOM    328  H   VAL    21       2.155  -9.704   7.723  1.00  0.00              
ATOM    329  HA  VAL    21       2.396 -12.550   7.203  1.00  0.00              
ATOM    330  HB  VAL    21       0.569 -10.982   9.070  1.00  0.00              
ATOM    331 1HG1 VAL    21       0.190 -13.155  10.187  1.00  0.00              
ATOM    332 2HG1 VAL    21      -0.391 -13.188   8.505  1.00  0.00              
ATOM    333 3HG1 VAL    21       1.151 -13.968   8.930  1.00  0.00              
ATOM    334 1HG2 VAL    21       2.104 -11.732  10.818  1.00  0.00              
ATOM    335 2HG2 VAL    21       3.134 -12.495   9.583  1.00  0.00              
ATOM    336 3HG2 VAL    21       2.921 -10.728   9.597  1.00  0.00              
ATOM    337  N   ASP    22      -0.338 -11.112   6.189  1.00  0.00              
ATOM    338  CA  ASP    22      -1.539 -11.324   5.390  1.00  0.00              
ATOM    339  C   ASP    22      -1.956 -10.047   4.672  1.00  0.00              
ATOM    340  O   ASP    22      -1.377  -8.982   4.892  1.00  0.00              
ATOM    341  CB  ASP    22      -2.685 -11.831   6.266  1.00  0.00              
ATOM    342  CG  ASP    22      -3.736 -12.646   5.523  1.00  0.00              
ATOM    343  OD1 ASP    22      -3.600 -12.806   4.334  1.00  0.00              
ATOM    344  OD2 ASP    22      -4.573 -13.228   6.169  1.00  0.00              
ATOM    345  H   ASP    22      -0.124 -10.181   6.517  1.00  0.00              
ATOM    346  HA  ASP    22      -1.341 -12.064   4.614  1.00  0.00              
ATOM    347 1HB  ASP    22      -2.349 -12.388   7.142  1.00  0.00              
ATOM    348 2HB  ASP    22      -3.119 -10.882   6.582  1.00  0.00              
ATOM    349  N   ALA    23      -2.963 -10.159   3.813  1.00  0.00              
ATOM    350  CA  ALA    23      -3.482  -9.005   3.087  1.00  0.00              
ATOM    351  C   ALA    23      -3.987  -7.932   4.042  1.00  0.00              
ATOM    352  O   ALA    23      -3.774  -6.740   3.820  1.00  0.00              
ATOM    353  CB  ALA    23      -4.589  -9.434   2.133  1.00  0.00              
ATOM    354  H   ALA    23      -3.380 -11.066   3.658  1.00  0.00              
ATOM    355  HA  ALA    23      -2.673  -8.565   2.505  1.00  0.00              
ATOM    356 1HB  ALA    23      -4.966  -8.562   1.599  1.00  0.00              
ATOM    357 2HB  ALA    23      -4.194 -10.155   1.417  1.00  0.00              
ATOM    358 3HB  ALA    23      -5.400  -9.890   2.698  1.00  0.00              
ATOM    359  N   ALA    24      -4.657  -8.362   5.106  1.00  0.00              
ATOM    360  CA  ALA    24      -5.153  -7.442   6.122  1.00  0.00              
ATOM    361  C   ALA    24      -4.007  -6.721   6.817  1.00  0.00              
ATOM    362  O   ALA    24      -4.076  -5.515   7.061  1.00  0.00              
ATOM    363  CB  ALA    24      -6.009  -8.186   7.137  1.00  0.00              
ATOM    364  H   ALA    24      -4.828  -9.352   5.214  1.00  0.00              
ATOM    365  HA  ALA    24      -5.768  -6.684   5.637  1.00  0.00              
ATOM    366 1HB  ALA    24      -6.372  -7.485   7.889  1.00  0.00              
ATOM    367 2HB  ALA    24      -6.858  -8.645   6.630  1.00  0.00              
ATOM    368 3HB  ALA    24      -5.413  -8.958   7.620  1.00  0.00              
ATOM    369  N   GLU    25      -2.953  -7.464   7.138  1.00  0.00              
ATOM    370  CA  GLU    25      -1.771  -6.887   7.766  1.00  0.00              
ATOM    371  C   GLU    25      -1.072  -5.908   6.832  1.00  0.00              
ATOM    372  O   GLU    25      -0.590  -4.860   7.264  1.00  0.00              
ATOM    373  CB  GLU    25      -0.800  -7.990   8.193  1.00  0.00              
ATOM    374  CG  GLU    25       0.446  -7.489   8.908  1.00  0.00              
ATOM    375  CD  GLU    25       0.102  -6.867  10.233  1.00  0.00              
ATOM    376  OE1 GLU    25      -1.018  -7.009  10.662  1.00  0.00              
ATOM    377  OE2 GLU    25       0.988  -6.347  10.871  1.00  0.00              
ATOM    378  H   GLU    25      -2.972  -8.454   6.940  1.00  0.00              
ATOM    379  HA  GLU    25      -2.062  -6.318   8.649  1.00  0.00              
ATOM    380 1HB  GLU    25      -1.351  -8.662   8.852  1.00  0.00              
ATOM    381 2HB  GLU    25      -0.509  -8.526   7.289  1.00  0.00              
ATOM    382 1HG  GLU    25       1.202  -8.260   9.055  1.00  0.00              
ATOM    383 2HG  GLU    25       0.836  -6.723   8.239  1.00  0.00              
ATOM    384  N   ALA    26      -1.020  -6.253   5.551  1.00  0.00              
ATOM    385  CA  ALA    26      -0.422  -5.383   4.545  1.00  0.00              
ATOM    386  C   ALA    26      -1.196  -4.076   4.420  1.00  0.00              
ATOM    387  O   ALA    26      -0.604  -2.999   4.344  1.00  0.00              
ATOM    388  CB  ALA    26      -0.355  -6.093   3.202  1.00  0.00              
ATOM    389  H   ALA    26      -1.406  -7.142   5.266  1.00  0.00              
ATOM    390  HA  ALA    26       0.592  -5.133   4.857  1.00  0.00              
ATOM    391 1HB  ALA    26       0.094  -5.429   2.463  1.00  0.00              
ATOM    392 2HB  ALA    26       0.252  -6.994   3.297  1.00  0.00              
ATOM    393 3HB  ALA    26      -1.360  -6.364   2.883  1.00  0.00              
ATOM    394  N   GLU    27      -2.521  -4.178   4.397  1.00  0.00              
ATOM    395  CA  GLU    27      -3.378  -3.001   4.355  1.00  0.00              
ATOM    396  C   GLU    27      -3.102  -2.074   5.534  1.00  0.00              
ATOM    397  O   GLU    27      -2.967  -0.863   5.364  1.00  0.00              
ATOM    398  CB  GLU    27      -4.852  -3.413   4.344  1.00  0.00              
ATOM    399  CG  GLU    27      -5.829  -2.250   4.242  1.00  0.00              
ATOM    400  CD  GLU    27      -7.251  -2.735   4.186  1.00  0.00              
ATOM    401  OE1 GLU    27      -7.453  -3.926   4.181  1.00  0.00              
ATOM    402  OE2 GLU    27      -8.139  -1.919   4.263  1.00  0.00              
ATOM    403  H   GLU    27      -2.944  -5.094   4.410  1.00  0.00              
ATOM    404  HA  GLU    27      -3.170  -2.424   3.453  1.00  0.00              
ATOM    405 1HB  GLU    27      -4.989  -4.077   3.490  1.00  0.00              
ATOM    406 2HB  GLU    27      -5.036  -3.962   5.267  1.00  0.00              
ATOM    407 1HG  GLU    27      -5.725  -1.525   5.048  1.00  0.00              
ATOM    408 2HG  GLU    27      -5.569  -1.779   3.295  1.00  0.00              
ATOM    409  N   LYS    28      -3.018  -2.652   6.726  1.00  0.00              
ATOM    410  CA  LYS    28      -2.742  -1.883   7.934  1.00  0.00              
ATOM    411  C   LYS    28      -1.384  -1.196   7.850  1.00  0.00              
ATOM    412  O   LYS    28      -1.251  -0.019   8.189  1.00  0.00              
ATOM    413  CB  LYS    28      -2.799  -2.784   9.168  1.00  0.00              
ATOM    414  CG  LYS    28      -4.198  -3.267   9.530  1.00  0.00              
ATOM    415  CD  LYS    28      -4.169  -4.194  10.735  1.00  0.00              
ATOM    416  CE  LYS    28      -5.560  -4.711  11.071  1.00  0.00              
ATOM    417  NZ  LYS    28      -5.545  -5.626  12.244  1.00  0.00              
ATOM    418  H   LYS    28      -3.150  -3.650   6.798  1.00  0.00              
ATOM    419  HA  LYS    28      -3.484  -1.092   8.046  1.00  0.00              
ATOM    420 1HB  LYS    28      -2.160  -3.644   8.966  1.00  0.00              
ATOM    421 2HB  LYS    28      -2.387  -2.214  10.001  1.00  0.00              
ATOM    422 1HG  LYS    28      -4.817  -2.397   9.754  1.00  0.00              
ATOM    423 2HG  LYS    28      -4.614  -3.796   8.673  1.00  0.00              
ATOM    424 1HD  LYS    28      -3.512  -5.036  10.510  1.00  0.00              
ATOM    425 2HD  LYS    28      -3.771  -3.643  11.588  1.00  0.00              
ATOM    426 1HE  LYS    28      -6.199  -3.856  11.286  1.00  0.00              
ATOM    427 2HE  LYS    28      -5.946  -5.242  10.201  1.00  0.00              
ATOM    428 1HZ  LYS    28      -6.485  -5.946  12.433  1.00  0.00              
ATOM    429 2HZ  LYS    28      -4.953  -6.420  12.045  1.00  0.00              
ATOM    430 3HZ  LYS    28      -5.189  -5.134  13.051  1.00  0.00              
ATOM    431  N   LYS    29      -0.379  -1.936   7.394  1.00  0.00              
ATOM    432  CA  LYS    29       0.973  -1.402   7.275  1.00  0.00              
ATOM    433  C   LYS    29       1.024  -0.254   6.274  1.00  0.00              
ATOM    434  O   LYS    29       1.701   0.749   6.500  1.00  0.00              
ATOM    435  CB  LYS    29       1.950  -2.504   6.863  1.00  0.00              
ATOM    436  CG  LYS    29       2.304  -3.480   7.977  1.00  0.00              
ATOM    437  CD  LYS    29       3.291  -4.534   7.497  1.00  0.00              
ATOM    438  CE  LYS    29       3.659  -5.499   8.615  1.00  0.00              
ATOM    439  NZ  LYS    29       4.404  -4.823   9.711  1.00  0.00              
ATOM    440  H   LYS    29      -0.556  -2.893   7.124  1.00  0.00              
ATOM    441  HA  LYS    29       1.295  -0.995   8.234  1.00  0.00              
ATOM    442 1HB  LYS    29       1.488  -3.048   6.038  1.00  0.00              
ATOM    443 2HB  LYS    29       2.857  -2.013   6.510  1.00  0.00              
ATOM    444 1HG  LYS    29       2.744  -2.918   8.802  1.00  0.00              
ATOM    445 2HG  LYS    29       1.390  -3.966   8.316  1.00  0.00              
ATOM    446 1HD  LYS    29       2.836  -5.086   6.674  1.00  0.00              
ATOM    447 2HD  LYS    29       4.191  -4.031   7.142  1.00  0.00              
ATOM    448 1HE  LYS    29       2.740  -5.928   9.012  1.00  0.00              
ATOM    449 2HE  LYS    29       4.276  -6.291   8.192  1.00  0.00              
ATOM    450 1HZ  LYS    29       4.629  -5.496  10.430  1.00  0.00              
ATOM    451 2HZ  LYS    29       5.257  -4.425   9.344  1.00  0.00              
ATOM    452 3HZ  LYS    29       3.832  -4.089  10.104  1.00  0.00              
ATOM    453  N   PHE    30       0.303  -0.407   5.169  1.00  0.00              
ATOM    454  CA  PHE    30       0.316   0.588   4.103  1.00  0.00              
ATOM    455  C   PHE    30      -0.426   1.850   4.517  1.00  0.00              
ATOM    456  O   PHE    30      -0.081   2.954   4.096  1.00  0.00              
ATOM    457  CB  PHE    30      -0.299   0.012   2.826  1.00  0.00              
ATOM    458  CG  PHE    30       0.469  -1.145   2.252  1.00  0.00              
ATOM    459  CD1 PHE    30       1.706  -1.499   2.769  1.00  0.00              
ATOM    460  CD2 PHE    30      -0.045  -1.882   1.195  1.00  0.00              
ATOM    461  CE1 PHE    30       2.413  -2.564   2.241  1.00  0.00              
ATOM    462  CE2 PHE    30       0.659  -2.946   0.667  1.00  0.00              
ATOM    463  CZ  PHE    30       1.890  -3.287   1.191  1.00  0.00              
ATOM    464  H   PHE    30      -0.269  -1.233   5.064  1.00  0.00              
ATOM    465  HA  PHE    30       1.343   0.889   3.890  1.00  0.00              
ATOM    466 1HB  PHE    30      -1.306  -0.351   3.025  1.00  0.00              
ATOM    467 2HB  PHE    30      -0.336   0.775   2.051  1.00  0.00              
ATOM    468  HD1 PHE    30       2.120  -0.928   3.600  1.00  0.00              
ATOM    469  HD2 PHE    30      -1.017  -1.612   0.781  1.00  0.00              
ATOM    470  HE1 PHE    30       3.385  -2.831   2.656  1.00  0.00              
ATOM    471  HE2 PHE    30       0.244  -3.517  -0.163  1.00  0.00              
ATOM    472  HZ  PHE    30       2.447  -4.125   0.774  1.00  0.00              
ATOM    473  N   LYS    31      -1.452   1.681   5.348  1.00  0.00              
ATOM    474  CA  LYS    31      -2.162   2.815   5.928  1.00  0.00              
ATOM    475  C   LYS    31      -1.297   3.543   6.947  1.00  0.00              
ATOM    476  O   LYS    31      -1.371   4.766   7.078  1.00  0.00              
ATOM    477  CB  LYS    31      -3.467   2.355   6.580  1.00  0.00              
ATOM    478  CG  LYS    31      -4.566   1.983   5.594  1.00  0.00              
ATOM    479  CD  LYS    31      -5.816   1.498   6.314  1.00  0.00              
ATOM    480  CE  LYS    31      -6.948   1.224   5.336  1.00  0.00              
ATOM    481  NZ  LYS    31      -8.156   0.686   6.019  1.00  0.00              
ATOM    482  H   LYS    31      -1.746   0.744   5.583  1.00  0.00              
ATOM    483  HA  LYS    31      -2.399   3.540   5.149  1.00  0.00              
ATOM    484 1HB  LYS    31      -3.227   1.490   7.199  1.00  0.00              
ATOM    485 2HB  LYS    31      -3.812   3.171   7.216  1.00  0.00              
ATOM    486 1HG  LYS    31      -4.808   2.863   4.997  1.00  0.00              
ATOM    487 2HG  LYS    31      -4.193   1.194   4.941  1.00  0.00              
ATOM    488 1HD  LYS    31      -5.572   0.583   6.855  1.00  0.00              
ATOM    489 2HD  LYS    31      -6.127   2.266   7.023  1.00  0.00              
ATOM    490 1HE  LYS    31      -7.200   2.157   4.834  1.00  0.00              
ATOM    491 2HE  LYS    31      -6.596   0.500   4.600  1.00  0.00              
ATOM    492 1HZ  LYS    31      -8.881   0.517   5.337  1.00  0.00              
ATOM    493 2HZ  LYS    31      -7.923  -0.180   6.484  1.00  0.00              
ATOM    494 3HZ  LYS    31      -8.483   1.356   6.700  1.00  0.00              
ATOM    495  N   GLN    32      -0.479   2.787   7.671  1.00  0.00              
ATOM    496  CA  GLN    32       0.499   3.369   8.581  1.00  0.00              
ATOM    497  C   GLN    32       1.577   4.128   7.818  1.00  0.00              
ATOM    498  O   GLN    32       2.057   5.168   8.271  1.00  0.00              
ATOM    499  CB  GLN    32       1.146   2.280   9.442  1.00  0.00              
ATOM    500  CG  GLN    32       0.240   1.726  10.528  1.00  0.00              
ATOM    501  CD  GLN    32       0.850   0.530  11.235  1.00  0.00              
ATOM    502  OE1 GLN    32       1.941   0.072  10.883  1.00  0.00              
ATOM    503  NE2 GLN    32       0.147   0.014  12.237  1.00  0.00              
ATOM    504  H   GLN    32      -0.537   1.782   7.588  1.00  0.00              
ATOM    505  HA  GLN    32       0.008   4.094   9.230  1.00  0.00              
ATOM    506 1HB  GLN    32       1.444   1.480   8.765  1.00  0.00              
ATOM    507 2HB  GLN    32       2.034   2.723   9.894  1.00  0.00              
ATOM    508 1HG  GLN    32      -0.231   2.356  11.282  1.00  0.00              
ATOM    509 2HG  GLN    32      -0.518   1.365   9.832  1.00  0.00              
ATOM    510 1HE2 GLN    32       0.498  -0.776  12.741  1.00  0.00              
ATOM    511 2HE2 GLN    32      -0.734   0.415  12.488  1.00  0.00              
ATOM    512  N   TYR    33       1.956   3.602   6.658  1.00  0.00              
ATOM    513  CA  TYR    33       2.876   4.297   5.766  1.00  0.00              
ATOM    514  C   TYR    33       2.306   5.640   5.321  1.00  0.00              
ATOM    515  O   TYR    33       2.998   6.656   5.346  1.00  0.00              
ATOM    516  CB  TYR    33       3.193   3.431   4.544  1.00  0.00              
ATOM    517  CG  TYR    33       3.935   2.155   4.874  1.00  0.00              
ATOM    518  CD1 TYR    33       4.483   1.954   6.132  1.00  0.00              
ATOM    519  CD2 TYR    33       4.085   1.155   3.925  1.00  0.00              
ATOM    520  CE1 TYR    33       5.163   0.791   6.438  1.00  0.00              
ATOM    521  CE2 TYR    33       4.762  -0.013   4.220  1.00  0.00              
ATOM    522  CZ  TYR    33       5.300  -0.191   5.478  1.00  0.00              
ATOM    523  OH  TYR    33       5.974  -1.353   5.777  1.00  0.00              
ATOM    524  H   TYR    33       1.597   2.698   6.387  1.00  0.00              
ATOM    525  HA  TYR    33       3.806   4.515   6.290  1.00  0.00              
ATOM    526 1HB  TYR    33       2.243   3.186   4.067  1.00  0.00              
ATOM    527 2HB  TYR    33       3.794   4.037   3.867  1.00  0.00              
ATOM    528  HD1 TYR    33       4.371   2.734   6.886  1.00  0.00              
ATOM    529  HD2 TYR    33       3.658   1.302   2.933  1.00  0.00              
ATOM    530  HE1 TYR    33       5.588   0.647   7.431  1.00  0.00              
ATOM    531  HE2 TYR    33       4.870  -0.787   3.460  1.00  0.00              
ATOM    532  HH  TYR    33       6.306  -1.372   6.678  1.00  0.00              
ATOM    533  N   ALA    34       1.043   5.634   4.913  1.00  0.00              
ATOM    534  CA  ALA    34       0.364   6.856   4.497  1.00  0.00              
ATOM    535  C   ALA    34       0.214   7.826   5.662  1.00  0.00              
ATOM    536  O   ALA    34       0.297   9.041   5.485  1.00  0.00              
ATOM    537  CB  ALA    34      -0.993   6.530   3.894  1.00  0.00              
ATOM    538  H   ALA    34       0.539   4.759   4.891  1.00  0.00              
ATOM    539  HA  ALA    34       0.971   7.352   3.740  1.00  0.00              
ATOM    540 1HB  ALA    34      -1.485   7.454   3.589  1.00  0.00              
ATOM    541 2HB  ALA    34      -0.861   5.886   3.025  1.00  0.00              
ATOM    542 3HB  ALA    34      -1.607   6.020   4.634  1.00  0.00              
ATOM    543  N   ASN    35      -0.009   7.280   6.854  1.00  0.00              
ATOM    544  CA  ASN    35      -0.128   8.093   8.058  1.00  0.00              
ATOM    545  C   ASN    35       1.183   8.798   8.379  1.00  0.00              
ATOM    546  O   ASN    35       1.190   9.956   8.802  1.00  0.00              
ATOM    547  CB  ASN    35      -0.583   7.264   9.245  1.00  0.00              
ATOM    548  CG  ASN    35      -2.039   6.893   9.202  1.00  0.00              
ATOM    549  OD1 ASN    35      -2.845   7.536   8.519  1.00  0.00              
ATOM    550  ND2 ASN    35      -2.395   5.911   9.990  1.00  0.00              
ATOM    551  H   ASN    35      -0.097   6.276   6.927  1.00  0.00              
ATOM    552  HA  ASN    35      -0.871   8.877   7.902  1.00  0.00              
ATOM    553 1HB  ASN    35      -0.004   6.402   9.578  1.00  0.00              
ATOM    554 2HB  ASN    35      -0.450   8.085   9.950  1.00  0.00              
ATOM    555 1HD2 ASN    35      -3.349   5.610  10.013  1.00  0.00              
ATOM    556 2HD2 ASN    35      -1.715   5.462  10.568  1.00  0.00              
ATOM    557  N   ASP    36       2.292   8.096   8.177  1.00  0.00              
ATOM    558  CA  ASP    36       3.616   8.687   8.346  1.00  0.00              
ATOM    559  C   ASP    36       3.897   9.723   7.267  1.00  0.00              
ATOM    560  O   ASP    36       4.557  10.731   7.518  1.00  0.00              
ATOM    561  CB  ASP    36       4.695   7.601   8.326  1.00  0.00              
ATOM    562  CG  ASP    36       4.745   6.741   9.581  1.00  0.00              
ATOM    563  OD1 ASP    36       4.132   7.109  10.555  1.00  0.00              
ATOM    564  OD2 ASP    36       5.261   5.651   9.510  1.00  0.00              
ATOM    565  H   ASP    36       2.217   7.128   7.900  1.00  0.00              
ATOM    566  HA  ASP    36       3.667   9.211   9.301  1.00  0.00              
ATOM    567 1HB  ASP    36       4.647   6.958   7.447  1.00  0.00              
ATOM    568 2HB  ASP    36       5.590   8.222   8.275  1.00  0.00              
ATOM    569  N   HIS    37       3.394   9.471   6.063  1.00  0.00              
ATOM    570  CA  HIS    37       3.531  10.415   4.961  1.00  0.00              
ATOM    571  C   HIS    37       2.661  11.646   5.181  1.00  0.00              
ATOM    572  O   HIS    37       2.996  12.740   4.730  1.00  0.00              
ATOM    573  CB  HIS    37       3.171   9.749   3.630  1.00  0.00              
ATOM    574  CG  HIS    37       4.150   8.703   3.196  1.00  0.00              
ATOM    575  ND1 HIS    37       3.862   7.774   2.218  1.00  0.00              
ATOM    576  CD2 HIS    37       5.412   8.438   3.607  1.00  0.00              
ATOM    577  CE1 HIS    37       4.906   6.982   2.046  1.00  0.00              
ATOM    578  NE2 HIS    37       5.859   7.364   2.876  1.00  0.00              
ATOM    579  H   HIS    37       2.904   8.601   5.908  1.00  0.00              
ATOM    580  HA  HIS    37       4.560  10.769   4.908  1.00  0.00              
ATOM    581 1HB  HIS    37       2.201   9.255   3.706  1.00  0.00              
ATOM    582 2HB  HIS    37       3.137  10.494   2.835  1.00  0.00              
ATOM    583  HD2 HIS    37       6.060   8.898   4.353  1.00  0.00              
ATOM    584  HE1 HIS    37       4.878   6.178   1.311  1.00  0.00              
ATOM    585  HE2 HIS    37       6.772   6.941   2.967  1.00  0.00              
ATOM    586  N   GLY    38       1.543  11.459   5.875  1.00  0.00              
ATOM    587  CA  GLY    38       0.602  12.544   6.117  1.00  0.00              
ATOM    588  C   GLY    38      -0.404  12.667   4.981  1.00  0.00              
ATOM    589  O   GLY    38      -0.888  13.758   4.681  1.00  0.00              
ATOM    590  H   GLY    38       1.341  10.541   6.244  1.00  0.00              
ATOM    591 1HA  GLY    38       0.066  12.350   7.046  1.00  0.00              
ATOM    592 2HA  GLY    38       1.153  13.480   6.205  1.00  0.00              
ATOM    593  N   VAL    39      -0.715  11.540   4.348  1.00  0.00              
ATOM    594  CA  VAL    39      -1.584  11.532   3.177  1.00  0.00              
ATOM    595  C   VAL    39      -2.710  10.519   3.335  1.00  0.00              
ATOM    596  O   VAL    39      -2.685   9.681   4.236  1.00  0.00              
ATOM    597  CB  VAL    39      -0.796  11.214   1.892  1.00  0.00              
ATOM    598  CG1 VAL    39       0.265  12.275   1.642  1.00  0.00              
ATOM    599  CG2 VAL    39      -0.160   9.836   1.984  1.00  0.00              
ATOM    600  H   VAL    39      -0.339  10.667   4.688  1.00  0.00              
ATOM    601  HA  VAL    39      -2.086  12.492   3.049  1.00  0.00              
ATOM    602  HB  VAL    39      -1.489  11.187   1.051  1.00  0.00              
ATOM    603 1HG1 VAL    39       0.812  12.034   0.730  1.00  0.00              
ATOM    604 2HG1 VAL    39      -0.211  13.248   1.533  1.00  0.00              
ATOM    605 3HG1 VAL    39       0.958  12.301   2.483  1.00  0.00              
ATOM    606 1HG2 VAL    39       0.392   9.627   1.068  1.00  0.00              
ATOM    607 2HG2 VAL    39       0.523   9.808   2.834  1.00  0.00              
ATOM    608 3HG2 VAL    39      -0.937   9.084   2.118  1.00  0.00              
ATOM    609  N   ASP    40      -3.701  10.603   2.451  1.00  0.00              
ATOM    610  CA  ASP    40      -4.809   9.655   2.453  1.00  0.00              
ATOM    611  C   ASP    40      -5.571   9.699   1.134  1.00  0.00              
ATOM    612  O   ASP    40      -5.449  10.652   0.366  1.00  0.00              
ATOM    613  CB  ASP    40      -5.758   9.941   3.619  1.00  0.00              
ATOM    614  CG  ASP    40      -6.604   8.749   4.048  1.00  0.00              
ATOM    615  OD1 ASP    40      -6.472   7.707   3.453  1.00  0.00              
ATOM    616  OD2 ASP    40      -7.255   8.843   5.061  1.00  0.00              
ATOM    617  H   ASP    40      -3.686  11.341   1.762  1.00  0.00              
ATOM    618  HA  ASP    40      -4.426   8.639   2.557  1.00  0.00              
ATOM    619 1HB  ASP    40      -5.260  10.365   4.491  1.00  0.00              
ATOM    620 2HB  ASP    40      -6.400  10.696   3.163  1.00  0.00              
ATOM    621  N   GLY    41      -6.359   8.660   0.878  1.00  0.00              
ATOM    622  CA  GLY    41      -7.118   8.561  -0.363  1.00  0.00              
ATOM    623  C   GLY    41      -8.000   7.319  -0.372  1.00  0.00              
ATOM    624  O   GLY    41      -8.255   6.719   0.672  1.00  0.00              
ATOM    625  H   GLY    41      -6.434   7.919   1.561  1.00  0.00              
ATOM    626 1HA  GLY    41      -7.748   9.445  -0.466  1.00  0.00              
ATOM    627 2HA  GLY    41      -6.425   8.511  -1.201  1.00  0.00              
ATOM    628  N   GLU    42      -8.466   6.940  -1.556  1.00  0.00              
ATOM    629  CA  GLU    42      -9.317   5.764  -1.706  1.00  0.00              
ATOM    630  C   GLU    42      -8.486   4.512  -1.954  1.00  0.00              
ATOM    631  O   GLU    42      -7.502   4.545  -2.692  1.00  0.00              
ATOM    632  CB  GLU    42     -10.317   5.967  -2.846  1.00  0.00              
ATOM    633  CG  GLU    42     -11.293   7.115  -2.631  1.00  0.00              
ATOM    634  CD  GLU    42     -12.260   7.231  -3.776  1.00  0.00              
ATOM    635  OE1 GLU    42     -12.149   6.466  -4.703  1.00  0.00              
ATOM    636  OE2 GLU    42     -13.179   8.009  -3.674  1.00  0.00              
ATOM    637  H   GLU    42      -8.225   7.480  -2.375  1.00  0.00              
ATOM    638  HA  GLU    42      -9.871   5.588  -0.782  1.00  0.00              
ATOM    639 1HB  GLU    42      -9.736   6.150  -3.750  1.00  0.00              
ATOM    640 2HB  GLU    42     -10.872   5.034  -2.954  1.00  0.00              
ATOM    641 1HG  GLU    42     -11.846   7.044  -1.695  1.00  0.00              
ATOM    642 2HG  GLU    42     -10.652   7.995  -2.607  1.00  0.00              
ATOM    643  N   TRP    43      -8.891   3.407  -1.336  1.00  0.00              
ATOM    644  CA  TRP    43      -8.074   2.201  -1.312  1.00  0.00              
ATOM    645  C   TRP    43      -8.706   1.090  -2.140  1.00  0.00              
ATOM    646  O   TRP    43      -9.928   0.942  -2.167  1.00  0.00              
ATOM    647  CB  TRP    43      -7.864   1.729   0.128  1.00  0.00              
ATOM    648  CG  TRP    43      -7.003   2.648   0.940  1.00  0.00              
ATOM    649  CD1 TRP    43      -7.399   3.788   1.573  1.00  0.00              
ATOM    650  CD2 TRP    43      -5.603   2.505   1.207  1.00  0.00              
ATOM    651  NE1 TRP    43      -6.333   4.366   2.217  1.00  0.00              
ATOM    652  CE2 TRP    43      -5.217   3.594   2.008  1.00  0.00              
ATOM    653  CE3 TRP    43      -4.637   1.557   0.846  1.00  0.00              
ATOM    654  CZ2 TRP    43      -3.916   3.767   2.451  1.00  0.00              
ATOM    655  CZ3 TRP    43      -3.332   1.730   1.292  1.00  0.00              
ATOM    656  CH2 TRP    43      -2.982   2.802   2.072  1.00  0.00              
ATOM    657  H   TRP    43      -9.787   3.404  -0.871  1.00  0.00              
ATOM    658  HA  TRP    43      -7.100   2.405  -1.756  1.00  0.00              
ATOM    659 1HB  TRP    43      -8.821   1.659   0.646  1.00  0.00              
ATOM    660 2HB  TRP    43      -7.376   0.755   0.136  1.00  0.00              
ATOM    661  HD1 TRP    43      -8.448   4.063   1.482  1.00  0.00              
ATOM    662  HE1 TRP    43      -6.363   5.219   2.756  1.00  0.00              
ATOM    663  HE3 TRP    43      -4.861   0.686   0.231  1.00  0.00              
ATOM    664  HZ2 TRP    43      -3.681   4.634   3.069  1.00  0.00              
ATOM    665  HZ3 TRP    43      -2.590   0.985   1.002  1.00  0.00              
ATOM    666  HH2 TRP    43      -1.947   2.900   2.401  1.00  0.00              
ATOM    667  N   THR    44      -7.868   0.309  -2.812  1.00  0.00              
ATOM    668  CA  THR    44      -8.323  -0.901  -3.487  1.00  0.00              
ATOM    669  C   THR    44      -7.250  -1.984  -3.454  1.00  0.00              
ATOM    670  O   THR    44      -6.080  -1.706  -3.194  1.00  0.00              
ATOM    671  CB  THR    44      -8.711  -0.621  -4.951  1.00  0.00              
ATOM    672  OG1 THR    44      -9.323  -1.787  -5.517  1.00  0.00              
ATOM    673  CG2 THR    44      -7.483  -0.251  -5.767  1.00  0.00              
ATOM    674  H   THR    44      -6.891   0.560  -2.858  1.00  0.00              
ATOM    675  HA  THR    44      -9.192  -1.308  -2.968  1.00  0.00              
ATOM    676  HB  THR    44      -9.425   0.202  -4.977  1.00  0.00              
ATOM    677  HG1 THR    44      -9.565  -1.610  -6.429  1.00  0.00              
ATOM    678 1HG2 THR    44      -7.777  -0.057  -6.798  1.00  0.00              
ATOM    679 2HG2 THR    44      -7.022   0.642  -5.345  1.00  0.00              
ATOM    680 3HG2 THR    44      -6.769  -1.074  -5.742  1.00  0.00              
ATOM    681  N   TYR    45      -7.659  -3.222  -3.719  1.00  0.00              
ATOM    682  CA  TYR    45      -6.768  -4.367  -3.584  1.00  0.00              
ATOM    683  C   TYR    45      -7.019  -5.394  -4.681  1.00  0.00              
ATOM    684  O   TYR    45      -8.153  -5.831  -4.887  1.00  0.00              
ATOM    685  CB  TYR    45      -6.937  -5.017  -2.209  1.00  0.00              
ATOM    686  CG  TYR    45      -6.163  -6.306  -2.040  1.00  0.00              
ATOM    687  CD1 TYR    45      -4.787  -6.339  -2.215  1.00  0.00              
ATOM    688  CD2 TYR    45      -6.811  -7.485  -1.705  1.00  0.00              
ATOM    689  CE1 TYR    45      -4.076  -7.514  -2.063  1.00  0.00              
ATOM    690  CE2 TYR    45      -6.110  -8.665  -1.549  1.00  0.00              
ATOM    691  CZ  TYR    45      -4.742  -8.676  -1.729  1.00  0.00              
ATOM    692  OH  TYR    45      -4.039  -9.848  -1.575  1.00  0.00              
ATOM    693  H   TYR    45      -8.611  -3.372  -4.023  1.00  0.00              
ATOM    694  HA  TYR    45      -5.732  -4.045  -3.691  1.00  0.00              
ATOM    695 1HB  TYR    45      -6.601  -4.292  -1.466  1.00  0.00              
ATOM    696 2HB  TYR    45      -8.000  -5.211  -2.073  1.00  0.00              
ATOM    697  HD1 TYR    45      -4.268  -5.418  -2.478  1.00  0.00              
ATOM    698  HD2 TYR    45      -7.892  -7.471  -1.565  1.00  0.00              
ATOM    699  HE1 TYR    45      -2.995  -7.525  -2.203  1.00  0.00              
ATOM    700  HE2 TYR    45      -6.638  -9.582  -1.287  1.00  0.00              
ATOM    701  HH  TYR    45      -4.539 -10.624  -1.841  1.00  0.00              
ATOM    702  N   ASP    46      -5.959  -5.774  -5.383  1.00  0.00              
ATOM    703  CA  ASP    46      -6.026  -6.872  -6.342  1.00  0.00              
ATOM    704  C   ASP    46      -5.353  -8.123  -5.793  1.00  0.00              
ATOM    705  O   ASP    46      -4.127  -8.206  -5.739  1.00  0.00              
ATOM    706  CB  ASP    46      -5.379  -6.467  -7.669  1.00  0.00              
ATOM    707  CG  ASP    46      -5.466  -7.526  -8.760  1.00  0.00              
ATOM    708  OD1 ASP    46      -6.004  -8.575  -8.500  1.00  0.00              
ATOM    709  OD2 ASP    46      -5.137  -7.222  -9.882  1.00  0.00              
ATOM    710  H   ASP    46      -5.082  -5.290  -5.250  1.00  0.00              
ATOM    711  HA  ASP    46      -7.067  -7.136  -6.529  1.00  0.00              
ATOM    712 1HB  ASP    46      -5.743  -5.515  -8.057  1.00  0.00              
ATOM    713 2HB  ASP    46      -4.342  -6.357  -7.351  1.00  0.00              
ATOM    714  N   ASP    47      -6.165  -9.094  -5.385  1.00  0.00              
ATOM    715  CA  ASP    47      -5.652 -10.308  -4.764  1.00  0.00              
ATOM    716  C   ASP    47      -4.881 -11.159  -5.765  1.00  0.00              
ATOM    717  O   ASP    47      -3.987 -11.919  -5.391  1.00  0.00              
ATOM    718  CB  ASP    47      -6.796 -11.122  -4.153  1.00  0.00              
ATOM    719  CG  ASP    47      -6.345 -12.314  -3.321  1.00  0.00              
ATOM    720  OD1 ASP    47      -5.576 -12.121  -2.409  1.00  0.00              
ATOM    721  OD2 ASP    47      -6.889 -13.378  -3.500  1.00  0.00              
ATOM    722  H   ASP    47      -7.161  -8.989  -5.510  1.00  0.00              
ATOM    723  HA  ASP    47      -4.948 -10.049  -3.972  1.00  0.00              
ATOM    724 1HB  ASP    47      -7.496 -10.519  -3.574  1.00  0.00              
ATOM    725 2HB  ASP    47      -7.284 -11.477  -5.061  1.00  0.00              
ATOM    726  N   ALA    48      -5.231 -11.027  -7.040  1.00  0.00              
ATOM    727  CA  ALA    48      -4.591 -11.802  -8.096  1.00  0.00              
ATOM    728  C   ALA    48      -3.118 -11.441  -8.228  1.00  0.00              
ATOM    729  O   ALA    48      -2.303 -12.264  -8.646  1.00  0.00              
ATOM    730  CB  ALA    48      -5.314 -11.592  -9.419  1.00  0.00              
ATOM    731  H   ALA    48      -5.960 -10.371  -7.283  1.00  0.00              
ATOM    732  HA  ALA    48      -4.645 -12.859  -7.835  1.00  0.00              
ATOM    733 1HB  ALA    48      -4.824 -12.178 -10.197  1.00  0.00              
ATOM    734 2HB  ALA    48      -6.351 -11.912  -9.323  1.00  0.00              
ATOM    735 3HB  ALA    48      -5.283 -10.537  -9.687  1.00  0.00              
ATOM    736  N   THR    49      -2.781 -10.207  -7.870  1.00  0.00              
ATOM    737  CA  THR    49      -1.407  -9.729  -7.964  1.00  0.00              
ATOM    738  C   THR    49      -0.880  -9.293  -6.603  1.00  0.00              
ATOM    739  O   THR    49       0.231  -8.775  -6.493  1.00  0.00              
ATOM    740  CB  THR    49      -1.284  -8.554  -8.951  1.00  0.00              
ATOM    741  OG1 THR    49      -2.116  -7.471  -8.516  1.00  0.00              
ATOM    742  CG2 THR    49      -1.708  -8.984 -10.347  1.00  0.00              
ATOM    743  H   THR    49      -3.496  -9.583  -7.525  1.00  0.00              
ATOM    744  HA  THR    49      -0.758 -10.538  -8.299  1.00  0.00              
ATOM    745  HB  THR    49      -0.248  -8.218  -8.974  1.00  0.00              
ATOM    746  HG1 THR    49      -2.038  -6.740  -9.133  1.00  0.00              
ATOM    747 1HG2 THR    49      -1.613  -8.141 -11.031  1.00  0.00              
ATOM    748 2HG2 THR    49      -1.069  -9.800 -10.686  1.00  0.00              
ATOM    749 3HG2 THR    49      -2.744  -9.320 -10.325  1.00  0.00              
ATOM    750  N   LYS    50      -1.686  -9.506  -5.567  1.00  0.00              
ATOM    751  CA  LYS    50      -1.298  -9.142  -4.209  1.00  0.00              
ATOM    752  C   LYS    50      -0.867  -7.682  -4.130  1.00  0.00              
ATOM    753  O   LYS    50       0.131  -7.355  -3.489  1.00  0.00              
ATOM    754  CB  LYS    50      -0.175 -10.051  -3.710  1.00  0.00              
ATOM    755  CG  LYS    50      -0.509 -11.537  -3.733  1.00  0.00              
ATOM    756  CD  LYS    50      -1.637 -11.864  -2.766  1.00  0.00              
ATOM    757  CE  LYS    50      -1.977 -13.348  -2.792  1.00  0.00              
ATOM    758  NZ  LYS    50      -3.128 -13.670  -1.906  1.00  0.00              
ATOM    759  H   LYS    50      -2.589  -9.930  -5.725  1.00  0.00              
ATOM    760  HA  LYS    50      -2.154  -9.247  -3.541  1.00  0.00              
ATOM    761 1HB  LYS    50       0.692  -9.866  -4.345  1.00  0.00              
ATOM    762 2HB  LYS    50       0.053  -9.748  -2.688  1.00  0.00              
ATOM    763 1HG  LYS    50      -0.806 -11.810  -4.746  1.00  0.00              
ATOM    764 2HG  LYS    50       0.384 -12.097  -3.454  1.00  0.00              
ATOM    765 1HD  LYS    50      -1.326 -11.579  -1.760  1.00  0.00              
ATOM    766 2HD  LYS    50      -2.516 -11.285  -3.050  1.00  0.00              
ATOM    767 1HE  LYS    50      -2.219 -13.625  -3.817  1.00  0.00              
ATOM    768 2HE  LYS    50      -1.100 -13.905  -2.464  1.00  0.00              
ATOM    769 1HZ  LYS    50      -3.321 -14.660  -1.952  1.00  0.00              
ATOM    770 2HZ  LYS    50      -2.904 -13.413  -0.955  1.00  0.00              
ATOM    771 3HZ  LYS    50      -3.942 -13.154  -2.211  1.00  0.00              
ATOM    772  N   THR    51      -1.624  -6.811  -4.787  1.00  0.00              
ATOM    773  CA  THR    51      -1.239  -5.411  -4.922  1.00  0.00              
ATOM    774  C   THR    51      -2.281  -4.490  -4.301  1.00  0.00              
ATOM    775  O   THR    51      -3.453  -4.519  -4.680  1.00  0.00              
ATOM    776  CB  THR    51      -1.037  -5.020  -6.398  1.00  0.00              
ATOM    777  OG1 THR    51       0.020  -5.806  -6.963  1.00  0.00              
ATOM    778  CG2 THR    51      -0.686  -3.545  -6.515  1.00  0.00              
ATOM    779  H   THR    51      -2.489  -7.126  -5.203  1.00  0.00              
ATOM    780  HA  THR    51      -0.308  -5.231  -4.383  1.00  0.00              
ATOM    781  HB  THR    51      -1.958  -5.218  -6.946  1.00  0.00              
ATOM    782  HG1 THR    51      -0.098  -6.726  -6.716  1.00  0.00              
ATOM    783 1HG2 THR    51      -0.548  -3.287  -7.565  1.00  0.00              
ATOM    784 2HG2 THR    51      -1.494  -2.944  -6.097  1.00  0.00              
ATOM    785 3HG2 THR    51       0.235  -3.346  -5.969  1.00  0.00              
ATOM    786  N   PHE    52      -1.848  -3.673  -3.348  1.00  0.00              
ATOM    787  CA  PHE    52      -2.686  -2.604  -2.818  1.00  0.00              
ATOM    788  C   PHE    52      -2.416  -1.288  -3.536  1.00  0.00              
ATOM    789  O   PHE    52      -1.272  -0.963  -3.851  1.00  0.00              
ATOM    790  CB  PHE    52      -2.457  -2.439  -1.314  1.00  0.00              
ATOM    791  CG  PHE    52      -3.057  -3.540  -0.486  1.00  0.00              
ATOM    792  CD1 PHE    52      -2.332  -4.689  -0.205  1.00  0.00              
ATOM    793  CD2 PHE    52      -4.346  -3.430   0.012  1.00  0.00              
ATOM    794  CE1 PHE    52      -2.882  -5.702   0.557  1.00  0.00              
ATOM    795  CE2 PHE    52      -4.898  -4.441   0.775  1.00  0.00              
ATOM    796  CZ  PHE    52      -4.165  -5.578   1.047  1.00  0.00              
ATOM    797  H   PHE    52      -0.916  -3.796  -2.980  1.00  0.00              
ATOM    798  HA  PHE    52      -3.738  -2.840  -2.985  1.00  0.00              
ATOM    799 1HB  PHE    52      -1.390  -2.430  -1.096  1.00  0.00              
ATOM    800 2HB  PHE    52      -2.906  -1.509  -0.967  1.00  0.00              
ATOM    801  HD1 PHE    52      -1.317  -4.786  -0.591  1.00  0.00              
ATOM    802  HD2 PHE    52      -4.925  -2.531  -0.203  1.00  0.00              
ATOM    803  HE1 PHE    52      -2.302  -6.599   0.770  1.00  0.00              
ATOM    804  HE2 PHE    52      -5.912  -4.341   1.161  1.00  0.00              
ATOM    805  HZ  PHE    52      -4.600  -6.377   1.646  1.00  0.00              
ATOM    806  N   THR    53      -3.480  -0.531  -3.792  1.00  0.00              
ATOM    807  CA  THR    53      -3.358   0.760  -4.460  1.00  0.00              
ATOM    808  C   THR    53      -4.201   1.821  -3.763  1.00  0.00              
ATOM    809  O   THR    53      -5.362   1.585  -3.433  1.00  0.00              
ATOM    810  CB  THR    53      -3.778   0.673  -5.939  1.00  0.00              
ATOM    811  OG1 THR    53      -2.976  -0.308  -6.610  1.00  0.00              
ATOM    812  CG2 THR    53      -3.602   2.020  -6.623  1.00  0.00              
ATOM    813  H   THR    53      -4.395  -0.858  -3.517  1.00  0.00              
ATOM    814  HA  THR    53      -2.324   1.104  -4.411  1.00  0.00              
ATOM    815  HB  THR    53      -4.824   0.373  -5.993  1.00  0.00              
ATOM    816  HG1 THR    53      -3.240  -0.360  -7.531  1.00  0.00              
ATOM    817 1HG2 THR    53      -3.904   1.939  -7.667  1.00  0.00              
ATOM    818 2HG2 THR    53      -4.219   2.766  -6.122  1.00  0.00              
ATOM    819 3HG2 THR    53      -2.556   2.320  -6.570  1.00  0.00              
ATOM    820  N   VAL    54      -3.608   2.990  -3.545  1.00  0.00              
ATOM    821  CA  VAL    54      -4.335   4.123  -2.986  1.00  0.00              
ATOM    822  C   VAL    54      -4.235   5.343  -3.892  1.00  0.00              
ATOM    823  O   VAL    54      -3.139   5.766  -4.260  1.00  0.00              
ATOM    824  CB  VAL    54      -3.814   4.493  -1.585  1.00  0.00              
ATOM    825  CG1 VAL    54      -2.357   4.924  -1.655  1.00  0.00              
ATOM    826  CG2 VAL    54      -4.665   5.595  -0.973  1.00  0.00              
ATOM    827  H   VAL    54      -2.630   3.097  -3.772  1.00  0.00              
ATOM    828  HA  VAL    54      -5.403   3.914  -2.916  1.00  0.00              
ATOM    829  HB  VAL    54      -3.905   3.624  -0.933  1.00  0.00              
ATOM    830 1HG1 VAL    54      -2.005   5.182  -0.656  1.00  0.00              
ATOM    831 2HG1 VAL    54      -1.754   4.108  -2.052  1.00  0.00              
ATOM    832 3HG1 VAL    54      -2.265   5.794  -2.306  1.00  0.00              
ATOM    833 1HG2 VAL    54      -4.284   5.843   0.017  1.00  0.00              
ATOM    834 2HG2 VAL    54      -4.627   6.479  -1.610  1.00  0.00              
ATOM    835 3HG2 VAL    54      -5.697   5.253  -0.888  1.00  0.00              
ATOM    836  N   THR    55      -5.385   5.906  -4.250  1.00  0.00              
ATOM    837  CA  THR    55      -5.438   6.995  -5.217  1.00  0.00              
ATOM    838  C   THR    55      -6.268   8.159  -4.691  1.00  0.00              
ATOM    839  O   THR    55      -7.204   7.965  -3.915  1.00  0.00              
ATOM    840  CB  THR    55      -6.022   6.528  -6.563  1.00  0.00              
ATOM    841  OG1 THR    55      -7.377   6.099  -6.376  1.00  0.00              
ATOM    842  CG2 THR    55      -5.203   5.379  -7.130  1.00  0.00              
ATOM    843  H   THR    55      -6.245   5.569  -3.841  1.00  0.00              
ATOM    844  HA  THR    55      -4.434   7.386  -5.388  1.00  0.00              
ATOM    845  HB  THR    55      -6.009   7.363  -7.264  1.00  0.00              
ATOM    846  HG1 THR    55      -7.739   5.808  -7.216  1.00  0.00              
ATOM    847 1HG2 THR    55      -5.631   5.063  -8.081  1.00  0.00              
ATOM    848 2HG2 THR    55      -4.175   5.706  -7.284  1.00  0.00              
ATOM    849 3HG2 THR    55      -5.217   4.544  -6.430  1.00  0.00              
ATOM    850  N   ALA    56      -5.921   9.368  -5.119  1.00  0.00              
ATOM    851  CA  ALA    56      -6.678  10.559  -4.748  1.00  0.00              
ATOM    852  C   ALA    56      -7.754  10.870  -5.781  1.00  0.00              
ATOM    853  O   ALA    56      -8.792  10.267  -5.768  1.00  0.00              
ATOM    854  OXT ALA    56      -7.565  11.719  -6.606  1.00  0.00              
ATOM    855  CB  ALA    56      -5.744  11.746  -4.575  1.00  0.00              
ATOM    856  H   ALA    56      -5.113   9.465  -5.716  1.00  0.00              
ATOM    857  HA  ALA    56      -7.182  10.372  -3.800  1.00  0.00              
ATOM    858 1HB  ALA    56      -6.324  12.627  -4.298  1.00  0.00              
ATOM    859 2HB  ALA    56      -5.019  11.528  -3.790  1.00  0.00              
ATOM    860 3HB  ALA    56      -5.221  11.936  -5.511  1.00  0.00              
TER                                                                             
# All scores below are weighted scores, not raw scores.
#BEGIN_POSE_ENERGIES_TABLE relax_pG1118_L5YpG1118_L5Y_0082.pdb
label fa_atr fa_rep fa_sol fa_intra_rep pro_close fa_pair hbond_sr_bb hbond_lr_bb hbond_bb_sc hbond_sc dslf_ss_dst dslf_cs_ang dslf_ss_dih dslf_ca_dih rama omega fa_dun p_aa_pp ref total
weights 0.8 0.44 0.65 0.004 1 0.49 0.585 1.17 1.17 1.1 0.5 2 5 5 0.2 0.5 0.56 0.32 1 NA
pose -206.859 17.4435 93.7965 0.545922 0 -4.61901 -11.5377 -32.1014 -2.77509 -2.43036 0 0 0 0 -3.17481 4.64619 32.6484 -6.94451 -9.62 -130.982
THR_p:NtermProteinFull_1 -2.36979 0.123269 1.3098 0.00967784 0 0.015648 0 0 0 0 0 0 0 0 0 0.0529753 0.0901917 0 -0.27 -1.03823
THR_2 -2.26894 0.121606 1.03257 0.00854981 0 -0.0341402 0 0 0 0 0 0 0 0 -0.0837261 0.00429457 0.0775263 -0.0247162 -0.27 -1.43698
TYR_3 -7.48576 0.350373 2.69324 0.0234186 0 0 0 0 0 0 0 0 0 0 -0.149999 0.00735714 0.238408 -0.169105 0.51 -3.98207
LYS_4 -4.12745 0.17274 2.26446 0.00466753 0 -0.491726 0 0 0 0 0 0 0 0 -0.140534 0.00187447 1.29399 -0.037343 -0.65 -1.70932
TYR_5 -8.34344 0.603271 2.35369 0.0377221 0 0 0 0 0 0 0 0 0 0 0.0315983 5.91431e-05 1.74152 -0.112734 0.51 -3.17832
ILE_6 -4.45294 0.323303 1.85331 0.018612 0 0 0 0 0 0 0 0 0 0 -0.18587 0.0435307 0.246296 -0.26394 0.24 -2.1777
LEU_7 -5.27519 0.502493 1.60903 0.011264 0 0 0 0 0 0 0 0 0 0 -0.0022479 0.176623 2.33699 -0.0428133 -0.1 -0.78385
ASN_8 -3.04805 0.0938891 1.72606 0.0124404 0 -0.00110367 0 0 0 0 0 0 0 0 0.0735335 0.157938 0.74186 -0.363484 -0.89 -1.49692
LEU_9 -5.24057 0.862423 1.51363 0.0068804 0 0 0 0 0 0 0 0 0 0 0.109449 0.10685 0.067705 0.0520437 -0.1 -2.6216
LYS_10 -2.0115 0.167653 0.5358 0.00539942 0 0 0 0 0 0 0 0 0 0 -0.0774492 0.010496 0.789048 -0.0546102 -0.65 -1.28516
PHE_11 -2.57008 0.259315 0.688498 0.023173 0 0 0 0 0 0 0 0 0 0 0.129369 0.0201301 0.183603 -0.175308 0.63 -0.811302
ALA_12 -2.9878 0.253247 1.01528 0.00200701 0 0 0 0 0 0 0 0 0 0 0.280664 0.0913289 0 0.133491 0.16 -1.05179
PHE_13 -2.09609 0.0676094 1.06465 0.0257925 0 0 0 0 0 0 0 0 0 0 -0.117836 2.99409e-05 0.75334 -0.0754691 0.63 0.252027
GLY_14 -1.97646 0.172745 1.14873 0.000176672 0 0 0 0 0 0 0 0 0 0 0.295326 0.0264947 0 -0.809546 -0.17 -1.31253
ASP_15 -1.48985 0.0593372 0.842518 0.00761996 0 -0.31139 0 0 0 0 0 0 0 0 0.190517 0.0361902 1.22274 0.217008 -0.67 0.104699
THR_16 -2.63163 0.151695 1.66797 0.0114601 0 0.0293107 0 0 -0.220854 0 0 0 0 0 0.195475 0.0166863 0.0928165 -0.272527 -0.27 -1.2296
ASN_17 -1.98277 0.110308 1.61277 0.00298236 0 -0.199637 0 0 -0.220854 0 0 0 0 0 0.111634 0.00632558 0.605833 0.272773 -0.89 -0.570631
SER_18 -2.45585 0.196933 1.54652 0.00132425 0 -0.129007 0 0 -0.0145498 -0.441389 0 0 0 0 -0.0198898 0.0228554 0.319261 -0.231661 -0.37 -1.57545
GLU_19 -1.6416 0.0829506 1.04159 0.00545416 0 -0.018349 0 0 -0.0145498 0 0 0 0 0 -0.172267 0.0203374 0.896694 -0.0153786 -0.81 -0.625116
ALA_20 -2.80085 0.243529 1.03072 0.000670376 0 0 0 0 0 0 0 0 0 0 -0.024615 0.000320292 0 -0.218739 0.16 -1.60897
VAL_21 -1.08517 0.0316325 0.457585 0.0168331 0 0 0 0 0 0 0 0 0 0 -0.0735394 0.0294137 0.0838061 0.0466041 0.29 -0.202831
ASP_22 -3.67685 0.439262 2.06273 0.00502388 0 -0.0564686 0 0 -0.292436 0 0 0 0 0 0.0780568 0.013598 0.816445 -0.134933 -0.67 -1.41557
ALA_23 -3.49977 0.420399 1.56966 0.000740427 0 0 0 0 -0.292436 0 0 0 0 0 -0.145929 0.0241684 0 -0.156778 0.16 -1.91995
ALA_24 -2.45906 0.243585 1.296 0.000737253 0 0 0 0 0 0 0 0 0 0 -0.137539 0.0220506 0 -0.147562 0.16 -1.02178
GLU_25 -4.40266 0.283258 2.06812 0.0138575 0 -0.627239 0 0 0 0 0 0 0 0 -0.238077 0.0252041 1.4939 -0.127297 -0.81 -2.32094
ALA_26 -5.08825 0.534775 1.59608 0.000730813 0 0 0 0 0 0 0 0 0 0 -0.118243 0.0593359 0 -0.143467 0.16 -2.99904
GLU_27 -4.69162 0.324223 2.44128 0.00693195 0 -0.343922 0 0 0 -0.0269355 0 0 0 0 -0.126905 0.00314019 0.914229 -0.0940863 -0.81 -2.40367
LYS_28 -3.75393 0.346599 1.99293 0.00322298 0 -0.169489 0 0 0 0 0 0 0 0 -0.147808 0.00126538 0.919983 -0.0410098 -0.65 -1.49824
LYS_29 -5.56307 0.41721 2.68916 0.00444609 0 -0.704752 0 0 0 0 0 0 0 0 -0.196857 0.0447738 1.79251 -0.040054 -0.65 -2.20663
PHE_30 -9.63065 1.06881 2.28786 0.0380431 0 0 0 0 0 0 0 0 0 0 -0.102491 0.196672 1.19468 0.09282 0.63 -4.22426
LYS_31 -5.17329 0.314136 2.61959 0.00319472 0 -0.356487 0 0 0 -0.0269355 0 0 0 0 -0.239877 0.208787 0.842007 -0.0411596 -0.65 -2.50003
GLN_32 -4.27076 0.315201 2.47439 0.0047215 0 -0.182319 0 0 0 0 0 0 0 0 -0.174932 0.202804 0.91257 -0.13152 -0.97 -1.81985
TYR_33 -6.35329 0.541257 2.6433 0.0348083 0 0 0 0 0 -0.441389 0 0 0 0 -0.0289561 0.0152364 1.47549 -0.0177755 0.51 -1.62132
ALA_34 -4.46562 0.236027 2.08797 0.000748476 0 0 0 0 0 0 0 0 0 0 -0.230919 0.0197999 0 -0.165446 0.16 -2.35744
ASN_35 -3.29095 0.264106 2.12217 0.00426342 0 -0.0663561 0 0 0 0 0 0 0 0 0.00401075 0.117214 0.337857 0.123038 -0.89 -1.27464
ASP_36 -2.5027 0.178784 1.51874 0.00322562 0 -0.0302208 0 0 0 0 0 0 0 0 -0.169001 0.0535951 0.310032 -0.0137509 -0.67 -1.3213
HIS_37 -3.57762 0.256326 1.39589 0.00395482 0 -0.0130325 0 0 0 0 0 0 0 0 -0.141703 0.0207802 0.961438 0.0285663 0.56 -0.5054
GLY_38 -1.40022 0.178627 0.79756 1.97987e-05 0 0 0 0 0 0 0 0 0 0 -0.237287 0.118339 0 -0.784415 -0.17 -1.49737
VAL_39 -3.22516 0.503541 0.84806 0.0114012 0 0 0 0 0 0 0 0 0 0 -0.090499 0.0409581 0.0191599 -0.203675 0.29 -1.80621
ASP_40 -1.54721 0.0990903 1.0372 0.00495685 0 -0.0455609 0 0 -0.335632 -0.0315505 0 0 0 0 0.237687 0.0118537 0.39569 0.129166 -0.67 -0.714307
GLY_41 -1.81677 0.118429 0.989871 0.000271148 0 0 0 0 -0.335632 0 0 0 0 0 0.200068 0.000368223 0 -0.761223 -0.17 -1.77462
GLU_42 -2.23229 0.193359 1.41257 0.00547882 0 -0.03611 0 0 0 0 0 0 0 0 -0.148692 0.501393 0.921478 -0.00158004 -0.81 -0.194388
TRP_43 -5.44336 0.276609 1.61929 0.02199 0 0 0 0 0 -0.0315505 0 0 0 0 -0.108463 0.391778 0.504296 -0.149313 0.91 -2.00872
THR_44 -2.05805 0.0926548 1.1938 0.0108678 0 -0.00250682 0 0 -0.178818 0 0 0 0 0 -0.102698 0.214841 0.510211 -0.138317 -0.27 -0.728019
TYR_45 -6.41162 0.646777 2.29106 0.0265342 0 0 0 0 -0.178818 -0.364143 0 0 0 0 0.049417 0.325137 0.927656 -0.146998 0.51 -2.32499
ASP_46 -4.53697 0.272659 2.97973 0.0109797 0 -0.105542 0 0 -0.0881724 0 0 0 0 0 -0.104612 0.0751984 0.252394 -0.284263 -0.67 -2.19859
ASP_47 -3.49844 0.403806 2.44302 0.00368243 0 -0.242629 0 0 0 -0.693783 0 0 0 0 -0.186401 0.00751559 1.54961 -0.00895774 -0.67 -0.892578
ALA_48 -1.65004 0.276211 1.02969 0.000787771 0 0 0 0 -0.0881724 0 0 0 0 0 -0.270616 0.00282807 0 -0.124116 0.16 -0.663431
THR_49 -2.95929 0.533581 2.33375 0.00402965 0 -0.179476 0 0 -0.257081 -0.0215236 0 0 0 0 -0.0853049 0.000728916 0.0158709 -0.291974 -0.27 -1.17669
LYS_50 -4.37596 0.320836 2.74076 0.00752466 0 -0.273811 0 0 0 -0.329641 0 0 0 0 -0.0857961 0.257866 1.21604 -0.137435 -0.65 -1.3096
THR_51 -4.49928 0.347376 2.56117 0.00997899 0 0.00826063 0 0 -0.257081 -0.0215236 0 0 0 0 0.016537 0.465144 0.0574472 -0.0776801 -0.27 -1.65966
PHE_52 -7.32748 0.985957 1.83563 0.0229861 0 0 0 0 0 0 0 0 0 0 -0.153962 0.00273536 0.335967 -0.0963464 0.63 -3.76452
THR_53 -3.54025 0.219499 1.79109 0.00779358 0 -0.0144604 0 0 0 0 0 0 0 0 -0.0122591 0.126295 0.191568 -0.138289 -0.27 -1.63901
VAL_54 -5.25182 0.47095 1.54286 0.0247509 0 0 0 0 0 0 0 0 0 0 -0.19859 0.187681 1.79492 -0.396262 0.29 -1.53552
THR_55 -2.99524 0.225751 1.68177 0.00417916 0 -0.0364941 0 0 0 0 0 0 0 0 -0.14576 0.0549917 0.203281 -0.176965 -0.27 -1.45448
ALA_p:CtermProteinFull_56 -1.34781 0.143543 0.793319 0.00293264 0 0 0 0 0 0 0 0 0 0 0 0 0 0 0.16 -0.248011
#END_POSE_ENERGIES_TABLE relax_pG1118_L5YpG1118_L5Y_0082.pdb
