# Supplementary material for: Design and characterization of a protein fold switching network
Source: Nat Commun. 2023 Jan 26;14:431. doi: 10.1038/s41467-023-36065-3 (PMC9879998; doi:10.1038/s41467-023-36065-3)
Supplement: Supplementary file 4 — Source Data [file 41467_2023_36065_MOESM4_ESM.zip › source data/Supplemental Figure 1B.xlsx]

## Sheet: Supplemental Figure 1B
nm	MRE SI	MRE S'I
250	-62.4	12.22
249.5	3.8531	-51.384
249	-55.753	-72.894
248.5	7.8723	-34.376
248	-190.17	-104.64
247.5	-335.26	-161.35
247	-300.91	-169.91
246.5	-178.23	-162.21
246	-171.63	-252.24
245.5	-301.05	-217.81
245	-296.77	-207.07
244.5	-334.02	-350.04
244	-370.47	-388.77
243.5	-367.99	-309.3
243	-425.4	-410.19
242.5	-336.33	-552.2
242	-577.61	-534.19
241.5	-556.08	-495.62
241	-665.51	-648.36
240.5	-702.29	-775.24
240	-718.46	-843.41
239.5	-821.56	-858.75
239	-988.43	-900.36
238.5	-1003.7	-1052.5
238	-1140.8	-1186.7
237.5	-1188.2	-1406.1
237	-1533	-1493.9
236.5	-1752.9	-1674.5
236	-1908	-1999.5
235.5	-2132.9	-2133.7
235	-2457.3	-2404.8
234.5	-2733.4	-2624.3
234	-2963.7	-2872.1
233.5	-3357.4	-3257.6
233	-3762.7	-3569
232.5	-4193.6	-3845.8
232	-4546.3	-4148
231.5	-4915.8	-4422.1
231	-5340.7	-4770.7
230.5	-5722.4	-5207.9
230	-6094.8	-5478.4
229.5	-6573.1	-5838.4
229	-7112.6	-6190.5
228.5	-7630.2	-6604.1
228	-8083.7	-7048.8
227.5	-8431.6	-7481.1
227	-8931.8	-7812.8
226.5	-9245	-8247.9
226	-9588.8	-8404.7
225.5	-9878.5	-8753.7
225	-10301	-9164.1
224.5	-10384	-9345.6
224	-10766	-9647.6
223.5	-10915	-9954.3
223	-11227	-10041
222.5	-11382	-10301
222	-11372	-10546
221.5	-11845	-10762
221	-11786	-10966
220.5	-12043	-11102
220	-12387	-11242
219.5	-12404	-11450
219	-12327	-11577
218.5	-12528	-11629
218	-12761	-11627
217.5	-12541	-11806
217	-12542	-11735
216.5	-12460	-11628
216	-12413	-11616
215.5	-12446	-11660
215	-12338	-11569
214.5	-12373	-11726
214	-12272	-11753
213.5	-12112	-11575
213	-12208	-11683
212.5	-12325	-11737
212	-11914	-11682
211.5	-11998	-11737
211	-12412	-11806
210.5	-12470	-11808
210	-12497	-11817
209.5	-12511	-11902
209	-12226	-12059
208.5	-12140	-12023
208	-12084	-11742
207.5	-11965	-11386
207	-11585	-11202
206.5	-10817	-10758
206	-10169	-9905.1
205.5	-9459.3	-8977.3
205	-8348	-8062.5
204.5	-6981.3	-7472.7
204	-6248.1	-6412.1
203.5	-4434.6	-4973.2
203	-2537.6	-4089.3
202.5	-868.87	-3298.6
202	-29.599	-2425.3
201.5	901.58	-1341.4
201	1224	-854.49
200.5	1456.7	169.52
200	1479.9	1055.4
