# Supplementary material for: Design and characterization of a protein fold switching network
Source: Nat Commun. 2023 Jan 26;14:431. doi: 10.1038/s41467-023-36065-3 (PMC9879998; doi:10.1038/s41467-023-36065-3)
Supplement: Supplementary file 4 — Source Data [file 41467_2023_36065_MOESM4_ESM.zip › source data/Supplemental Figure 5C.xlsx]

## Sheet: Supplemental Figure 5C
nm	MRE A1	MRE A2
250	-3.5395	-7.204
249.5	27.856	24.975
249	51.842	-71.975
248.5	63.367	-16.902
248	-1.6198	-132.2
247.5	-8.6926	-190.59
247	-102.24	-259.41
246.5	-142.76	-318.74
246	-110.94	-398.87
245.5	-162.74	-416.21
245	-318.4	-448.33
244.5	-383.52	-502.56
244	-340.63	-691.18
243.5	-402.89	-596.12
243	-553.49	-676.27
242.5	-755.53	-768.88
242	-871.62	-1011.9
241.5	-1081.8	-1207.9
241	-1192.3	-1221.4
240.5	-1349.1	-1536.4
240	-1506.4	-1775.5
239.5	-1614.8	-1855
239	-1929.9	-2136.9
238.5	-2145	-2402.8
238	-2385.7	-2699.5
237.5	-2667.7	-2884
237	-2903.8	-2997.6
236.5	-3237	-3351.8
236	-3705.6	-3689.8
235.5	-3975.8	-3972.2
235	-4384.9	-4344.4
234.5	-4832.2	-4821.9
234	-5231.1	-5268.2
233.5	-5683.9	-5604.3
233	-6232.5	-6143.6
232.5	-6638	-6703.5
232	-7143.3	-7283.3
231.5	-7557.9	-7710.4
231	-8081.3	-8161.4
230.5	-8726.7	-8564.8
230	-9114	-8973.9
229.5	-9683.6	-9473.7
229	-10209	-10110
228.5	-10744	-10405
228	-11308	-10845
227.5	-11747	-11442
227	-12178	-11941
226.5	-12519	-12268
226	-12957	-12528
225.5	-13407	-12925
225	-13678	-13355
224.5	-13911	-13714
224	-14183	-14041
223.5	-14327	-14197
223	-14669	-14360
222.5	-14737	-14703
222	-14926	-14924
221.5	-15044	-14982
221	-15016	-15091
220.5	-15046	-15284
220	-15052	-15442
219.5	-15093	-15261
219	-15162	-15508
218.5	-15087	-15562
218	-14918	-15576
217.5	-14815	-15602
217	-14920	-15550
216.5	-14841	-15267
216	-14757	-15362
215.5	-14677	-15424
215	-14691	-15545
214.5	-14697	-15598
214	-14664	-15692
213.5	-14556	-15656
213	-14711	-15815
212.5	-15054	-16015
212	-15375	-16031
211.5	-15535	-16381
211	-15789	-16617
210.5	-16267	-16834
210	-16737	-17199
209.5	-17131	-17684
209	-17453	-17911
208.5	-17829	-18232
208	-18082	-18439
207.5	-18235	-17978
207	-18189	-17662
206.5	-18016	-17608
206	-17477	-16903
205.5	-16717	-16150
205	-15706	-14955
204.5	-14758	-13793
204	-13630	-12492
203.5	-12123	-10873
203	-10568	-9809
202.5	-8936	-8287.3
202	-7109.8	-6253.9
201.5	-4632.6	-3990.5
201	-2426.6	-1896.5
200.5	-96.716	-384.13
200	2411.4	1686.9
