# Supplementary material for: Design and characterization of a protein fold switching network
Source: Nat Commun. 2023 Jan 26;14:431. doi: 10.1038/s41467-023-36065-3 (PMC9879998; doi:10.1038/s41467-023-36065-3)
Supplement: Supplementary file 4 — Source Data [file 41467_2023_36065_MOESM4_ESM.zip › source data/SI_data_relax_Sb5.pdb.txt]

ATOM      1  N   THR P   1     -18.306 -15.860 -12.624  1.00  0.00              
ATOM      2  CA  THR P   1     -19.122 -15.481 -11.476  1.00  0.00              
ATOM      3  C   THR P   1     -18.847 -14.055 -11.064  1.00  0.00              
ATOM      4  O   THR P   1     -17.831 -13.476 -11.387  1.00  0.00              
ATOM      5  CB  THR P   1     -18.876 -16.405 -10.269  1.00  0.00              
ATOM      6  OG1 THR P   1     -17.509 -16.295  -9.851  1.00  0.00              
ATOM      7  CG2 THR P   1     -19.175 -17.851 -10.635  1.00  0.00              
ATOM      8 1H   THR P   1     -17.663 -16.623 -12.551  1.00  0.00              
ATOM      9 2H   THR P   1     -18.744 -16.147 -13.476  1.00  0.00              
ATOM     10 3H   THR P   1     -17.671 -15.200 -13.026  1.00  0.00              
ATOM     11  HA  THR P   1     -20.178 -15.531 -11.741  1.00  0.00              
ATOM     12  HB  THR P   1     -19.523 -16.097  -9.449  1.00  0.00              
ATOM     13  HG1 THR P   1     -16.932 -16.553 -10.574  1.00  0.00              
ATOM     14 1HG2 THR P   1     -18.995 -18.489  -9.769  1.00  0.00              
ATOM     15 2HG2 THR P   1     -20.217 -17.940 -10.942  1.00  0.00              
ATOM     16 3HG2 THR P   1     -18.527 -18.160 -11.454  1.00  0.00              
ATOM     17  N   THR P   2     -19.844 -13.345 -10.248  1.00  0.00              
ATOM     18  CA  THR P   2     -19.288 -12.020  -9.988  1.00  0.00              
ATOM     19  C   THR P   2     -19.456 -11.642  -8.536  1.00  0.00              
ATOM     20  O   THR P   2     -20.546 -11.575  -8.010  1.00  0.00              
ATOM     21  CB  THR P   2     -19.947 -10.940 -10.865  1.00  0.00              
ATOM     22  OG1 THR P   2     -19.744 -11.255 -12.249  1.00  0.00              
ATOM     23  CG2 THR P   2     -19.349  -9.573 -10.567  1.00  0.00              
ATOM     24  H   THR P   2     -20.752 -13.580  -9.872  1.00  0.00              
ATOM     25  HA  THR P   2     -18.217 -12.024 -10.190  1.00  0.00              
ATOM     26  HB  THR P   2     -21.017 -10.920 -10.659  1.00  0.00              
ATOM     27  HG1 THR P   2     -18.803 -11.319 -12.427  1.00  0.00              
ATOM     28 1HG2 THR P   2     -19.827  -8.823 -11.196  1.00  0.00              
ATOM     29 2HG2 THR P   2     -19.512  -9.326  -9.518  1.00  0.00              
ATOM     30 3HG2 THR P   2     -18.280  -9.592 -10.774  1.00  0.00              
ATOM     31  N   TYR P   3     -18.261 -11.330  -7.748  1.00  0.00              
ATOM     32  CA  TYR P   3     -18.740 -10.969  -6.418  1.00  0.00              
ATOM     33  C   TYR P   3     -18.168  -9.644  -5.978  1.00  0.00              
ATOM     34  O   TYR P   3     -17.204  -9.561  -5.214  1.00  0.00              
ATOM     35  CB  TYR P   3     -18.385 -12.055  -5.401  1.00  0.00              
ATOM     36  CG  TYR P   3     -18.888 -13.432  -5.771  1.00  0.00              
ATOM     37  CD1 TYR P   3     -18.050 -14.359  -6.374  1.00  0.00              
ATOM     38  CD2 TYR P   3     -20.200 -13.802  -5.518  1.00  0.00              
ATOM     39  CE1 TYR P   3     -18.504 -15.618  -6.716  1.00  0.00              
ATOM     40  CE2 TYR P   3     -20.667 -15.058  -5.855  1.00  0.00              
ATOM     41  CZ  TYR P   3     -19.814 -15.964  -6.453  1.00  0.00              
ATOM     42  OH  TYR P   3     -20.272 -17.218  -6.789  1.00  0.00              
ATOM     43  H   TYR P   3     -17.268 -11.319  -7.933  1.00  0.00              
ATOM     44  HA  TYR P   3     -19.824 -10.853  -6.434  1.00  0.00              
ATOM     45 1HB  TYR P   3     -17.297 -12.076  -5.318  1.00  0.00              
ATOM     46 2HB  TYR P   3     -18.816 -11.755  -4.446  1.00  0.00              
ATOM     47  HD1 TYR P   3     -17.017 -14.078  -6.579  1.00  0.00              
ATOM     48  HD2 TYR P   3     -20.868 -13.082  -5.045  1.00  0.00              
ATOM     49  HE1 TYR P   3     -17.833 -16.335  -7.189  1.00  0.00              
ATOM     50  HE2 TYR P   3     -21.703 -15.328  -5.649  1.00  0.00              
ATOM     51  HH  TYR P   3     -21.195 -17.353  -6.563  1.00  0.00              
ATOM     52  N   LYS P   4     -18.744  -8.390  -6.513  1.00  0.00              
ATOM     53  CA  LYS P   4     -17.872  -7.307  -6.069  1.00  0.00              
ATOM     54  C   LYS P   4     -18.177  -6.919  -4.640  1.00  0.00              
ATOM     55  O   LYS P   4     -19.107  -6.153  -4.353  1.00  0.00              
ATOM     56  CB  LYS P   4     -18.014  -6.088  -6.982  1.00  0.00              
ATOM     57  CG  LYS P   4     -17.080  -4.935  -6.641  1.00  0.00              
ATOM     58  CD  LYS P   4     -17.180  -3.819  -7.668  1.00  0.00              
ATOM     59  CE  LYS P   4     -16.190  -2.702  -7.374  1.00  0.00              
ATOM     60  NZ  LYS P   4     -16.232  -1.632  -8.408  1.00  0.00              
ATOM     61  H   LYS P   4     -19.554  -8.171  -7.075  1.00  0.00              
ATOM     62  HA  LYS P   4     -16.833  -7.637  -6.091  1.00  0.00              
ATOM     63 1HB  LYS P   4     -17.815  -6.427  -8.000  1.00  0.00              
ATOM     64 2HB  LYS P   4     -19.048  -5.751  -6.909  1.00  0.00              
ATOM     65 1HG  LYS P   4     -17.352  -4.549  -5.658  1.00  0.00              
ATOM     66 2HG  LYS P   4     -16.059  -5.313  -6.612  1.00  0.00              
ATOM     67 1HD  LYS P   4     -16.973  -4.236  -8.655  1.00  0.00              
ATOM     68 2HD  LYS P   4     -18.193  -3.418  -7.649  1.00  0.00              
ATOM     69 1HE  LYS P   4     -16.435  -2.276  -6.402  1.00  0.00              
ATOM     70 2HE  LYS P   4     -15.190  -3.133  -7.339  1.00  0.00              
ATOM     71 1HZ  LYS P   4     -15.562  -0.913  -8.175  1.00  0.00              
ATOM     72 2HZ  LYS P   4     -16.004  -2.026  -9.310  1.00  0.00              
ATOM     73 3HZ  LYS P   4     -17.158  -1.232  -8.440  1.00  0.00              
ATOM     74  N   LEU P   5     -17.342  -7.464  -3.561  1.00  0.00              
ATOM     75  CA  LEU P   5     -17.824  -6.967  -2.274  1.00  0.00              
ATOM     76  C   LEU P   5     -16.913  -5.895  -1.734  1.00  0.00              
ATOM     77  O   LEU P   5     -15.662  -6.027  -1.816  1.00  0.00              
ATOM     78  CB  LEU P   5     -17.946  -8.115  -1.264  1.00  0.00              
ATOM     79  CG  LEU P   5     -19.312  -8.812  -1.230  1.00  0.00              
ATOM     80  CD1 LEU P   5     -19.623  -9.419  -2.591  1.00  0.00              
ATOM     81  CD2 LEU P   5     -19.309  -9.884  -0.149  1.00  0.00              
ATOM     82  H   LEU P   5     -16.545  -8.085  -3.582  1.00  0.00              
ATOM     83  HA  LEU P   5     -18.805  -6.510  -2.404  1.00  0.00              
ATOM     84 1HB  LEU P   5     -17.193  -8.789  -1.670  1.00  0.00              
ATOM     85 2HB  LEU P   5     -17.652  -7.804  -0.262  1.00  0.00              
ATOM     86  HG  LEU P   5     -20.052  -8.061  -0.952  1.00  0.00              
ATOM     87 1HD1 LEU P   5     -20.594  -9.912  -2.557  1.00  0.00              
ATOM     88 2HD1 LEU P   5     -19.643  -8.632  -3.345  1.00  0.00              
ATOM     89 3HD1 LEU P   5     -18.855 -10.149  -2.848  1.00  0.00              
ATOM     90 1HD2 LEU P   5     -20.281 -10.378  -0.125  1.00  0.00              
ATOM     91 2HD2 LEU P   5     -18.533 -10.618  -0.366  1.00  0.00              
ATOM     92 3HD2 LEU P   5     -19.112  -9.424   0.819  1.00  0.00              
ATOM     93  N   ILE P   6     -17.468  -4.870  -1.240  1.00  0.00              
ATOM     94  CA  ILE P   6     -16.762  -3.728  -0.663  1.00  0.00              
ATOM     95  C   ILE P   6     -16.880  -3.724   0.843  1.00  0.00              
ATOM     96  O   ILE P   6     -18.041  -3.376   1.228  1.00  0.00              
ATOM     97  CB  ILE P   6     -17.297  -2.391  -1.207  1.00  0.00              
ATOM     98  CG1 ILE P   6     -17.175  -2.349  -2.734  1.00  0.00              
ATOM     99  CG2 ILE P   6     -16.551  -1.222  -0.579  1.00  0.00              
ATOM    100  CD1 ILE P   6     -17.904  -1.189  -3.372  1.00  0.00              
ATOM    101  H   ILE P   6     -18.478  -4.866  -1.258  1.00  0.00              
ATOM    102  HA  ILE P   6     -15.693  -3.797  -0.863  1.00  0.00              
ATOM    103  HB  ILE P   6     -18.358  -2.312  -0.974  1.00  0.00              
ATOM    104 1HG1 ILE P   6     -16.114  -2.287  -2.973  1.00  0.00              
ATOM    105 2HG1 ILE P   6     -17.578  -3.286  -3.117  1.00  0.00              
ATOM    106 1HG2 ILE P   6     -16.941  -0.286  -0.976  1.00  0.00              
ATOM    107 2HG2 ILE P   6     -16.686  -1.243   0.501  1.00  0.00              
ATOM    108 3HG2 ILE P   6     -15.489  -1.300  -0.813  1.00  0.00              
ATOM    109 1HD1 ILE P   6     -17.773  -1.226  -4.453  1.00  0.00              
ATOM    110 2HD1 ILE P   6     -18.967  -1.251  -3.134  1.00  0.00              
ATOM    111 3HD1 ILE P   6     -17.502  -0.252  -2.991  1.00  0.00              
ATOM    112  N   LEU P   7     -15.927  -4.097   1.498  1.00  0.00              
ATOM    113  CA  LEU P   7     -16.018  -4.246   2.950  1.00  0.00              
ATOM    114  C   LEU P   7     -15.499  -3.014   3.648  1.00  0.00              
ATOM    115  O   LEU P   7     -14.347  -2.645   3.358  1.00  0.00              
ATOM    116  CB  LEU P   7     -15.243  -5.484   3.416  1.00  0.00              
ATOM    117  CG  LEU P   7     -15.192  -5.689   4.936  1.00  0.00              
ATOM    118  CD1 LEU P   7     -16.598  -5.908   5.480  1.00  0.00              
ATOM    119  CD2 LEU P   7     -14.298  -6.876   5.260  1.00  0.00              
ATOM    120  H   LEU P   7     -15.054  -4.308   1.035  1.00  0.00              
ATOM    121  HA  LEU P   7     -17.062  -4.357   3.240  1.00  0.00              
ATOM    122 1HB  LEU P   7     -15.854  -6.259   2.955  1.00  0.00              
ATOM    123 2HB  LEU P   7     -14.239  -5.514   2.995  1.00  0.00              
ATOM    124  HG  LEU P   7     -14.735  -4.798   5.367  1.00  0.00              
ATOM    125 1HD1 LEU P   7     -16.552  -6.052   6.560  1.00  0.00              
ATOM    126 2HD1 LEU P   7     -17.214  -5.037   5.258  1.00  0.00              
ATOM    127 3HD1 LEU P   7     -17.034  -6.791   5.015  1.00  0.00              
ATOM    128 1HD2 LEU P   7     -14.262  -7.020   6.340  1.00  0.00              
ATOM    129 2HD2 LEU P   7     -14.697  -7.773   4.787  1.00  0.00              
ATOM    130 3HD2 LEU P   7     -13.291  -6.686   4.886  1.00  0.00              
ATOM    131  N   ASN P   8     -16.309  -2.349   4.429  1.00  0.00              
ATOM    132  CA  ASN P   8     -16.003  -1.177   5.245  1.00  0.00              
ATOM    133  C   ASN P   8     -15.545  -1.585   6.625  1.00  0.00              
ATOM    134  O   ASN P   8     -16.394  -2.265   7.256  1.00  0.00              
ATOM    135  CB  ASN P   8     -17.191  -0.238   5.346  1.00  0.00              
ATOM    136  CG  ASN P   8     -17.585   0.384   4.035  1.00  0.00              
ATOM    137  OD1 ASN P   8     -16.818   1.140   3.429  1.00  0.00              
ATOM    138  ND2 ASN P   8     -18.806   0.134   3.637  1.00  0.00              
ATOM    139  H   ASN P   8     -17.246  -2.724   4.439  1.00  0.00              
ATOM    140  HA  ASN P   8     -15.183  -0.617   4.794  1.00  0.00              
ATOM    141 1HB  ASN P   8     -18.091  -0.533   5.887  1.00  0.00              
ATOM    142 2HB  ASN P   8     -16.640   0.498   5.932  1.00  0.00              
ATOM    143 1HD2 ASN P   8     -19.137   0.515   2.773  1.00  0.00              
ATOM    144 2HD2 ASN P   8     -19.408  -0.437   4.195  1.00  0.00              
ATOM    145  N   LEU P   9     -14.431  -1.193   7.021  1.00  0.00              
ATOM    146  CA  LEU P   9     -13.913  -1.605   8.327  1.00  0.00              
ATOM    147  C   LEU P   9     -13.512  -0.378   9.127  1.00  0.00              
ATOM    148  O   LEU P   9     -12.337  -0.002   9.161  1.00  0.00              
ATOM    149  CB  LEU P   9     -12.721  -2.556   8.165  1.00  0.00              
ATOM    150  CG  LEU P   9     -13.038  -3.888   7.473  1.00  0.00              
ATOM    151  CD1 LEU P   9     -11.746  -4.616   7.125  1.00  0.00              
ATOM    152  CD2 LEU P   9     -13.909  -4.740   8.384  1.00  0.00              
ATOM    153  H   LEU P   9     -13.873  -0.584   6.440  1.00  0.00              
ATOM    154  HA  LEU P   9     -14.694  -2.119   8.884  1.00  0.00              
ATOM    155 1HB  LEU P   9     -12.090  -1.942   7.524  1.00  0.00              
ATOM    156 2HB  LEU P   9     -12.213  -2.732   9.113  1.00  0.00              
ATOM    157  HG  LEU P   9     -13.616  -3.658   6.578  1.00  0.00              
ATOM    158 1HD1 LEU P   9     -11.981  -5.560   6.634  1.00  0.00              
ATOM    159 2HD1 LEU P   9     -11.149  -3.998   6.454  1.00  0.00              
ATOM    160 3HD1 LEU P   9     -11.183  -4.812   8.037  1.00  0.00              
ATOM    161 1HD2 LEU P   9     -14.134  -5.686   7.890  1.00  0.00              
ATOM    162 2HD2 LEU P   9     -13.380  -4.934   9.317  1.00  0.00              
ATOM    163 3HD2 LEU P   9     -14.839  -4.212   8.597  1.00  0.00              
ATOM    164  N   LYS P  10     -14.492   0.245   9.779  1.00  0.00              
ATOM    165  CA  LYS P  10     -14.224   1.382  10.657  1.00  0.00              
ATOM    166  C   LYS P  10     -13.632   0.926  11.969  1.00  0.00              
ATOM    167  O   LYS P  10     -14.279   0.235  12.760  1.00  0.00              
ATOM    168  CB  LYS P  10     -15.501   2.184  10.912  1.00  0.00              
ATOM    169  CG  LYS P  10     -15.296   3.450  11.734  1.00  0.00              
ATOM    170  CD  LYS P  10     -16.595   4.227  11.887  1.00  0.00              
ATOM    171  CE  LYS P  10     -16.395   5.481  12.725  1.00  0.00              
ATOM    172  NZ  LYS P  10     -17.657   6.255  12.879  1.00  0.00              
ATOM    173  H   LYS P  10     -15.443  -0.075   9.665  1.00  0.00              
ATOM    174  HA  LYS P  10     -13.489   2.041  10.193  1.00  0.00              
ATOM    175 1HB  LYS P  10     -15.913   2.447   9.938  1.00  0.00              
ATOM    176 2HB  LYS P  10     -16.195   1.524  11.432  1.00  0.00              
ATOM    177 1HG  LYS P  10     -14.923   3.167  12.719  1.00  0.00              
ATOM    178 2HG  LYS P  10     -14.556   4.073  11.231  1.00  0.00              
ATOM    179 1HD  LYS P  10     -16.952   4.505  10.895  1.00  0.00              
ATOM    180 2HD  LYS P  10     -17.330   3.583  12.369  1.00  0.00              
ATOM    181 1HE  LYS P  10     -16.031   5.182  13.707  1.00  0.00              
ATOM    182 2HE  LYS P  10     -15.646   6.103  12.235  1.00  0.00              
ATOM    183 1HZ  LYS P  10     -17.481   7.077  13.439  1.00  0.00              
ATOM    184 2HZ  LYS P  10     -17.994   6.534  11.968  1.00  0.00              
ATOM    185 3HZ  LYS P  10     -18.351   5.679  13.334  1.00  0.00              
ATOM    186  N   PHE P  11     -12.380   1.317  12.219  1.00  0.00              
ATOM    187  CA  PHE P  11     -11.644   0.854  13.388  1.00  0.00              
ATOM    188  C   PHE P  11     -11.819   1.796  14.575  1.00  0.00              
ATOM    189  O   PHE P  11     -11.814   3.016  14.422  1.00  0.00              
ATOM    190  CB  PHE P  11     -10.159   0.704  13.052  1.00  0.00              
ATOM    191  CG  PHE P  11      -9.360   0.023  14.127  1.00  0.00              
ATOM    192  CD1 PHE P  11      -9.360  -1.359  14.240  1.00  0.00              
ATOM    193  CD2 PHE P  11      -8.609   0.763  15.028  1.00  0.00              
ATOM    194  CE1 PHE P  11      -8.626  -1.987  15.229  1.00  0.00              
ATOM    195  CE2 PHE P  11      -7.874   0.139  16.016  1.00  0.00              
ATOM    196  CZ  PHE P  11      -7.883  -1.238  16.117  1.00  0.00              
ATOM    197  H   PHE P  11     -11.932   1.954  11.576  1.00  0.00              
ATOM    198  HA  PHE P  11     -12.030  -0.114  13.709  1.00  0.00              
ATOM    199 1HB  PHE P  11     -10.037   0.108  12.148  1.00  0.00              
ATOM    200 2HB  PHE P  11      -9.708   1.684  12.903  1.00  0.00              
ATOM    201  HD1 PHE P  11      -9.947  -1.951  13.537  1.00  0.00              
ATOM    202  HD2 PHE P  11      -8.603   1.851  14.948  1.00  0.00              
ATOM    203  HE1 PHE P  11      -8.635  -3.074  15.307  1.00  0.00              
ATOM    204  HE2 PHE P  11      -7.287   0.732  16.717  1.00  0.00              
ATOM    205  HZ  PHE P  11      -7.305  -1.732  16.897  1.00  0.00              
ATOM    206  N   ALA P  12     -11.971   1.217  15.763  1.00  0.00              
ATOM    207  CA  ALA P  12     -12.245   1.998  16.963  1.00  0.00              
ATOM    208  C   ALA P  12     -10.962   2.611  17.504  1.00  0.00              
ATOM    209  O   ALA P  12     -10.275   2.013  18.335  1.00  0.00              
ATOM    210  CB  ALA P  12     -12.940   1.068  17.972  1.00  0.00              
ATOM    211  H   ALA P  12     -11.896   0.213  15.836  1.00  0.00              
ATOM    212  HA  ALA P  12     -12.908   2.822  16.699  1.00  0.00              
ATOM    213 1HB  ALA P  12     -13.160   1.623  18.884  1.00  0.00              
ATOM    214 2HB  ALA P  12     -13.869   0.693  17.542  1.00  0.00              
ATOM    215 3HB  ALA P  12     -12.284   0.231  18.206  1.00  0.00              
ATOM    216  N   PHE P  13     -10.637   3.802  17.017  1.00  0.00              
ATOM    217  CA  PHE P  13      -9.510   4.558  17.560  1.00  0.00              
ATOM    218  C   PHE P  13      -9.928   5.362  18.771  1.00  0.00              
ATOM    219  O   PHE P  13     -10.423   6.483  18.658  1.00  0.00              
ATOM    220  CB  PHE P  13      -8.918   5.485  16.497  1.00  0.00              
ATOM    221  CG  PHE P  13      -8.268   4.759  15.354  1.00  0.00              
ATOM    222  CD1 PHE P  13      -8.910   4.645  14.130  1.00  0.00              
ATOM    223  CD2 PHE P  13      -7.012   4.189  15.500  1.00  0.00              
ATOM    224  CE1 PHE P  13      -8.312   3.977  13.078  1.00  0.00              
ATOM    225  CE2 PHE P  13      -6.412   3.522  14.450  1.00  0.00              
ATOM    226  CZ  PHE P  13      -7.063   3.416  13.237  1.00  0.00              
ATOM    227  H   PHE P  13     -11.175   4.197  16.259  1.00  0.00              
ATOM    228  HA  PHE P  13      -8.730   3.872  17.893  1.00  0.00              
ATOM    229 1HB  PHE P  13      -9.701   6.108  16.065  1.00  0.00              
ATOM    230 2HB  PHE P  13      -8.152   6.120  16.939  1.00  0.00              
ATOM    231  HD1 PHE P  13      -9.898   5.089  14.004  1.00  0.00              
ATOM    232  HD2 PHE P  13      -6.498   4.273  16.458  1.00  0.00              
ATOM    233  HE1 PHE P  13      -8.829   3.894  12.122  1.00  0.00              
ATOM    234  HE2 PHE P  13      -5.424   3.079  14.578  1.00  0.00              
ATOM    235  HZ  PHE P  13      -6.592   2.889  12.409  1.00  0.00              
ATOM    236  N   GLY P  14      -9.772   4.761  19.948  1.00  0.00              
ATOM    237  CA  GLY P  14     -10.164   5.403  21.197  1.00  0.00              
ATOM    238  C   GLY P  14      -8.975   6.105  21.837  1.00  0.00              
ATOM    239  O   GLY P  14      -8.130   6.676  21.148  1.00  0.00              
ATOM    240  H   GLY P  14      -9.370   3.835  19.976  1.00  0.00              
ATOM    241 1HA  GLY P  14     -10.946   6.134  20.992  1.00  0.00              
ATOM    242 2HA  GLY P  14     -10.546   4.647  21.882  1.00  0.00              
ATOM    243  N   ASP P  15      -8.912   6.059  23.164  1.00  0.00              
ATOM    244  CA  ASP P  15      -7.828   6.694  23.903  1.00  0.00              
ATOM    245  C   ASP P  15      -6.521   5.923  23.755  1.00  0.00              
ATOM    246  O   ASP P  15      -6.348   4.852  24.339  1.00  0.00              
ATOM    247  CB  ASP P  15      -8.193   6.824  25.384  1.00  0.00              
ATOM    248  CG  ASP P  15      -7.154   7.553  26.227  1.00  0.00              
ATOM    249  OD1 ASP P  15      -6.102   7.848  25.713  1.00  0.00              
ATOM    250  OD2 ASP P  15      -7.478   7.945  27.322  1.00  0.00              
ATOM    251  H   ASP P  15      -9.634   5.570  23.674  1.00  0.00              
ATOM    252  HA  ASP P  15      -7.643   7.691  23.501  1.00  0.00              
ATOM    253 1HB  ASP P  15      -9.174   7.268  25.552  1.00  0.00              
ATOM    254 2HB  ASP P  15      -8.217   5.771  25.668  1.00  0.00              
ATOM    255  N   THR P  16      -5.601   6.469  22.966  1.00  0.00              
ATOM    256  CA  THR P  16      -4.330   5.810  22.699  1.00  0.00              
ATOM    257  C   THR P  16      -3.231   6.847  22.485  1.00  0.00              
ATOM    258  O   THR P  16      -3.495   7.952  22.018  1.00  0.00              
ATOM    259  CB  THR P  16      -4.411   4.891  21.466  1.00  0.00              
ATOM    260  OG1 THR P  16      -3.169   4.195  21.302  1.00  0.00              
ATOM    261  CG2 THR P  16      -4.703   5.703  20.213  1.00  0.00              
ATOM    262  H   THR P  16      -5.789   7.365  22.540  1.00  0.00              
ATOM    263  HA  THR P  16      -4.038   5.209  23.560  1.00  0.00              
ATOM    264  HB  THR P  16      -5.208   4.163  21.619  1.00  0.00              
ATOM    265  HG1 THR P  16      -3.266   3.523  20.623  1.00  0.00              
ATOM    266 1HG2 THR P  16      -4.757   5.036  19.353  1.00  0.00              
ATOM    267 2HG2 THR P  16      -5.653   6.224  20.331  1.00  0.00              
ATOM    268 3HG2 THR P  16      -3.906   6.431  20.059  1.00  0.00              
ATOM    269  N   ASN P  17      -2.005   6.478  22.831  1.00  0.00              
ATOM    270  CA  ASN P  17      -0.859   7.365  22.648  1.00  0.00              
ATOM    271  C   ASN P  17      -0.148   7.036  21.340  1.00  0.00              
ATOM    272  O   ASN P  17       0.705   7.790  20.877  1.00  0.00              
ATOM    273  CB  ASN P  17       0.109   7.283  23.814  1.00  0.00              
ATOM    274  CG  ASN P  17      -0.435   7.857  25.093  1.00  0.00              
ATOM    275  OD1 ASN P  17      -1.262   8.775  25.083  1.00  0.00              
ATOM    276  ND2 ASN P  17       0.086   7.377  26.193  1.00  0.00              
ATOM    277  H   ASN P  17      -1.860   5.562  23.231  1.00  0.00              
ATOM    278  HA  ASN P  17      -1.198   8.399  22.579  1.00  0.00              
ATOM    279 1HB  ASN P  17       0.641   6.357  24.035  1.00  0.00              
ATOM    280 2HB  ASN P  17       0.800   8.002  23.373  1.00  0.00              
ATOM    281 1HD2 ASN P  17      -0.228   7.712  27.082  1.00  0.00              
ATOM    282 2HD2 ASN P  17       0.797   6.676  26.146  1.00  0.00              
ATOM    283  N   SER P  18      -0.579   5.937  20.718  1.00  0.00              
ATOM    284  CA  SER P  18      -0.004   5.458  19.465  1.00  0.00              
ATOM    285  C   SER P  18      -1.088   5.064  18.490  1.00  0.00              
ATOM    286  O   SER P  18      -1.305   3.857  18.277  1.00  0.00              
ATOM    287  CB  SER P  18       0.922   4.285  19.723  1.00  0.00              
ATOM    288  OG  SER P  18       2.000   4.636  20.546  1.00  0.00              
ATOM    289  H   SER P  18      -1.337   5.421  21.142  1.00  0.00              
ATOM    290  HA  SER P  18       0.678   6.171  19.001  1.00  0.00              
ATOM    291 1HB  SER P  18       0.352   3.491  20.204  1.00  0.00              
ATOM    292 2HB  SER P  18       1.306   3.927  18.768  1.00  0.00              
ATOM    293  HG  SER P  18       2.560   3.868  20.684  1.00  0.00              
ATOM    294  N   GLU P  19      -1.752   6.030  17.913  1.00  0.00              
ATOM    295  CA  GLU P  19      -2.818   5.766  16.957  1.00  0.00              
ATOM    296  C   GLU P  19      -2.287   5.116  15.684  1.00  0.00              
ATOM    297  O   GLU P  19      -2.945   4.257  15.099  1.00  0.00              
ATOM    298  CB  GLU P  19      -3.554   7.063  16.615  1.00  0.00              
ATOM    299  CG  GLU P  19      -4.779   6.875  15.729  1.00  0.00              
ATOM    300  CD  GLU P  19      -5.477   8.184  15.478  1.00  0.00              
ATOM    301  OE1 GLU P  19      -4.996   9.190  15.941  1.00  0.00              
ATOM    302  OE2 GLU P  19      -6.426   8.192  14.731  1.00  0.00              
ATOM    303  H   GLU P  19      -1.519   6.987  18.139  1.00  0.00              
ATOM    304  HA  GLU P  19      -3.531   5.060  17.383  1.00  0.00              
ATOM    305 1HB  GLU P  19      -3.855   7.517  17.559  1.00  0.00              
ATOM    306 2HB  GLU P  19      -2.838   7.713  16.111  1.00  0.00              
ATOM    307 1HG  GLU P  19      -4.556   6.395  14.777  1.00  0.00              
ATOM    308 2HG  GLU P  19      -5.425   6.227  16.320  1.00  0.00              
ATOM    309  N   ALA P  20      -1.100   5.531  15.262  1.00  0.00              
ATOM    310  CA  ALA P  20      -0.487   5.000  14.052  1.00  0.00              
ATOM    311  C   ALA P  20      -0.174   3.521  14.227  1.00  0.00              
ATOM    312  O   ALA P  20      -0.315   2.730  13.296  1.00  0.00              
ATOM    313  CB  ALA P  20       0.760   5.842  13.742  1.00  0.00              
ATOM    314  H   ALA P  20      -0.608   6.234  15.794  1.00  0.00              
ATOM    315  HA  ALA P  20      -1.201   5.085  13.232  1.00  0.00              
ATOM    316 1HB  ALA P  20       1.238   5.463  12.838  1.00  0.00              
ATOM    317 2HB  ALA P  20       0.470   6.882  13.590  1.00  0.00              
ATOM    318 3HB  ALA P  20       1.459   5.777  14.575  1.00  0.00              
ATOM    319  N   VAL P  21       0.253   3.151  15.429  1.00  0.00              
ATOM    320  CA  VAL P  21       0.570   1.759  15.735  1.00  0.00              
ATOM    321  C   VAL P  21      -0.712   0.938  15.758  1.00  0.00              
ATOM    322  O   VAL P  21      -0.743  -0.191  15.262  1.00  0.00              
ATOM    323  CB  VAL P  21       1.295   1.614  17.086  1.00  0.00              
ATOM    324  CG1 VAL P  21       1.432   0.147  17.464  1.00  0.00              
ATOM    325  CG2 VAL P  21       2.663   2.278  17.031  1.00  0.00              
ATOM    326  H   VAL P  21       0.362   3.851  16.149  1.00  0.00              
ATOM    327  HA  VAL P  21       1.197   1.315  14.961  1.00  0.00              
ATOM    328  HB  VAL P  21       0.722   2.135  17.854  1.00  0.00              
ATOM    329 1HG1 VAL P  21       1.946   0.063  18.421  1.00  0.00              
ATOM    330 2HG1 VAL P  21       0.442  -0.302  17.544  1.00  0.00              
ATOM    331 3HG1 VAL P  21       2.006  -0.374  16.697  1.00  0.00              
ATOM    332 1HG2 VAL P  21       3.161   2.167  17.993  1.00  0.00              
ATOM    333 2HG2 VAL P  21       3.264   1.805  16.254  1.00  0.00              
ATOM    334 3HG2 VAL P  21       2.544   3.338  16.804  1.00  0.00              
ATOM    335  N   ASP P  22      -1.769   1.505  16.331  1.00  0.00              
ATOM    336  CA  ASP P  22      -3.075   0.854  16.357  1.00  0.00              
ATOM    337  C   ASP P  22      -3.610   0.689  14.939  1.00  0.00              
ATOM    338  O   ASP P  22      -4.278  -0.295  14.631  1.00  0.00              
ATOM    339  CB  ASP P  22      -4.064   1.653  17.209  1.00  0.00              
ATOM    340  CG  ASP P  22      -3.824   1.555  18.710  1.00  0.00              
ATOM    341  OD1 ASP P  22      -3.078   0.697  19.117  1.00  0.00              
ATOM    342  OD2 ASP P  22      -4.259   2.431  19.419  1.00  0.00              
ATOM    343  H   ASP P  22      -1.663   2.413  16.761  1.00  0.00              
ATOM    344  HA  ASP P  22      -2.981  -0.146  16.783  1.00  0.00              
ATOM    345 1HB  ASP P  22      -4.136   2.702  16.921  1.00  0.00              
ATOM    346 2HB  ASP P  22      -4.992   1.141  16.956  1.00  0.00              
ATOM    347  N   ALA P  23      -3.317   1.661  14.082  1.00  0.00              
ATOM    348  CA  ALA P  23      -3.700   1.589  12.677  1.00  0.00              
ATOM    349  C   ALA P  23      -2.948   0.456  11.987  1.00  0.00              
ATOM    350  O   ALA P  23      -3.514  -0.274  11.175  1.00  0.00              
ATOM    351  CB  ALA P  23      -3.585   2.910  11.935  1.00  0.00              
ATOM    352  H   ALA P  23      -2.815   2.473  14.414  1.00  0.00              
ATOM    353  HA  ALA P  23      -4.745   1.282  12.615  1.00  0.00              
ATOM    354 1HB  ALA P  23      -3.888   2.771  10.898  1.00  0.00              
ATOM    355 2HB  ALA P  23      -4.232   3.650  12.406  1.00  0.00              
ATOM    356 3HB  ALA P  23      -2.553   3.257  11.968  1.00  0.00              
ATOM    357  N   ALA P  24      -1.667   0.320  12.317  1.00  0.00              
ATOM    358  CA  ALA P  24      -0.865  -0.772  11.753  1.00  0.00              
ATOM    359  C   ALA P  24      -1.392  -2.118  12.231  1.00  0.00              
ATOM    360  O   ALA P  24      -1.404  -3.124  11.492  1.00  0.00              
ATOM    361  CB  ALA P  24       0.597  -0.620  12.178  1.00  0.00              
ATOM    362  H   ALA P  24      -1.234   0.967  12.960  1.00  0.00              
ATOM    363  HA  ALA P  24      -0.922  -0.722  10.665  1.00  0.00              
ATOM    364 1HB  ALA P  24       1.185  -1.435  11.754  1.00  0.00              
ATOM    365 2HB  ALA P  24       0.985   0.332  11.816  1.00  0.00              
ATOM    366 3HB  ALA P  24       0.666  -0.651  13.264  1.00  0.00              
ATOM    367  N   GLU P  25      -1.806  -2.168  13.475  1.00  0.00              
ATOM    368  CA  GLU P  25      -2.339  -3.426  13.969  1.00  0.00              
ATOM    369  C   GLU P  25      -3.649  -3.719  13.268  1.00  0.00              
ATOM    370  O   GLU P  25      -3.948  -4.892  12.976  1.00  0.00              
ATOM    371  CB  GLU P  25      -2.537  -3.383  15.485  1.00  0.00              
ATOM    372  CG  GLU P  25      -1.245  -3.384  16.289  1.00  0.00              
ATOM    373  CD  GLU P  25      -1.513  -3.184  17.755  1.00  0.00              
ATOM    374  OE1 GLU P  25      -2.648  -2.972  18.108  1.00  0.00              
ATOM    375  OE2 GLU P  25      -0.604  -3.354  18.533  1.00  0.00              
ATOM    376  H   GLU P  25      -1.769  -1.372  14.095  1.00  0.00              
ATOM    377  HA  GLU P  25      -1.648  -4.236  13.736  1.00  0.00              
ATOM    378 1HB  GLU P  25      -3.101  -2.476  15.707  1.00  0.00              
ATOM    379 2HB  GLU P  25      -3.132  -4.256  15.754  1.00  0.00              
ATOM    380 1HG  GLU P  25      -0.648  -4.285  16.149  1.00  0.00              
ATOM    381 2HG  GLU P  25      -0.700  -2.525  15.899  1.00  0.00              
ATOM    382  N   ALA P  26      -4.440  -2.674  13.026  1.00  0.00              
ATOM    383  CA  ALA P  26      -5.698  -2.854  12.291  1.00  0.00              
ATOM    384  C   ALA P  26      -5.460  -3.451  10.863  1.00  0.00              
ATOM    385  O   ALA P  26      -6.068  -4.456  10.478  1.00  0.00              
ATOM    386  CB  ALA P  26      -6.473  -1.556  12.234  1.00  0.00              
ATOM    387  H   ALA P  26      -4.184  -1.750  13.345  1.00  0.00              
ATOM    388  HA  ALA P  26      -6.304  -3.595  12.811  1.00  0.00              
ATOM    389 1HB  ALA P  26      -7.401  -1.711  11.685  1.00  0.00              
ATOM    390 2HB  ALA P  26      -6.702  -1.224  13.247  1.00  0.00              
ATOM    391 3HB  ALA P  26      -5.876  -0.798  11.730  1.00  0.00              
ATOM    392  N   GLU P  27      -4.514  -2.865  10.133  1.00  0.00              
ATOM    393  CA  GLU P  27      -4.149  -3.287   8.772  1.00  0.00              
ATOM    394  C   GLU P  27      -3.597  -4.716   8.814  1.00  0.00              
ATOM    395  O   GLU P  27      -3.952  -5.554   8.024  1.00  0.00              
ATOM    396  CB  GLU P  27      -3.121  -2.334   8.157  1.00  0.00              
ATOM    397  CG  GLU P  27      -2.675  -2.712   6.752  1.00  0.00              
ATOM    398  CD  GLU P  27      -1.669  -1.732   6.216  1.00  0.00              
ATOM    399  OE1 GLU P  27      -1.392  -0.767   6.888  1.00  0.00              
ATOM    400  OE2 GLU P  27      -1.094  -2.003   5.189  1.00  0.00              
ATOM    401  H   GLU P  27      -4.028  -2.085  10.554  1.00  0.00              
ATOM    402  HA  GLU P  27      -5.035  -3.292   8.137  1.00  0.00              
ATOM    403 1HB  GLU P  27      -3.577  -1.343   8.139  1.00  0.00              
ATOM    404 2HB  GLU P  27      -2.257  -2.324   8.822  1.00  0.00              
ATOM    405 1HG  GLU P  27      -2.270  -3.721   6.683  1.00  0.00              
ATOM    406 2HG  GLU P  27      -3.591  -2.649   6.167  1.00  0.00              
ATOM    407  N   LYS P  28      -2.794  -5.001   9.831  1.00  0.00              
ATOM    408  CA  LYS P  28      -2.151  -6.300  10.028  1.00  0.00              
ATOM    409  C   LYS P  28      -3.203  -7.385  10.132  1.00  0.00              
ATOM    410  O   LYS P  28      -3.099  -8.436   9.501  1.00  0.00              
ATOM    411  CB  LYS P  28      -1.272  -6.294  11.279  1.00  0.00              
ATOM    412  CG  LYS P  28      -0.564  -7.614  11.556  1.00  0.00              
ATOM    413  CD  LYS P  28       0.327  -7.517  12.786  1.00  0.00              
ATOM    414  CE  LYS P  28       1.003  -8.846  13.088  1.00  0.00              
ATOM    415  NZ  LYS P  28       1.868  -8.769  14.296  1.00  0.00              
ATOM    416  H   LYS P  28      -2.626  -4.263  10.500  1.00  0.00              
ATOM    417  HA  LYS P  28      -1.523  -6.535   9.168  1.00  0.00              
ATOM    418 1HB  LYS P  28      -0.530  -5.506  11.144  1.00  0.00              
ATOM    419 2HB  LYS P  28      -1.916  -6.045  12.122  1.00  0.00              
ATOM    420 1HG  LYS P  28      -1.319  -8.385  11.714  1.00  0.00              
ATOM    421 2HG  LYS P  28       0.042  -7.871  10.688  1.00  0.00              
ATOM    422 1HD  LYS P  28       1.086  -6.755  12.605  1.00  0.00              
ATOM    423 2HD  LYS P  28      -0.287  -7.221  13.637  1.00  0.00              
ATOM    424 1HE  LYS P  28       0.228  -9.596  13.243  1.00  0.00              
ATOM    425 2HE  LYS P  28       1.608  -9.124  12.225  1.00  0.00              
ATOM    426 1HZ  LYS P  28       2.297  -9.669  14.460  1.00  0.00              
ATOM    427 2HZ  LYS P  28       2.587  -8.074  14.152  1.00  0.00              
ATOM    428 3HZ  LYS P  28       1.307  -8.512  15.095  1.00  0.00              
ATOM    429  N   LYS P  29      -4.161  -7.188  11.026  1.00  0.00              
ATOM    430  CA  LYS P  29      -5.115  -8.241  11.228  1.00  0.00              
ATOM    431  C   LYS P  29      -6.181  -8.290  10.102  1.00  0.00              
ATOM    432  O   LYS P  29      -6.703  -9.375   9.831  1.00  0.00              
ATOM    433  CB  LYS P  29      -5.782  -8.067  12.594  1.00  0.00              
ATOM    434  CG  LYS P  29      -4.850  -8.275  13.780  1.00  0.00              
ATOM    435  CD  LYS P  29      -4.329  -9.703  13.831  1.00  0.00              
ATOM    436  CE  LYS P  29      -3.423  -9.921  15.034  1.00  0.00              
ATOM    437  NZ  LYS P  29      -2.952 -11.329  15.129  1.00  0.00              
ATOM    438  H   LYS P  29      -4.245  -6.337  11.563  1.00  0.00              
ATOM    439  HA  LYS P  29      -4.610  -9.207  11.203  1.00  0.00              
ATOM    440 1HB  LYS P  29      -6.188  -7.055  12.625  1.00  0.00              
ATOM    441 2HB  LYS P  29      -6.599  -8.787  12.645  1.00  0.00              
ATOM    442 1HG  LYS P  29      -4.011  -7.585  13.687  1.00  0.00              
ATOM    443 2HG  LYS P  29      -5.400  -8.055  14.695  1.00  0.00              
ATOM    444 1HD  LYS P  29      -5.182 -10.382  13.890  1.00  0.00              
ATOM    445 2HD  LYS P  29      -3.771  -9.902  12.916  1.00  0.00              
ATOM    446 1HE  LYS P  29      -2.565  -9.257  14.940  1.00  0.00              
ATOM    447 2HE  LYS P  29      -3.983  -9.664  15.933  1.00  0.00              
ATOM    448 1HZ  LYS P  29      -2.356 -11.431  15.938  1.00  0.00              
ATOM    449 2HZ  LYS P  29      -3.748 -11.946  15.217  1.00  0.00              
ATOM    450 3HZ  LYS P  29      -2.433 -11.567  14.296  1.00  0.00              
ATOM    451  N   PHE P  30      -6.521  -7.149   9.481  1.00  0.00              
ATOM    452  CA  PHE P  30      -7.464  -7.156   8.342  1.00  0.00              
ATOM    453  C   PHE P  30      -6.892  -7.923   7.146  1.00  0.00              
ATOM    454  O   PHE P  30      -7.549  -8.777   6.565  1.00  0.00              
ATOM    455  CB  PHE P  30      -7.812  -5.726   7.924  1.00  0.00              
ATOM    456  CG  PHE P  30      -8.531  -4.942   8.985  1.00  0.00              
ATOM    457  CD1 PHE P  30      -8.933  -5.551  10.164  1.00  0.00              
ATOM    458  CD2 PHE P  30      -8.807  -3.595   8.806  1.00  0.00              
ATOM    459  CE1 PHE P  30      -9.594  -4.831  11.141  1.00  0.00              
ATOM    460  CE2 PHE P  30      -9.467  -2.873   9.780  1.00  0.00              
ATOM    461  CZ  PHE P  30      -9.861  -3.492  10.950  1.00  0.00              
ATOM    462  H   PHE P  30      -6.131  -6.270   9.791  1.00  0.00              
ATOM    463  HA  PHE P  30      -8.383  -7.669   8.626  1.00  0.00              
ATOM    464 1HB  PHE P  30      -6.904  -5.172   7.688  1.00  0.00              
ATOM    465 2HB  PHE P  30      -8.464  -5.740   7.051  1.00  0.00              
ATOM    466  HD1 PHE P  30      -8.721  -6.610  10.316  1.00  0.00              
ATOM    467  HD2 PHE P  30      -8.496  -3.106   7.882  1.00  0.00              
ATOM    468  HE1 PHE P  30      -9.905  -5.322  12.063  1.00  0.00              
ATOM    469  HE2 PHE P  30      -9.677  -1.815   9.627  1.00  0.00              
ATOM    470  HZ  PHE P  30     -10.383  -2.924  11.718  1.00  0.00              
ATOM    471  N   LYS P  31      -5.623  -7.710   6.850  1.00  0.00              
ATOM    472  CA  LYS P  31      -5.010  -8.407   5.750  1.00  0.00              
ATOM    473  C   LYS P  31      -4.645  -9.859   6.121  1.00  0.00              
ATOM    474  O   LYS P  31      -4.641 -10.707   5.241  1.00  0.00              
ATOM    475  CB  LYS P  31      -3.769  -7.646   5.283  1.00  0.00              
ATOM    476  CG  LYS P  31      -4.069  -6.351   4.540  1.00  0.00              
ATOM    477  CD  LYS P  31      -2.789  -5.617   4.168  1.00  0.00              
ATOM    478  CE  LYS P  31      -3.075  -4.423   3.270  1.00  0.00              
ATOM    479  NZ  LYS P  31      -1.845  -3.638   2.978  1.00  0.00              
ATOM    480  H   LYS P  31      -5.070  -7.058   7.389  1.00  0.00              
ATOM    481  HA  LYS P  31      -5.715  -8.480   4.921  1.00  0.00              
ATOM    482 1HB  LYS P  31      -3.176  -7.425   6.171  1.00  0.00              
ATOM    483 2HB  LYS P  31      -3.209  -8.316   4.631  1.00  0.00              
ATOM    484 1HG  LYS P  31      -4.626  -6.592   3.634  1.00  0.00              
ATOM    485 2HG  LYS P  31      -4.678  -5.716   5.182  1.00  0.00              
ATOM    486 1HD  LYS P  31      -2.305  -5.276   5.084  1.00  0.00              
ATOM    487 2HD  LYS P  31      -2.129  -6.312   3.647  1.00  0.00              
ATOM    488 1HE  LYS P  31      -3.501  -4.790   2.337  1.00  0.00              
ATOM    489 2HE  LYS P  31      -3.801  -3.784   3.773  1.00  0.00              
ATOM    490 1HZ  LYS P  31      -2.078  -2.857   2.381  1.00  0.00              
ATOM    491 2HZ  LYS P  31      -1.450  -3.296   3.842  1.00  0.00              
ATOM    492 3HZ  LYS P  31      -1.172  -4.229   2.511  1.00  0.00              
ATOM    493  N   GLN P  32      -4.339 -10.145   7.397  1.00  0.00              
ATOM    494  CA  GLN P  32      -4.102 -11.529   7.852  1.00  0.00              
ATOM    495  C   GLN P  32      -5.327 -12.336   7.699  1.00  0.00              
ATOM    496  O   GLN P  32      -5.273 -13.404   7.170  1.00  0.00              
ATOM    497  CB  GLN P  32      -3.656 -11.575   9.316  1.00  0.00              
ATOM    498  CG  GLN P  32      -3.391 -12.975   9.842  1.00  0.00              
ATOM    499  CD  GLN P  32      -2.228 -13.648   9.139  1.00  0.00              
ATOM    500  OE1 GLN P  32      -1.134 -13.085   9.041  1.00  0.00              
ATOM    501  NE2 GLN P  32      -2.459 -14.857   8.640  1.00  0.00              
ATOM    502  H   GLN P  32      -4.269  -9.390   8.064  1.00  0.00              
ATOM    503  HA  GLN P  32      -3.327 -11.987   7.237  1.00  0.00              
ATOM    504 1HB  GLN P  32      -2.748 -10.976   9.387  1.00  0.00              
ATOM    505 2HB  GLN P  32      -4.447 -11.105   9.901  1.00  0.00              
ATOM    506 1HG  GLN P  32      -3.315 -13.201  10.906  1.00  0.00              
ATOM    507 2HG  GLN P  32      -4.320 -13.392   9.450  1.00  0.00              
ATOM    508 1HE2 GLN P  32      -1.729 -15.350   8.164  1.00  0.00              
ATOM    509 2HE2 GLN P  32      -3.362 -15.276   8.739  1.00  0.00              
ATOM    510  N   TYR P  33      -6.454 -11.816   8.124  1.00  0.00              
ATOM    511  CA  TYR P  33      -7.723 -12.533   8.008  1.00  0.00              
ATOM    512  C   TYR P  33      -8.179 -12.681   6.545  1.00  0.00              
ATOM    513  O   TYR P  33      -8.816 -13.681   6.179  1.00  0.00              
ATOM    514  CB  TYR P  33      -8.804 -11.818   8.822  1.00  0.00              
ATOM    515  CG  TYR P  33      -8.531 -11.788  10.309  1.00  0.00              
ATOM    516  CD1 TYR P  33      -7.333 -12.262  10.824  1.00  0.00              
ATOM    517  CD2 TYR P  33      -9.472 -11.283  11.194  1.00  0.00              
ATOM    518  CE1 TYR P  33      -7.079 -12.237  12.182  1.00  0.00              
ATOM    519  CE2 TYR P  33      -9.229 -11.252  12.554  1.00  0.00              
ATOM    520  CZ  TYR P  33      -8.030 -11.730  13.044  1.00  0.00              
ATOM    521  OH  TYR P  33      -7.783 -11.701  14.397  1.00  0.00              
ATOM    522  H   TYR P  33      -6.445 -10.896   8.542  1.00  0.00              
ATOM    523  HA  TYR P  33      -7.610 -13.549   8.385  1.00  0.00              
ATOM    524 1HB  TYR P  33      -8.871 -10.797   8.444  1.00  0.00              
ATOM    525 2HB  TYR P  33      -9.743 -12.337   8.635  1.00  0.00              
ATOM    526  HD1 TYR P  33      -6.586 -12.660  10.137  1.00  0.00              
ATOM    527  HD2 TYR P  33     -10.416 -10.907  10.801  1.00  0.00              
ATOM    528  HE1 TYR P  33      -6.134 -12.613  12.572  1.00  0.00              
ATOM    529  HE2 TYR P  33      -9.982 -10.852  13.233  1.00  0.00              
ATOM    530  HH  TYR P  33      -6.921 -12.057  14.629  1.00  0.00              
ATOM    531  N   ALA P  34      -7.881 -11.662   5.740  1.00  0.00              
ATOM    532  CA  ALA P  34      -8.137 -11.708   4.301  1.00  0.00              
ATOM    533  C   ALA P  34      -7.451 -12.931   3.734  1.00  0.00              
ATOM    534  O   ALA P  34      -8.057 -13.796   3.128  1.00  0.00              
ATOM    535  CB  ALA P  34      -7.599 -10.428   3.644  1.00  0.00              
ATOM    536  H   ALA P  34      -7.465 -10.833   6.139  1.00  0.00              
ATOM    537  HA  ALA P  34      -9.213 -11.765   4.138  1.00  0.00              
ATOM    538 1HB  ALA P  34      -7.790 -10.463   2.571  1.00  0.00              
ATOM    539 2HB  ALA P  34      -8.099  -9.560   4.073  1.00  0.00              
ATOM    540 3HB  ALA P  34      -6.527 -10.353   3.819  1.00  0.00              
ATOM    541  N   ASN P  35      -6.192 -13.066   4.053  1.00  0.00              
ATOM    542  CA  ASN P  35      -5.425 -14.209   3.646  1.00  0.00              
ATOM    543  C   ASN P  35      -5.922 -15.526   4.282  1.00  0.00              
ATOM    544  O   ASN P  35      -5.924 -16.546   3.652  1.00  0.00              
ATOM    545  CB  ASN P  35      -3.955 -13.992   3.957  1.00  0.00              
ATOM    546  CG  ASN P  35      -3.283 -13.003   3.045  1.00  0.00              
ATOM    547  OD1 ASN P  35      -3.756 -12.731   1.935  1.00  0.00              
ATOM    548  ND2 ASN P  35      -2.141 -12.527   3.471  1.00  0.00              
ATOM    549  H   ASN P  35      -5.748 -12.344   4.603  1.00  0.00              
ATOM    550  HA  ASN P  35      -5.526 -14.359   2.570  1.00  0.00              
ATOM    551 1HB  ASN P  35      -3.621 -13.818   4.981  1.00  0.00              
ATOM    552 2HB  ASN P  35      -3.676 -14.999   3.650  1.00  0.00              
ATOM    553 1HD2 ASN P  35      -1.638 -11.864   2.916  1.00  0.00              
ATOM    554 2HD2 ASN P  35      -1.772 -12.826   4.351  1.00  0.00              
ATOM    555  N   ASP P  36      -6.382 -15.510   5.511  1.00  0.00              
ATOM    556  CA  ASP P  36      -6.823 -16.749   6.125  1.00  0.00              
ATOM    557  C   ASP P  36      -8.057 -17.270   5.378  1.00  0.00              
ATOM    558  O   ASP P  36      -8.344 -18.470   5.357  1.00  0.00              
ATOM    559  CB  ASP P  36      -7.133 -16.542   7.609  1.00  0.00              
ATOM    560  CG  ASP P  36      -5.906 -16.322   8.483  1.00  0.00              
ATOM    561  OD1 ASP P  36      -4.814 -16.497   7.996  1.00  0.00              
ATOM    562  OD2 ASP P  36      -6.060 -15.832   9.577  1.00  0.00              
ATOM    563  H   ASP P  36      -6.436 -14.652   6.040  1.00  0.00              
ATOM    564  HA  ASP P  36      -6.040 -17.503   6.038  1.00  0.00              
ATOM    565 1HB  ASP P  36      -7.858 -15.748   7.795  1.00  0.00              
ATOM    566 2HB  ASP P  36      -7.580 -17.507   7.848  1.00  0.00              
ATOM    567  N   HIS P  37      -8.886 -16.336   4.936  1.00  0.00              
ATOM    568  CA  HIS P  37     -10.156 -16.660   4.304  1.00  0.00              
ATOM    569  C   HIS P  37     -10.070 -16.635   2.768  1.00  0.00              
ATOM    570  O   HIS P  37     -11.061 -16.895   2.111  1.00  0.00              
ATOM    571  CB  HIS P  37     -11.243 -15.692   4.783  1.00  0.00              
ATOM    572  CG  HIS P  37     -11.550 -15.807   6.244  1.00  0.00              
ATOM    573  ND1 HIS P  37     -12.132 -16.930   6.795  1.00  0.00              
ATOM    574  CD2 HIS P  37     -11.357 -14.942   7.266  1.00  0.00              
ATOM    575  CE1 HIS P  37     -12.283 -16.749   8.096  1.00  0.00              
ATOM    576  NE2 HIS P  37     -11.821 -15.551   8.406  1.00  0.00              
ATOM    577  H   HIS P  37      -8.624 -15.367   5.044  1.00  0.00              
ATOM    578  HA  HIS P  37     -10.446 -17.677   4.566  1.00  0.00              
ATOM    579 1HB  HIS P  37     -10.931 -14.661   4.611  1.00  0.00              
ATOM    580 2HB  HIS P  37     -12.175 -15.883   4.252  1.00  0.00              
ATOM    581  HD1 HIS P  37     -12.335 -17.785   6.318  1.00  0.00              
ATOM    582  HD2 HIS P  37     -10.934 -13.938   7.318  1.00  0.00              
ATOM    583  HE1 HIS P  37     -12.727 -17.527   8.716  1.00  0.00              
ATOM    584  N   GLY P  38      -8.864 -16.382   2.251  1.00  0.00              
ATOM    585  CA  GLY P  38      -8.586 -16.328   0.829  1.00  0.00              
ATOM    586  C   GLY P  38      -9.040 -15.115   0.007  1.00  0.00              
ATOM    587  O   GLY P  38      -9.193 -15.258  -1.185  1.00  0.00              
ATOM    588  H   GLY P  38      -8.112 -16.222   2.906  1.00  0.00              
ATOM    589 1HA  GLY P  38      -7.508 -16.375   0.674  1.00  0.00              
ATOM    590 2HA  GLY P  38      -9.059 -17.180   0.341  1.00  0.00              
ATOM    591  N   VAL P  39      -9.243 -13.956   0.628  1.00  0.00              
ATOM    592  CA  VAL P  39      -9.700 -12.766  -0.056  1.00  0.00              
ATOM    593  C   VAL P  39      -8.478 -12.026  -0.539  1.00  0.00              
ATOM    594  O   VAL P  39      -7.522 -11.830   0.213  1.00  0.00              
ATOM    595  CB  VAL P  39     -10.547 -11.851   0.847  1.00  0.00              
ATOM    596  CG1 VAL P  39     -10.958 -10.593   0.096  1.00  0.00              
ATOM    597  CG2 VAL P  39     -11.775 -12.591   1.355  1.00  0.00              
ATOM    598  H   VAL P  39      -9.067 -13.915   1.622  1.00  0.00              
ATOM    599  HA  VAL P  39     -10.295 -13.018  -0.935  1.00  0.00              
ATOM    600  HB  VAL P  39      -9.960 -11.575   1.723  1.00  0.00              
ATOM    601 1HG1 VAL P  39     -11.556  -9.958   0.750  1.00  0.00              
ATOM    602 2HG1 VAL P  39     -10.068 -10.051  -0.221  1.00  0.00              
ATOM    603 3HG1 VAL P  39     -11.547 -10.868  -0.779  1.00  0.00              
ATOM    604 1HG2 VAL P  39     -12.362 -11.930   1.992  1.00  0.00              
ATOM    605 2HG2 VAL P  39     -12.381 -12.912   0.508  1.00  0.00              
ATOM    606 3HG2 VAL P  39     -11.462 -13.464   1.929  1.00  0.00              
ATOM    607  N   ASP P  40      -8.501 -11.601  -1.797  1.00  0.00              
ATOM    608  CA  ASP P  40      -7.423 -10.854  -2.360  1.00  0.00              
ATOM    609  C   ASP P  40      -8.024  -9.631  -3.025  1.00  0.00              
ATOM    610  O   ASP P  40      -8.504  -9.722  -4.145  1.00  0.00              
ATOM    611  CB  ASP P  40      -6.624 -11.697  -3.358  1.00  0.00              
ATOM    612  CG  ASP P  40      -5.413 -10.989  -3.950  1.00  0.00              
ATOM    613  OD1 ASP P  40      -5.217  -9.835  -3.649  1.00  0.00              
ATOM    614  OD2 ASP P  40      -4.610 -11.646  -4.569  1.00  0.00              
ATOM    615  H   ASP P  40      -9.305 -11.814  -2.371  1.00  0.00              
ATOM    616  HA  ASP P  40      -6.746 -10.530  -1.570  1.00  0.00              
ATOM    617 1HB  ASP P  40      -6.320 -12.666  -2.962  1.00  0.00              
ATOM    618 2HB  ASP P  40      -7.376 -11.840  -4.134  1.00  0.00              
ATOM    619  N   GLY P  41      -8.084  -8.495  -2.356  1.00  0.00              
ATOM    620  CA  GLY P  41      -8.651  -7.341  -3.028  1.00  0.00              
ATOM    621  C   GLY P  41      -7.793  -6.083  -3.043  1.00  0.00              
ATOM    622  O   GLY P  41      -6.585  -6.207  -2.821  1.00  0.00              
ATOM    623  H   GLY P  41      -7.755  -8.399  -1.406  1.00  0.00              
ATOM    624 1HA  GLY P  41      -8.843  -7.595  -4.071  1.00  0.00              
ATOM    625 2HA  GLY P  41      -9.587  -7.070  -2.543  1.00  0.00              
ATOM    626  N   GLU P  42      -8.364  -4.916  -3.377  1.00  0.00              
ATOM    627  CA  GLU P  42      -7.647  -3.628  -3.385  1.00  0.00              
ATOM    628  C   GLU P  42      -7.901  -3.043  -2.037  1.00  0.00              
ATOM    629  O   GLU P  42      -9.011  -3.045  -1.565  1.00  0.00              
ATOM    630  CB  GLU P  42      -8.125  -2.687  -4.493  1.00  0.00              
ATOM    631  CG  GLU P  42      -7.923  -3.222  -5.902  1.00  0.00              
ATOM    632  CD  GLU P  42      -8.441  -2.254  -6.933  1.00  0.00              
ATOM    633  OE1 GLU P  42      -8.967  -1.237  -6.553  1.00  0.00              
ATOM    634  OE2 GLU P  42      -8.210  -2.479  -8.097  1.00  0.00              
ATOM    635  H   GLU P  42      -9.340  -4.937  -3.635  1.00  0.00              
ATOM    636  HA  GLU P  42      -6.581  -3.800  -3.540  1.00  0.00              
ATOM    637 1HB  GLU P  42      -9.187  -2.508  -4.322  1.00  0.00              
ATOM    638 2HB  GLU P  42      -7.576  -1.753  -4.378  1.00  0.00              
ATOM    639 1HG  GLU P  42      -6.887  -3.471  -6.127  1.00  0.00              
ATOM    640 2HG  GLU P  42      -8.526  -4.129  -5.921  1.00  0.00              
ATOM    641  N   TRP P  43      -6.888  -2.415  -1.471  1.00  0.00              
ATOM    642  CA  TRP P  43      -6.927  -1.856  -0.120  1.00  0.00              
ATOM    643  C   TRP P  43      -6.728  -0.389  -0.057  1.00  0.00              
ATOM    644  O   TRP P  43      -5.905   0.133  -0.799  1.00  0.00              
ATOM    645  CB  TRP P  43      -5.871  -2.527   0.759  1.00  0.00              
ATOM    646  CG  TRP P  43      -6.168  -3.965   1.060  1.00  0.00              
ATOM    647  CD1 TRP P  43      -5.891  -5.038   0.268  1.00  0.00              
ATOM    648  CD2 TRP P  43      -6.799  -4.486   2.237  1.00  0.00              
ATOM    649  NE1 TRP P  43      -6.310  -6.196   0.875  1.00  0.00              
ATOM    650  CE2 TRP P  43      -6.871  -5.882   2.087  1.00  0.00              
ATOM    651  CE3 TRP P  43      -7.310  -3.904   3.403  1.00  0.00              
ATOM    652  CZ2 TRP P  43      -7.431  -6.705   3.052  1.00  0.00              
ATOM    653  CZ3 TRP P  43      -7.871  -4.729   4.371  1.00  0.00              
ATOM    654  CH2 TRP P  43      -7.929  -6.089   4.201  1.00  0.00              
ATOM    655  H   TRP P  43      -6.043  -2.323  -2.017  1.00  0.00              
ATOM    656  HA  TRP P  43      -7.909  -2.025   0.321  1.00  0.00              
ATOM    657 1HB  TRP P  43      -4.899  -2.507   0.265  1.00  0.00              
ATOM    658 2HB  TRP P  43      -5.800  -2.015   1.719  1.00  0.00              
ATOM    659  HD1 TRP P  43      -5.402  -4.835  -0.683  1.00  0.00              
ATOM    660  HE1 TRP P  43      -6.222  -7.126   0.492  1.00  0.00              
ATOM    661  HE3 TRP P  43      -7.287  -2.831   3.590  1.00  0.00              
ATOM    662  HZ2 TRP P  43      -7.457  -7.781   2.876  1.00  0.00              
ATOM    663  HZ3 TRP P  43      -8.266  -4.263   5.274  1.00  0.00              
ATOM    664  HH2 TRP P  43      -8.376  -6.701   4.985  1.00  0.00              
ATOM    665  N   THR P  44      -7.467   0.303   0.799  1.00  0.00              
ATOM    666  CA  THR P  44      -7.204   1.727   1.024  1.00  0.00              
ATOM    667  C   THR P  44      -7.678   2.061   2.427  1.00  0.00              
ATOM    668  O   THR P  44      -8.091   1.141   3.162  1.00  0.00              
ATOM    669  CB  THR P  44      -7.916   2.632   0.002  1.00  0.00              
ATOM    670  OG1 THR P  44      -7.435   3.976   0.133  1.00  0.00              
ATOM    671  CG2 THR P  44      -9.420   2.612   0.228  1.00  0.00              
ATOM    672  H   THR P  44      -8.218  -0.144   1.305  1.00  0.00              
ATOM    673  HA  THR P  44      -6.133   1.919   0.958  1.00  0.00              
ATOM    674  HB  THR P  44      -7.696   2.274  -1.003  1.00  0.00              
ATOM    675  HG1 THR P  44      -7.880   4.539  -0.505  1.00  0.00              
ATOM    676 1HG2 THR P  44      -9.905   3.257  -0.504  1.00  0.00              
ATOM    677 2HG2 THR P  44      -9.790   1.593   0.117  1.00  0.00              
ATOM    678 3HG2 THR P  44      -9.641   2.971   1.232  1.00  0.00              
ATOM    679  N   TYR P  45      -7.502   3.334   2.845  1.00  0.00              
ATOM    680  CA  TYR P  45      -7.855   3.797   4.178  1.00  0.00              
ATOM    681  C   TYR P  45      -8.251   5.259   4.092  1.00  0.00              
ATOM    682  O   TYR P  45      -7.670   6.018   3.317  1.00  0.00              
ATOM    683  CB  TYR P  45      -6.693   3.608   5.157  1.00  0.00              
ATOM    684  CG  TYR P  45      -6.935   4.218   6.519  1.00  0.00              
ATOM    685  CD1 TYR P  45      -7.884   3.687   7.381  1.00  0.00              
ATOM    686  CD2 TYR P  45      -6.211   5.323   6.942  1.00  0.00              
ATOM    687  CE1 TYR P  45      -8.108   4.241   8.626  1.00  0.00              
ATOM    688  CE2 TYR P  45      -6.426   5.885   8.185  1.00  0.00              
ATOM    689  CZ  TYR P  45      -7.376   5.341   9.025  1.00  0.00              
ATOM    690  OH  TYR P  45      -7.595   5.896  10.265  1.00  0.00              
ATOM    691  H   TYR P  45      -7.103   3.987   2.186  1.00  0.00              
ATOM    692  HA  TYR P  45      -8.709   3.232   4.552  1.00  0.00              
ATOM    693 1HB  TYR P  45      -6.532   2.534   5.263  1.00  0.00              
ATOM    694 2HB  TYR P  45      -5.814   4.065   4.704  1.00  0.00              
ATOM    695  HD1 TYR P  45      -8.458   2.818   7.059  1.00  0.00              
ATOM    696  HD2 TYR P  45      -5.462   5.749   6.273  1.00  0.00              
ATOM    697  HE1 TYR P  45      -8.857   3.813   9.292  1.00  0.00              
ATOM    698  HE2 TYR P  45      -5.848   6.755   8.498  1.00  0.00              
ATOM    699  HH  TYR P  45      -7.039   6.660  10.437  1.00  0.00              
ATOM    700  N   ASP P  46      -9.394   5.522   4.680  1.00  0.00              
ATOM    701  CA  ASP P  46      -9.952   6.863   4.822  1.00  0.00              
ATOM    702  C   ASP P  46      -9.853   7.340   6.252  1.00  0.00              
ATOM    703  O   ASP P  46     -10.662   7.026   7.120  1.00  0.00              
ATOM    704  CB  ASP P  46     -11.411   6.896   4.361  1.00  0.00              
ATOM    705  CG  ASP P  46     -12.062   8.271   4.432  1.00  0.00              
ATOM    706  OD1 ASP P  46     -11.428   9.183   4.908  1.00  0.00              
ATOM    707  OD2 ASP P  46     -13.119   8.435   3.872  1.00  0.00              
ATOM    708  H   ASP P  46      -9.906   4.734   5.050  1.00  0.00              
ATOM    709  HA  ASP P  46      -9.382   7.566   4.215  1.00  0.00              
ATOM    710 1HB  ASP P  46     -11.562   6.475   3.367  1.00  0.00              
ATOM    711 2HB  ASP P  46     -11.863   6.242   5.107  1.00  0.00              
ATOM    712  N   ASP P  47      -8.849   8.172   6.483  1.00  0.00              
ATOM    713  CA  ASP P  47      -8.570   8.757   7.782  1.00  0.00              
ATOM    714  C   ASP P  47      -9.657   9.625   8.355  1.00  0.00              
ATOM    715  O   ASP P  47      -9.838   9.640   9.575  1.00  0.00              
ATOM    716  CB  ASP P  47      -7.278   9.574   7.705  1.00  0.00              
ATOM    717  CG  ASP P  47      -6.806  10.134   9.039  1.00  0.00              
ATOM    718  OD1 ASP P  47      -6.598   9.359   9.944  1.00  0.00              
ATOM    719  OD2 ASP P  47      -6.508  11.302   9.099  1.00  0.00              
ATOM    720  H   ASP P  47      -8.253   8.402   5.701  1.00  0.00              
ATOM    721  HA  ASP P  47      -8.451   7.968   8.525  1.00  0.00              
ATOM    722 1HB  ASP P  47      -6.456   9.043   7.223  1.00  0.00              
ATOM    723 2HB  ASP P  47      -7.607  10.393   7.064  1.00  0.00              
ATOM    724  N   ALA P  48     -10.377  10.332   7.489  1.00  0.00              
ATOM    725  CA  ALA P  48     -11.483  11.201   7.886  1.00  0.00              
ATOM    726  C   ALA P  48     -12.613  10.397   8.482  1.00  0.00              
ATOM    727  O   ALA P  48     -13.473  10.971   9.207  1.00  0.00              
ATOM    728  CB  ALA P  48     -11.910  12.009   6.650  1.00  0.00              
ATOM    729  H   ALA P  48     -10.138  10.257   6.510  1.00  0.00              
ATOM    730  HA  ALA P  48     -11.135  11.875   8.668  1.00  0.00              
ATOM    731 1HB  ALA P  48     -12.736  12.669   6.916  1.00  0.00              
ATOM    732 2HB  ALA P  48     -11.069  12.606   6.297  1.00  0.00              
ATOM    733 3HB  ALA P  48     -12.229  11.328   5.863  1.00  0.00              
ATOM    734  N   THR P  49     -12.762   9.135   8.158  1.00  0.00              
ATOM    735  CA  THR P  49     -13.832   8.344   8.712  1.00  0.00              
ATOM    736  C   THR P  49     -13.240   7.211   9.504  1.00  0.00              
ATOM    737  O   THR P  49     -13.957   6.360   9.970  1.00  0.00              
ATOM    738  CB  THR P  49     -14.765   7.781   7.624  1.00  0.00              
ATOM    739  OG1 THR P  49     -14.018   6.933   6.742  1.00  0.00              
ATOM    740  CG2 THR P  49     -15.392   8.912   6.823  1.00  0.00              
ATOM    741  H   THR P  49     -12.118   8.706   7.509  1.00  0.00              
ATOM    742  HA  THR P  49     -14.427   8.953   9.393  1.00  0.00              
ATOM    743  HB  THR P  49     -15.550   7.194   8.099  1.00  0.00              
ATOM    744  HG1 THR P  49     -14.601   6.583   6.065  1.00  0.00              
ATOM    745 1HG2 THR P  49     -16.049   8.494   6.060  1.00  0.00              
ATOM    746 2HG2 THR P  49     -15.971   9.551   7.490  1.00  0.00              
ATOM    747 3HG2 THR P  49     -14.608   9.498   6.347  1.00  0.00              
ATOM    748  N   LYS P  50     -11.913   7.152   9.554  1.00  0.00              
ATOM    749  CA  LYS P  50     -11.171   6.147  10.289  1.00  0.00              
ATOM    750  C   LYS P  50     -11.573   4.764   9.847  1.00  0.00              
ATOM    751  O   LYS P  50     -11.649   3.819  10.649  1.00  0.00              
ATOM    752  CB  LYS P  50     -11.388   6.305  11.795  1.00  0.00              
ATOM    753  CG  LYS P  50     -11.029   7.678  12.346  1.00  0.00              
ATOM    754  CD  LYS P  50      -9.531   7.935  12.254  1.00  0.00              
ATOM    755  CE  LYS P  50      -9.177   9.332  12.746  1.00  0.00              
ATOM    756  NZ  LYS P  50      -7.722   9.613  12.620  1.00  0.00              
ATOM    757  H   LYS P  50     -11.407   7.860   9.042  1.00  0.00              
ATOM    758  HA  LYS P  50     -10.105   6.250  10.082  1.00  0.00              
ATOM    759 1HB  LYS P  50     -12.441   6.102  11.989  1.00  0.00              
ATOM    760 2HB  LYS P  50     -10.777   5.548  12.288  1.00  0.00              
ATOM    761 1HG  LYS P  50     -11.564   8.433  11.769  1.00  0.00              
ATOM    762 2HG  LYS P  50     -11.344   7.727  13.387  1.00  0.00              
ATOM    763 1HD  LYS P  50      -9.013   7.192  12.863  1.00  0.00              
ATOM    764 2HD  LYS P  50      -9.223   7.827  11.214  1.00  0.00              
ATOM    765 1HE  LYS P  50      -9.739  10.054  12.155  1.00  0.00              
ATOM    766 2HE  LYS P  50      -9.473   9.411  13.792  1.00  0.00              
ATOM    767 1HZ  LYS P  50      -7.530  10.546  12.956  1.00  0.00              
ATOM    768 2HZ  LYS P  50      -7.201   8.943  13.168  1.00  0.00              
ATOM    769 3HZ  LYS P  50      -7.448   9.540  11.651  1.00  0.00              
ATOM    770  N   THR P  51     -11.773   4.641   8.546  1.00  0.00              
ATOM    771  CA  THR P  51     -12.298   3.418   7.956  1.00  0.00              
ATOM    772  C   THR P  51     -11.370   2.795   6.925  1.00  0.00              
ATOM    773  O   THR P  51     -10.913   3.463   5.998  1.00  0.00              
ATOM    774  CB  THR P  51     -13.664   3.672   7.292  1.00  0.00              
ATOM    775  OG1 THR P  51     -14.600   4.129   8.278  1.00  0.00              
ATOM    776  CG2 THR P  51     -14.191   2.398   6.650  1.00  0.00              
ATOM    777  H   THR P  51     -11.553   5.422   7.945  1.00  0.00              
ATOM    778  HA  THR P  51     -12.414   2.656   8.727  1.00  0.00              
ATOM    779  HB  THR P  51     -13.550   4.442   6.529  1.00  0.00              
ATOM    780  HG1 THR P  51     -14.263   4.927   8.692  1.00  0.00              
ATOM    781 1HG2 THR P  51     -15.156   2.597   6.186  1.00  0.00              
ATOM    782 2HG2 THR P  51     -13.487   2.055   5.892  1.00  0.00              
ATOM    783 3HG2 THR P  51     -14.306   1.629   7.413  1.00  0.00              
ATOM    784  N   PHE P  52     -10.977   1.556   7.206  1.00  0.00              
ATOM    785  CA  PHE P  52     -10.176   0.738   6.296  1.00  0.00              
ATOM    786  C   PHE P  52     -11.131   0.159   5.259  1.00  0.00              
ATOM    787  O   PHE P  52     -12.242  -0.337   5.600  1.00  0.00              
ATOM    788  CB  PHE P  52      -9.432  -0.372   7.040  1.00  0.00              
ATOM    789  CG  PHE P  52      -8.295   0.123   7.888  1.00  0.00              
ATOM    790  CD1 PHE P  52      -8.513   0.537   9.194  1.00  0.00              
ATOM    791  CD2 PHE P  52      -7.005   0.178   7.382  1.00  0.00              
ATOM    792  CE1 PHE P  52      -7.468   0.993   9.975  1.00  0.00              
ATOM    793  CE2 PHE P  52      -5.958   0.632   8.160  1.00  0.00              
ATOM    794  CZ  PHE P  52      -6.190   1.040   9.458  1.00  0.00              
ATOM    795  H   PHE P  52     -11.253   1.171   8.099  1.00  0.00              
ATOM    796  HA  PHE P  52      -9.435   1.361   5.793  1.00  0.00              
ATOM    797 1HB  PHE P  52     -10.112  -0.898   7.709  1.00  0.00              
ATOM    798 2HB  PHE P  52      -9.005  -1.078   6.329  1.00  0.00              
ATOM    799  HD1 PHE P  52      -9.523   0.498   9.603  1.00  0.00              
ATOM    800  HD2 PHE P  52      -6.822  -0.144   6.356  1.00  0.00              
ATOM    801  HE1 PHE P  52      -7.654   1.315  10.999  1.00  0.00              
ATOM    802  HE2 PHE P  52      -4.949   0.669   7.750  1.00  0.00              
ATOM    803  HZ  PHE P  52      -5.366   1.400  10.072  1.00  0.00              
ATOM    804  N   THR P  53     -10.765   0.274   3.995  1.00  0.00              
ATOM    805  CA  THR P  53     -11.718  -0.173   3.009  1.00  0.00              
ATOM    806  C   THR P  53     -11.039  -1.156   2.046  1.00  0.00              
ATOM    807  O   THR P  53      -9.941  -0.899   1.571  1.00  0.00              
ATOM    808  CB  THR P  53     -12.312   1.008   2.219  1.00  0.00              
ATOM    809  OG1 THR P  53     -12.964   1.911   3.122  1.00  0.00              
ATOM    810  CG2 THR P  53     -13.317   0.511   1.191  1.00  0.00              
ATOM    811  H   THR P  53      -9.878   0.647   3.689  1.00  0.00              
ATOM    812  HA  THR P  53     -12.532  -0.709   3.498  1.00  0.00              
ATOM    813  HB  THR P  53     -11.505   1.537   1.711  1.00  0.00              
ATOM    814  HG1 THR P  53     -13.334   2.646   2.627  1.00  0.00              
ATOM    815 1HG2 THR P  53     -13.725   1.360   0.643  1.00  0.00              
ATOM    816 2HG2 THR P  53     -12.821  -0.166   0.496  1.00  0.00              
ATOM    817 3HG2 THR P  53     -14.124  -0.016   1.698  1.00  0.00              
ATOM    818  N   VAL P  54     -11.694  -2.302   1.782  1.00  0.00              
ATOM    819  CA  VAL P  54     -11.157  -3.293   0.857  1.00  0.00              
ATOM    820  C   VAL P  54     -12.223  -3.803  -0.108  1.00  0.00              
ATOM    821  O   VAL P  54     -13.327  -4.162   0.307  1.00  0.00              
ATOM    822  CB  VAL P  54     -10.550  -4.491   1.610  1.00  0.00              
ATOM    823  CG1 VAL P  54     -11.575  -5.103   2.553  1.00  0.00              
ATOM    824  CG2 VAL P  54     -10.041  -5.536   0.628  1.00  0.00              
ATOM    825  H   VAL P  54     -12.578  -2.480   2.235  1.00  0.00              
ATOM    826  HA  VAL P  54     -10.392  -2.860   0.211  1.00  0.00              
ATOM    827  HB  VAL P  54      -9.688  -4.149   2.183  1.00  0.00              
ATOM    828 1HG1 VAL P  54     -11.128  -5.948   3.077  1.00  0.00              
ATOM    829 2HG1 VAL P  54     -11.895  -4.355   3.278  1.00  0.00              
ATOM    830 3HG1 VAL P  54     -12.436  -5.447   1.980  1.00  0.00              
ATOM    831 1HG2 VAL P  54      -9.614  -6.374   1.178  1.00  0.00              
ATOM    832 2HG2 VAL P  54     -10.868  -5.888   0.012  1.00  0.00              
ATOM    833 3HG2 VAL P  54      -9.275  -5.093  -0.009  1.00  0.00              
ATOM    834  N   THR P  55     -11.883  -3.835  -1.391  1.00  0.00              
ATOM    835  CA  THR P  55     -12.818  -4.283  -2.419  1.00  0.00              
ATOM    836  C   THR P  55     -12.249  -5.494  -3.144  1.00  0.00              
ATOM    837  O   THR P  55     -11.168  -5.428  -3.731  1.00  0.00              
ATOM    838  CB  THR P  55     -13.124  -3.174  -3.442  1.00  0.00              
ATOM    839  OG1 THR P  55     -13.697  -2.045  -2.770  1.00  0.00              
ATOM    840  CG2 THR P  55     -14.095  -3.676  -4.499  1.00  0.00              
ATOM    841  H   THR P  55     -10.956  -3.542  -1.663  1.00  0.00              
ATOM    842  HA  THR P  55     -13.754  -4.594  -1.956  1.00  0.00              
ATOM    843  HB  THR P  55     -12.194  -2.867  -3.921  1.00  0.00              
ATOM    844  HG1 THR P  55     -13.076  -1.714  -2.116  1.00  0.00              
ATOM    845 1HG2 THR P  55     -14.299  -2.878  -5.213  1.00  0.00              
ATOM    846 2HG2 THR P  55     -13.657  -4.527  -5.020  1.00  0.00              
ATOM    847 3HG2 THR P  55     -15.025  -3.982  -4.022  1.00  0.00              
ATOM    848  N   ALA P  56     -12.981  -6.603  -3.101  1.00  0.00              
ATOM    849  CA  ALA P  56     -12.563  -7.823  -3.779  1.00  0.00              
ATOM    850  C   ALA P  56     -13.685  -8.336  -4.673  1.00  0.00              
ATOM    851  O   ALA P  56     -14.796  -8.594  -4.204  1.00  0.00              
ATOM    852  CB  ALA P  56     -12.142  -8.854  -2.712  1.00  0.00              
ATOM    853  H   ALA P  56     -13.848  -6.600  -2.584  1.00  0.00              
ATOM    854  HA  ALA P  56     -11.711  -7.592  -4.420  1.00  0.00              
ATOM    855 1HB  ALA P  56     -11.826  -9.775  -3.202  1.00  0.00              
ATOM    856 2HB  ALA P  56     -11.316  -8.453  -2.124  1.00  0.00              
ATOM    857 3HB  ALA P  56     -12.986  -9.064  -2.057  1.00  0.00              
ATOM    858  N   LYS P  57     -13.390  -8.477  -5.966  1.00  0.00              
ATOM    859  CA  LYS P  57     -14.412  -8.862  -6.936  1.00  0.00              
ATOM    860  C   LYS P  57     -14.248 -10.304  -7.352  1.00  0.00              
ATOM    861  O   LYS P  57     -15.228 -11.022  -7.533  1.00  0.00              
ATOM    862  CB  LYS P  57     -14.361  -7.955  -8.166  1.00  0.00              
ATOM    863  CG  LYS P  57     -15.465  -8.213  -9.184  1.00  0.00              
ATOM    864  CD  LYS P  57     -15.378  -7.243 -10.352  1.00  0.00              
ATOM    865  CE  LYS P  57     -16.533  -7.440 -11.323  1.00  0.00              
ATOM    866  NZ  LYS P  57     -16.449  -6.512 -12.483  1.00  0.00              
ATOM    867  H   LYS P  57     -12.445  -8.315  -6.284  1.00  0.00              
ATOM    868  HA  LYS P  57     -15.400  -8.775  -6.484  1.00  0.00              
ATOM    869 1HB  LYS P  57     -14.430  -6.928  -7.809  1.00  0.00              
ATOM    870 2HB  LYS P  57     -13.390  -8.111  -8.638  1.00  0.00              
ATOM    871 1HG  LYS P  57     -15.365  -9.236  -9.551  1.00  0.00              
ATOM    872 2HG  LYS P  57     -16.427  -8.098  -8.687  1.00  0.00              
ATOM    873 1HD  LYS P  57     -15.399  -6.225  -9.961  1.00  0.00              
ATOM    874 2HD  LYS P  57     -14.435  -7.411 -10.873  1.00  0.00              
ATOM    875 1HE  LYS P  57     -16.510  -8.469 -11.679  1.00  0.00              
ATOM    876 2HE  LYS P  57     -17.464  -7.263 -10.785  1.00  0.00              
ATOM    877 1HZ  LYS P  57     -17.232  -6.674 -13.101  1.00  0.00              
ATOM    878 2HZ  LYS P  57     -16.472  -5.557 -12.154  1.00  0.00              
ATOM    879 3HZ  LYS P  57     -15.586  -6.675 -12.983  1.00  0.00              
ATOM    880  N   ASP P  58     -12.999 -10.726  -7.515  1.00  0.00              
ATOM    881  CA  ASP P  58     -12.706 -12.095  -7.931  1.00  0.00              
ATOM    882  C   ASP P  58     -12.917 -13.071  -6.782  1.00  0.00              
ATOM    883  O   ASP P  58     -13.356 -14.202  -6.990  1.00  0.00              
ATOM    884  CB  ASP P  58     -11.272 -12.203  -8.457  1.00  0.00              
ATOM    885  CG  ASP P  58     -11.050 -11.555  -9.817  1.00  0.00              
ATOM    886  OD1 ASP P  58     -12.018 -11.248 -10.472  1.00  0.00              
ATOM    887  OD2 ASP P  58      -9.928 -11.229 -10.120  1.00  0.00              
ATOM    888  H   ASP P  58     -12.235 -10.088  -7.348  1.00  0.00              
ATOM    889  HA  ASP P  58     -13.390 -12.394  -8.727  1.00  0.00              
ATOM    890 1HB  ASP P  58     -10.523 -11.838  -7.754  1.00  0.00              
ATOM    891 2HB  ASP P  58     -11.185 -13.286  -8.553  1.00  0.00              
ATOM    892  N   SER P  59     -12.608 -12.624  -5.568  1.00  0.00              
ATOM    893  CA  SER P  59     -12.781 -13.452  -4.383  1.00  0.00              
ATOM    894  C   SER P  59     -14.260 -13.671  -4.097  1.00  0.00              
ATOM    895  O   SER P  59     -15.093 -12.816  -4.402  1.00  0.00              
ATOM    896  CB  SER P  59     -12.096 -12.815  -3.190  1.00  0.00              
ATOM    897  OG  SER P  59     -10.707 -12.737  -3.360  1.00  0.00              
ATOM    898  H   SER P  59     -12.244 -11.687  -5.464  1.00  0.00              
ATOM    899  HA  SER P  59     -12.261 -14.409  -4.444  1.00  0.00              
ATOM    900 1HB  SER P  59     -12.494 -11.809  -3.057  1.00  0.00              
ATOM    901 2HB  SER P  59     -12.312 -13.410  -2.304  1.00  0.00              
ATOM    902  HG  SER P  59     -10.349 -13.621  -3.472  1.00  0.00              
ATOM    903  N   HIS P  60     -14.630 -14.906  -3.620  1.00  0.00              
ATOM    904  CA  HIS P  60     -16.021 -15.294  -3.391  1.00  0.00              
ATOM    905  C   HIS P  60     -16.641 -14.467  -2.293  1.00  0.00              
ATOM    906  O   HIS P  60     -15.987 -14.038  -1.332  1.00  0.00              
ATOM    907  CB  HIS P  60     -16.126 -16.782  -3.041  1.00  0.00              
ATOM    908  CG  HIS P  60     -17.511 -17.334  -3.172  1.00  0.00              
ATOM    909  ND1 HIS P  60     -18.529 -17.003  -2.302  1.00  0.00              
ATOM    910  CD2 HIS P  60     -18.047 -18.195  -4.068  1.00  0.00              
ATOM    911  CE1 HIS P  60     -19.633 -17.637  -2.660  1.00  0.00              
ATOM    912  NE2 HIS P  60     -19.366 -18.366  -3.728  1.00  0.00              
ATOM    913  H   HIS P  60     -13.895 -15.570  -3.421  1.00  0.00              
ATOM    914  HA  HIS P  60     -16.606 -15.108  -4.292  1.00  0.00              
ATOM    915 1HB  HIS P  60     -15.492 -17.370  -3.705  1.00  0.00              
ATOM    916 2HB  HIS P  60     -15.820 -16.946  -2.008  1.00  0.00              
ATOM    917  HD2 HIS P  60     -17.633 -18.720  -4.930  1.00  0.00              
ATOM    918  HE1 HIS P  60     -20.556 -17.506  -2.096  1.00  0.00              
ATOM    919  HE2 HIS P  60     -20.020 -18.957  -4.221  1.00  0.00              
ATOM    920  N   ALA P  61     -17.968 -14.137  -2.447  1.00  0.00              
ATOM    921  CA  ALA P  61     -18.649 -13.305  -1.461  1.00  0.00              
ATOM    922  C   ALA P  61     -18.572 -13.922  -0.086  1.00  0.00              
ATOM    923  O   ALA P  61     -18.473 -13.181   0.899  1.00  0.00              
ATOM    924  CB  ALA P  61     -20.096 -13.104  -1.943  1.00  0.00              
ATOM    925  H   ALA P  61     -18.483 -14.471  -3.249  1.00  0.00              
ATOM    926  HA  ALA P  61     -18.139 -12.343  -1.403  1.00  0.00              
ATOM    927 1HB  ALA P  61     -20.635 -12.484  -1.227  1.00  0.00              
ATOM    928 2HB  ALA P  61     -20.091 -12.612  -2.916  1.00  0.00              
ATOM    929 3HB  ALA P  61     -20.589 -14.071  -2.028  1.00  0.00              
ATOM    930  N   ASP P  62     -18.642 -15.240  -0.002  1.00  0.00              
ATOM    931  CA  ASP P  62     -18.642 -15.922   1.285  1.00  0.00              
ATOM    932  C   ASP P  62     -17.305 -15.755   1.992  1.00  0.00              
ATOM    933  O   ASP P  62     -17.236 -15.756   3.222  1.00  0.00              
ATOM    934  CB  ASP P  62     -18.962 -17.408   1.106  1.00  0.00              
ATOM    935  CG  ASP P  62     -20.430 -17.708   0.836  1.00  0.00              
ATOM    936  OD1 ASP P  62     -21.240 -16.831   1.024  1.00  0.00              
ATOM    937  OD2 ASP P  62     -20.713 -18.752   0.297  1.00  0.00              
ATOM    938  H   ASP P  62     -18.696 -15.788  -0.849  1.00  0.00              
ATOM    939  HA  ASP P  62     -19.398 -15.481   1.936  1.00  0.00              
ATOM    940 1HB  ASP P  62     -18.347 -17.897   0.350  1.00  0.00              
ATOM    941 2HB  ASP P  62     -18.691 -17.783   2.094  1.00  0.00              
ATOM    942  N   ARG P  63     -16.243 -15.610   1.206  1.00  0.00              
ATOM    943  CA  ARG P  63     -14.910 -15.381   1.754  1.00  0.00              
ATOM    944  C   ARG P  63     -14.861 -14.040   2.472  1.00  0.00              
ATOM    945  O   ARG P  63     -14.324 -13.934   3.575  1.00  0.00              
ATOM    946  CB  ARG P  63     -13.818 -15.496   0.700  1.00  0.00              
ATOM    947  CG  ARG P  63     -13.602 -16.898   0.153  1.00  0.00              
ATOM    948  CD  ARG P  63     -12.522 -16.999  -0.862  1.00  0.00              
ATOM    949  NE  ARG P  63     -12.351 -18.327  -1.429  1.00  0.00              
ATOM    950  CZ  ARG P  63     -11.708 -19.342  -0.819  1.00  0.00              
ATOM    951  NH1 ARG P  63     -11.143 -19.177   0.356  1.00  0.00              
ATOM    952  NH2 ARG P  63     -11.640 -20.504  -1.445  1.00  0.00              
ATOM    953  H   ARG P  63     -16.361 -15.659   0.205  1.00  0.00              
ATOM    954  HA  ARG P  63     -14.677 -16.150   2.492  1.00  0.00              
ATOM    955 1HB  ARG P  63     -14.093 -14.830  -0.116  1.00  0.00              
ATOM    956 2HB  ARG P  63     -12.894 -15.144   1.160  1.00  0.00              
ATOM    957 1HG  ARG P  63     -13.347 -17.558   0.982  1.00  0.00              
ATOM    958 2HG  ARG P  63     -14.531 -17.236  -0.308  1.00  0.00              
ATOM    959 1HD  ARG P  63     -12.745 -16.320  -1.684  1.00  0.00              
ATOM    960 2HD  ARG P  63     -11.577 -16.716  -0.402  1.00  0.00              
ATOM    961  HE  ARG P  63     -12.664 -18.694  -2.318  1.00  0.00              
ATOM    962 1HH1 ARG P  63     -11.189 -18.278   0.814  1.00  0.00              
ATOM    963 2HH1 ARG P  63     -10.666 -19.950   0.797  1.00  0.00              
ATOM    964 1HH2 ARG P  63     -12.064 -20.609  -2.357  1.00  0.00              
ATOM    965 2HH2 ARG P  63     -11.163 -21.281  -1.012  1.00  0.00              
ATOM    966  N   VAL P  64     -15.424 -13.016   1.840  1.00  0.00              
ATOM    967  CA  VAL P  64     -15.532 -11.699   2.462  1.00  0.00              
ATOM    968  C   VAL P  64     -16.484 -11.762   3.649  1.00  0.00              
ATOM    969  O   VAL P  64     -16.265 -11.114   4.668  1.00  0.00              
ATOM    970  CB  VAL P  64     -16.027 -10.631   1.467  1.00  0.00              
ATOM    971  CG1 VAL P  64     -16.307  -9.321   2.188  1.00  0.00              
ATOM    972  CG2 VAL P  64     -15.005 -10.421   0.360  1.00  0.00              
ATOM    973  H   VAL P  64     -15.786 -13.150   0.907  1.00  0.00              
ATOM    974  HA  VAL P  64     -14.574 -11.372   2.868  1.00  0.00              
ATOM    975  HB  VAL P  64     -16.941 -10.987   0.991  1.00  0.00              
ATOM    976 1HG1 VAL P  64     -16.656  -8.578   1.470  1.00  0.00              
ATOM    977 2HG1 VAL P  64     -17.074  -9.480   2.946  1.00  0.00              
ATOM    978 3HG1 VAL P  64     -15.394  -8.964   2.663  1.00  0.00              
ATOM    979 1HG2 VAL P  64     -15.371  -9.664  -0.334  1.00  0.00              
ATOM    980 2HG2 VAL P  64     -14.062 -10.090   0.795  1.00  0.00              
ATOM    981 3HG2 VAL P  64     -14.850 -11.358  -0.175  1.00  0.00              
ATOM    982  N   ARG P  65     -17.518 -12.543   3.509  1.00  0.00              
ATOM    983  CA  ARG P  65     -18.462 -12.666   4.616  1.00  0.00              
ATOM    984  C   ARG P  65     -17.810 -13.311   5.814  1.00  0.00              
ATOM    985  O   ARG P  65     -17.997 -12.817   6.947  1.00  0.00              
ATOM    986  CB  ARG P  65     -19.734 -13.401   4.219  1.00  0.00              
ATOM    987  CG  ARG P  65     -20.626 -12.652   3.241  1.00  0.00              
ATOM    988  CD  ARG P  65     -21.645 -13.499   2.570  1.00  0.00              
ATOM    989  NE  ARG P  65     -22.471 -12.796   1.602  1.00  0.00              
ATOM    990  CZ  ARG P  65     -23.113 -13.383   0.575  1.00  0.00              
ATOM    991  NH1 ARG P  65     -22.999 -14.674   0.352  1.00  0.00              
ATOM    992  NH2 ARG P  65     -23.844 -12.622  -0.223  1.00  0.00              
ATOM    993  H   ARG P  65     -17.685 -13.064   2.660  1.00  0.00              
ATOM    994  HA  ARG P  65     -18.791 -11.676   4.932  1.00  0.00              
ATOM    995 1HB  ARG P  65     -19.430 -14.347   3.775  1.00  0.00              
ATOM    996 2HB  ARG P  65     -20.290 -13.592   5.137  1.00  0.00              
ATOM    997 1HG  ARG P  65     -21.149 -11.863   3.782  1.00  0.00              
ATOM    998 2HG  ARG P  65     -19.997 -12.207   2.469  1.00  0.00              
ATOM    999 1HD  ARG P  65     -21.141 -14.308   2.042  1.00  0.00              
ATOM   1000 2HD  ARG P  65     -22.311 -13.917   3.325  1.00  0.00              
ATOM   1001  HE  ARG P  65     -22.691 -11.811   1.537  1.00  0.00              
ATOM   1002 1HH1 ARG P  65     -22.422 -15.240   0.958  1.00  0.00              
ATOM   1003 2HH1 ARG P  65     -23.489 -15.094  -0.425  1.00  0.00              
ATOM   1004 1HH2 ARG P  65     -23.906 -11.628  -0.051  1.00  0.00              
ATOM   1005 2HH2 ARG P  65     -24.335 -13.037  -1.001  1.00  0.00              
ATOM   1006  N   GLU P  66     -16.932 -14.319   5.681  1.00  0.00              
ATOM   1007  CA  GLU P  66     -16.307 -14.909   6.851  1.00  0.00              
ATOM   1008  C   GLU P  66     -15.327 -13.929   7.447  1.00  0.00              
ATOM   1009  O   GLU P  66     -15.264 -13.834   8.671  1.00  0.00              
ATOM   1010  CB  GLU P  66     -15.602 -16.220   6.496  1.00  0.00              
ATOM   1011  CG  GLU P  66     -16.542 -17.365   6.146  1.00  0.00              
ATOM   1012  CD  GLU P  66     -15.780 -18.576   5.684  1.00  0.00              
ATOM   1013  OE1 GLU P  66     -14.578 -18.500   5.595  1.00  0.00              
ATOM   1014  OE2 GLU P  66     -16.386 -19.610   5.528  1.00  0.00              
ATOM   1015  H   GLU P  66     -16.697 -14.675   4.765  1.00  0.00              
ATOM   1016  HA  GLU P  66     -17.064 -15.121   7.607  1.00  0.00              
ATOM   1017 1HB  GLU P  66     -14.952 -16.012   5.646  1.00  0.00              
ATOM   1018 2HB  GLU P  66     -14.996 -16.500   7.358  1.00  0.00              
ATOM   1019 1HG  GLU P  66     -17.207 -17.645   6.963  1.00  0.00              
ATOM   1020 2HG  GLU P  66     -17.131 -16.970   5.320  1.00  0.00              
ATOM   1021  N   ARG P  67     -14.584 -13.224   6.600  1.00  0.00              
ATOM   1022  CA  ARG P  67     -13.678 -12.208   7.130  1.00  0.00              
ATOM   1023  C   ARG P  67     -14.441 -11.150   7.893  1.00  0.00              
ATOM   1024  O   ARG P  67     -14.001 -10.769   8.986  1.00  0.00              
ATOM   1025  CB  ARG P  67     -12.803 -11.588   6.050  1.00  0.00              
ATOM   1026  CG  ARG P  67     -11.905 -10.457   6.526  1.00  0.00              
ATOM   1027  CD  ARG P  67     -11.224  -9.715   5.434  1.00  0.00              
ATOM   1028  NE  ARG P  67     -12.117  -9.196   4.411  1.00  0.00              
ATOM   1029  CZ  ARG P  67     -11.713  -8.676   3.236  1.00  0.00              
ATOM   1030  NH1 ARG P  67     -10.435  -8.569   2.946  1.00  0.00              
ATOM   1031  NH2 ARG P  67     -12.636  -8.253   2.390  1.00  0.00              
ATOM   1032  H   ARG P  67     -14.629 -13.371   5.601  1.00  0.00              
ATOM   1033  HA  ARG P  67     -12.954 -12.673   7.799  1.00  0.00              
ATOM   1034 1HB  ARG P  67     -12.188 -12.388   5.641  1.00  0.00              
ATOM   1035 2HB  ARG P  67     -13.472 -11.213   5.276  1.00  0.00              
ATOM   1036 1HG  ARG P  67     -12.511  -9.746   7.088  1.00  0.00              
ATOM   1037 2HG  ARG P  67     -11.138 -10.876   7.178  1.00  0.00              
ATOM   1038 1HD  ARG P  67     -10.690  -8.868   5.862  1.00  0.00              
ATOM   1039 2HD  ARG P  67     -10.516 -10.381   4.943  1.00  0.00              
ATOM   1040  HE  ARG P  67     -13.127  -9.139   4.405  1.00  0.00              
ATOM   1041 1HH1 ARG P  67      -9.741  -8.880   3.611  1.00  0.00              
ATOM   1042 2HH1 ARG P  67     -10.153  -8.176   2.059  1.00  0.00              
ATOM   1043 1HH2 ARG P  67     -13.614  -8.326   2.636  1.00  0.00              
ATOM   1044 2HH2 ARG P  67     -12.361  -7.858   1.503  1.00  0.00              
ATOM   1045  N   ALA P  68     -15.567 -10.645   7.391  1.00  0.00              
ATOM   1046  CA  ALA P  68     -16.303  -9.574   8.033  1.00  0.00              
ATOM   1047  C   ALA P  68     -16.828 -10.080   9.367  1.00  0.00              
ATOM   1048  O   ALA P  68     -16.666  -9.416  10.383  1.00  0.00              
ATOM   1049  CB  ALA P  68     -17.438  -9.151   7.116  1.00  0.00              
ATOM   1050  H   ALA P  68     -15.916 -11.032   6.525  1.00  0.00              
ATOM   1051  HA  ALA P  68     -15.629  -8.731   8.190  1.00  0.00              
ATOM   1052 1HB  ALA P  68     -18.002  -8.344   7.585  1.00  0.00              
ATOM   1053 2HB  ALA P  68     -17.029  -8.803   6.167  1.00  0.00              
ATOM   1054 3HB  ALA P  68     -18.098  -9.999   6.939  1.00  0.00              
ATOM   1055  N   GLN P  69     -17.363 -11.314   9.416  1.00  0.00              
ATOM   1056  CA  GLN P  69     -17.908 -11.885  10.644  1.00  0.00              
ATOM   1057  C   GLN P  69     -16.821 -12.101  11.668  1.00  0.00              
ATOM   1058  O   GLN P  69     -17.093 -11.954  12.891  1.00  0.00              
ATOM   1059  CB  GLN P  69     -18.614 -13.213  10.359  1.00  0.00              
ATOM   1060  CG  GLN P  69     -19.939 -13.069   9.629  1.00  0.00              
ATOM   1061  CD  GLN P  69     -20.533 -14.409   9.240  1.00  0.00              
ATOM   1062  OE1 GLN P  69     -19.920 -15.460   9.447  1.00  0.00              
ATOM   1063  NE2 GLN P  69     -21.732 -14.380   8.669  1.00  0.00              
ATOM   1064  H   GLN P  69     -17.386 -11.860   8.567  1.00  0.00              
ATOM   1065  HA  GLN P  69     -18.622 -11.189  11.085  1.00  0.00              
ATOM   1066 1HB  GLN P  69     -17.927 -13.813   9.762  1.00  0.00              
ATOM   1067 2HB  GLN P  69     -18.776 -13.696  11.322  1.00  0.00              
ATOM   1068 1HG  GLN P  69     -20.748 -12.437   9.994  1.00  0.00              
ATOM   1069 2HG  GLN P  69     -19.499 -12.616   8.740  1.00  0.00              
ATOM   1070 1HE2 GLN P  69     -22.175 -15.234   8.390  1.00  0.00              
ATOM   1071 2HE2 GLN P  69     -22.193 -13.506   8.517  1.00  0.00              
ATOM   1072  N   ARG P  70     -15.635 -12.512  11.264  1.00  0.00              
ATOM   1073  CA  ARG P  70     -14.487 -12.710  12.128  1.00  0.00              
ATOM   1074  C   ARG P  70     -14.026 -11.379  12.731  1.00  0.00              
ATOM   1075  O   ARG P  70     -13.709 -11.282  13.923  1.00  0.00              
ATOM   1076  CB  ARG P  70     -13.353 -13.431  11.414  1.00  0.00              
ATOM   1077  CG  ARG P  70     -12.154 -13.761  12.288  1.00  0.00              
ATOM   1078  CD  ARG P  70     -11.093 -14.543  11.603  1.00  0.00              
ATOM   1079  NE  ARG P  70      -9.956 -14.882  12.443  1.00  0.00              
ATOM   1080  CZ  ARG P  70      -8.798 -15.400  11.991  1.00  0.00              
ATOM   1081  NH1 ARG P  70      -8.631 -15.675  10.716  1.00  0.00              
ATOM   1082  NH2 ARG P  70      -7.840 -15.647  12.867  1.00  0.00              
ATOM   1083  H   ARG P  70     -15.544 -12.697  10.276  1.00  0.00              
ATOM   1084  HA  ARG P  70     -14.759 -13.358  12.961  1.00  0.00              
ATOM   1085 1HB  ARG P  70     -13.768 -14.353  11.009  1.00  0.00              
ATOM   1086 2HB  ARG P  70     -13.033 -12.787  10.595  1.00  0.00              
ATOM   1087 1HG  ARG P  70     -11.711 -12.828  12.636  1.00  0.00              
ATOM   1088 2HG  ARG P  70     -12.499 -14.341  13.144  1.00  0.00              
ATOM   1089 1HD  ARG P  70     -11.521 -15.477  11.240  1.00  0.00              
ATOM   1090 2HD  ARG P  70     -10.716 -13.965  10.760  1.00  0.00              
ATOM   1091  HE  ARG P  70      -9.846 -14.794  13.445  1.00  0.00              
ATOM   1092 1HH1 ARG P  70      -9.379 -15.496  10.061  1.00  0.00              
ATOM   1093 2HH1 ARG P  70      -7.755 -16.063  10.397  1.00  0.00              
ATOM   1094 1HH2 ARG P  70      -7.991 -15.447  13.846  1.00  0.00              
ATOM   1095 2HH2 ARG P  70      -6.962 -16.036  12.555  1.00  0.00              
ATOM   1096  N   LEU P  71     -14.035 -10.323  11.919  1.00  0.00              
ATOM   1097  CA  LEU P  71     -13.687  -8.991  12.384  1.00  0.00              
ATOM   1098  C   LEU P  71     -14.764  -8.341  13.253  1.00  0.00              
ATOM   1099  O   LEU P  71     -14.463  -7.545  14.151  1.00  0.00              
ATOM   1100  CB  LEU P  71     -13.380  -8.097  11.175  1.00  0.00              
ATOM   1101  CG  LEU P  71     -12.087  -8.436  10.423  1.00  0.00              
ATOM   1102  CD1 LEU P  71     -11.970  -7.577   9.172  1.00  0.00              
ATOM   1103  CD2 LEU P  71     -10.893  -8.219  11.341  1.00  0.00              
ATOM   1104  H   LEU P  71     -14.293 -10.455  10.952  1.00  0.00              
ATOM   1105  HA  LEU P  71     -12.807  -9.046  13.024  1.00  0.00              
ATOM   1106 1HB  LEU P  71     -14.245  -8.333  10.557  1.00  0.00              
ATOM   1107 2HB  LEU P  71     -13.401  -7.040  11.440  1.00  0.00              
ATOM   1108  HG  LEU P  71     -12.127  -9.497  10.173  1.00  0.00              
ATOM   1109 1HD1 LEU P  71     -11.049  -7.825   8.645  1.00  0.00              
ATOM   1110 2HD1 LEU P  71     -12.822  -7.765   8.520  1.00  0.00              
ATOM   1111 3HD1 LEU P  71     -11.954  -6.524   9.454  1.00  0.00              
ATOM   1112 1HD2 LEU P  71      -9.975  -8.461  10.806  1.00  0.00              
ATOM   1113 2HD2 LEU P  71     -10.864  -7.177  11.660  1.00  0.00              
ATOM   1114 3HD2 LEU P  71     -10.983  -8.864  12.215  1.00  0.00              
ATOM   1115  N   ARG P  72     -16.023  -8.709  13.044  1.00  0.00              
ATOM   1116  CA  ARG P  72     -17.082  -8.271  13.911  1.00  0.00              
ATOM   1117  C   ARG P  72     -16.972  -8.827  15.305  1.00  0.00              
ATOM   1118  O   ARG P  72     -17.449  -8.155  16.212  1.00  0.00              
ATOM   1119  CB  ARG P  72     -18.449  -8.565  13.315  1.00  0.00              
ATOM   1120  CG  ARG P  72     -18.860  -7.648  12.174  1.00  0.00              
ATOM   1121  CD  ARG P  72     -20.182  -7.968  11.576  1.00  0.00              
ATOM   1122  NE  ARG P  72     -20.621  -7.037  10.549  1.00  0.00              
ATOM   1123  CZ  ARG P  72     -21.678  -7.235   9.738  1.00  0.00              
ATOM   1124  NH1 ARG P  72     -22.385  -8.342   9.804  1.00  0.00              
ATOM   1125  NH2 ARG P  72     -21.973  -6.295   8.857  1.00  0.00              
ATOM   1126  H   ARG P  72     -16.243  -9.309  12.262  1.00  0.00              
ATOM   1127  HA  ARG P  72     -17.038  -7.188  14.029  1.00  0.00              
ATOM   1128 1HB  ARG P  72     -18.426  -9.594  12.958  1.00  0.00              
ATOM   1129 2HB  ARG P  72     -19.174  -8.477  14.124  1.00  0.00              
ATOM   1130 1HG  ARG P  72     -18.901  -6.625  12.548  1.00  0.00              
ATOM   1131 2HG  ARG P  72     -18.109  -7.717  11.386  1.00  0.00              
ATOM   1132 1HD  ARG P  72     -20.135  -8.957  11.121  1.00  0.00              
ATOM   1133 2HD  ARG P  72     -20.936  -7.967  12.362  1.00  0.00              
ATOM   1134  HE  ARG P  72     -20.235  -6.141  10.285  1.00  0.00              
ATOM   1135 1HH1 ARG P  72     -22.136  -9.058  10.472  1.00  0.00              
ATOM   1136 2HH1 ARG P  72     -23.174  -8.472   9.187  1.00  0.00              
ATOM   1137 1HH2 ARG P  72     -21.408  -5.458   8.808  1.00  0.00              
ATOM   1138 2HH2 ARG P  72     -22.759  -6.418   8.236  1.00  0.00              
ATOM   1139  N   GLN P  73     -16.335  -9.960  15.588  1.00  0.00              
ATOM   1140  CA  GLN P  73     -16.105 -10.293  16.977  1.00  0.00              
ATOM   1141  C   GLN P  73     -14.931  -9.568  17.603  1.00  0.00              
ATOM   1142  O   GLN P  73     -14.707  -9.706  18.808  1.00  0.00              
ATOM   1143  CB  GLN P  73     -15.891 -11.802  17.117  1.00  0.00              
ATOM   1144  CG  GLN P  73     -17.098 -12.640  16.729  1.00  0.00              
ATOM   1145  CD  GLN P  73     -16.828 -14.128  16.835  1.00  0.00              
ATOM   1146  OE1 GLN P  73     -15.750 -14.548  17.271  1.00  0.00              
ATOM   1147  NE2 GLN P  73     -17.800 -14.937  16.437  1.00  0.00              
ATOM   1148  H   GLN P  73     -16.010 -10.592  14.871  1.00  0.00              
ATOM   1149  HA  GLN P  73     -16.965  -9.989  17.573  1.00  0.00              
ATOM   1150 1HB  GLN P  73     -15.043 -12.060  16.482  1.00  0.00              
ATOM   1151 2HB  GLN P  73     -15.633 -11.989  18.159  1.00  0.00              
ATOM   1152 1HG  GLN P  73     -18.097 -12.452  17.121  1.00  0.00              
ATOM   1153 2HG  GLN P  73     -17.064 -12.357  15.676  1.00  0.00              
ATOM   1154 1HE2 GLN P  73     -17.678 -15.930  16.485  1.00  0.00              
ATOM   1155 2HE2 GLN P  73     -18.658 -14.557  16.090  1.00  0.00              
ATOM   1156  N   ARG P  74     -14.181  -8.795  16.807  1.00  0.00              
ATOM   1157  CA  ARG P  74     -13.047  -8.076  17.352  1.00  0.00              
ATOM   1158  C   ARG P  74     -13.650  -6.804  17.919  1.00  0.00              
ATOM   1159  O   ARG P  74     -14.251  -5.989  17.216  1.00  0.00              
ATOM   1160  CB  ARG P  74     -11.928  -7.822  16.352  1.00  0.00              
ATOM   1161  CG  ARG P  74     -10.699  -7.137  16.928  1.00  0.00              
ATOM   1162  CD  ARG P  74      -9.617  -6.889  15.941  1.00  0.00              
ATOM   1163  NE  ARG P  74      -8.449  -6.216  16.484  1.00  0.00              
ATOM   1164  CZ  ARG P  74      -7.499  -5.614  15.742  1.00  0.00              
ATOM   1165  NH1 ARG P  74      -7.554  -5.630  14.428  1.00  0.00              
ATOM   1166  NH2 ARG P  74      -6.495  -5.026  16.370  1.00  0.00              
ATOM   1167  H   ARG P  74     -14.394  -8.703  15.824  1.00  0.00              
ATOM   1168  HA  ARG P  74     -12.577  -8.669  18.138  1.00  0.00              
ATOM   1169 1HB  ARG P  74     -11.642  -8.789  15.942  1.00  0.00              
ATOM   1170 2HB  ARG P  74     -12.346  -7.201  15.560  1.00  0.00              
ATOM   1171 1HG  ARG P  74     -11.000  -6.176  17.344  1.00  0.00              
ATOM   1172 2HG  ARG P  74     -10.293  -7.765  17.722  1.00  0.00              
ATOM   1173 1HD  ARG P  74      -9.284  -7.844  15.534  1.00  0.00              
ATOM   1174 2HD  ARG P  74     -10.008  -6.268  15.136  1.00  0.00              
ATOM   1175  HE  ARG P  74      -8.166  -6.092  17.447  1.00  0.00              
ATOM   1176 1HH1 ARG P  74      -8.318  -6.099  13.963  1.00  0.00              
ATOM   1177 2HH1 ARG P  74      -6.832  -5.173  13.890  1.00  0.00              
ATOM   1178 1HH2 ARG P  74      -6.459  -5.038  17.380  1.00  0.00              
ATOM   1179 2HH2 ARG P  74      -5.770  -4.568  15.838  1.00  0.00              
ATOM   1180  N   PRO P  75     -13.464  -6.631  19.350  1.00  0.00              
ATOM   1181  CA  PRO P  75     -14.020  -5.428  19.952  1.00  0.00              
ATOM   1182  C   PRO P  75     -13.272  -4.167  19.496  1.00  0.00              
ATOM   1183  O   PRO P  75     -13.818  -3.129  19.806  1.00  0.00              
ATOM   1184  CB  PRO P  75     -13.875  -5.674  21.457  1.00  0.00              
ATOM   1185  CG  PRO P  75     -12.735  -6.627  21.571  1.00  0.00              
ATOM   1186  CD  PRO P  75     -12.839  -7.518  20.361  1.00  0.00              
ATOM   1187  HA  PRO P  75     -15.065  -5.250  19.659  1.00  0.00              
ATOM   1188 1HB  PRO P  75     -13.669  -4.739  22.000  1.00  0.00              
ATOM   1189 2HB  PRO P  75     -14.795  -6.099  21.886  1.00  0.00              
ATOM   1190 1HG  PRO P  75     -11.773  -6.096  21.589  1.00  0.00              
ATOM   1191 2HG  PRO P  75     -12.798  -7.213  22.500  1.00  0.00              
ATOM   1192 1HD  PRO P  75     -11.855  -7.877  20.024  1.00  0.00              
ATOM   1193 2HD  PRO P  75     -13.457  -8.408  20.551  1.00  0.00              
ATOM   1194  N   ARG P  76     -12.156  -4.254  18.886  1.00  0.00              
ATOM   1195  CA  ARG P  76     -11.475  -3.030  18.473  1.00  0.00              
ATOM   1196  C   ARG P  76     -11.990  -2.549  17.138  1.00  0.00              
ATOM   1197  O   ARG P  76     -11.484  -1.480  16.723  1.00  0.00              
ATOM   1198  CB  ARG P  76      -9.962  -3.183  18.459  1.00  0.00              
ATOM   1199  CG  ARG P  76      -9.337  -3.486  19.812  1.00  0.00              
ATOM   1200  CD  ARG P  76      -7.883  -3.786  19.761  1.00  0.00              
ATOM   1201  NE  ARG P  76      -7.051  -2.667  19.348  1.00  0.00              
ATOM   1202  CZ  ARG P  76      -5.728  -2.744  19.108  1.00  0.00              
ATOM   1203  NH1 ARG P  76      -5.074  -3.873  19.275  1.00  0.00              
ATOM   1204  NH2 ARG P  76      -5.097  -1.648  18.724  1.00  0.00              
ATOM   1205  H   ARG P  76     -11.730  -5.146  18.681  1.00  0.00              
ATOM   1206  HA  ARG P  76     -11.676  -2.236  19.193  1.00  0.00              
ATOM   1207 1HB  ARG P  76      -9.730  -3.991  17.767  1.00  0.00              
ATOM   1208 2HB  ARG P  76      -9.552  -2.248  18.077  1.00  0.00              
ATOM   1209 1HG  ARG P  76      -9.479  -2.623  20.462  1.00  0.00              
ATOM   1210 2HG  ARG P  76      -9.844  -4.351  20.241  1.00  0.00              
ATOM   1211 1HD  ARG P  76      -7.549  -4.091  20.752  1.00  0.00              
ATOM   1212 2HD  ARG P  76      -7.713  -4.597  19.055  1.00  0.00              
ATOM   1213  HE  ARG P  76      -7.305  -1.702  19.180  1.00  0.00              
ATOM   1214 1HH1 ARG P  76      -5.567  -4.698  19.587  1.00  0.00              
ATOM   1215 2HH1 ARG P  76      -4.082  -3.910  19.091  1.00  0.00              
ATOM   1216 1HH2 ARG P  76      -5.611  -0.784  18.618  1.00  0.00              
ATOM   1217 2HH2 ARG P  76      -4.106  -1.678  18.539  1.00  0.00              
ATOM   1218  N   VAL P  77     -12.871  -3.216  16.422  1.00  0.00              
ATOM   1219  CA  VAL P  77     -13.365  -2.756  15.125  1.00  0.00              
ATOM   1220  C   VAL P  77     -14.769  -2.272  15.416  1.00  0.00              
ATOM   1221  O   VAL P  77     -15.550  -2.964  16.063  1.00  0.00              
ATOM   1222  CB  VAL P  77     -13.380  -3.853  14.044  1.00  0.00              
ATOM   1223  CG1 VAL P  77     -13.858  -3.286  12.715  1.00  0.00              
ATOM   1224  CG2 VAL P  77     -11.998  -4.471  13.892  1.00  0.00              
ATOM   1225  H   VAL P  77     -13.215  -4.088  16.799  1.00  0.00              
ATOM   1226  HA  VAL P  77     -12.764  -1.930  14.742  1.00  0.00              
ATOM   1227  HB  VAL P  77     -14.051  -4.652  14.360  1.00  0.00              
ATOM   1228 1HG1 VAL P  77     -13.862  -4.075  11.963  1.00  0.00              
ATOM   1229 2HG1 VAL P  77     -14.866  -2.889  12.831  1.00  0.00              
ATOM   1230 3HG1 VAL P  77     -13.187  -2.488  12.398  1.00  0.00              
ATOM   1231 1HG2 VAL P  77     -12.027  -5.244  13.125  1.00  0.00              
ATOM   1232 2HG2 VAL P  77     -11.285  -3.698  13.602  1.00  0.00              
ATOM   1233 3HG2 VAL P  77     -11.690  -4.912  14.840  1.00  0.00              
ATOM   1234  N   GLU P  78     -15.051  -1.019  15.027  1.00  0.00              
ATOM   1235  CA  GLU P  78     -16.340  -0.417  15.358  1.00  0.00              
ATOM   1236  C   GLU P  78     -17.362  -0.703  14.284  1.00  0.00              
ATOM   1237  O   GLU P  78     -18.460  -1.136  14.639  1.00  0.00              
ATOM   1238  CB  GLU P  78     -16.201   1.094  15.556  1.00  0.00              
ATOM   1239  CG  GLU P  78     -17.517   1.820  15.804  1.00  0.00              
ATOM   1240  CD  GLU P  78     -17.291   3.280  16.079  1.00  0.00              
ATOM   1241  OE1 GLU P  78     -16.156   3.695  16.091  1.00  0.00              
ATOM   1242  OE2 GLU P  78     -18.255   4.003  16.166  1.00  0.00              
ATOM   1243  H   GLU P  78     -14.376  -0.480  14.503  1.00  0.00              
ATOM   1244  HA  GLU P  78     -16.725  -0.852  16.280  1.00  0.00              
ATOM   1245 1HB  GLU P  78     -15.539   1.244  16.408  1.00  0.00              
ATOM   1246 2HB  GLU P  78     -15.732   1.492  14.656  1.00  0.00              
ATOM   1247 1HG  GLU P  78     -18.232   1.711  14.990  1.00  0.00              
ATOM   1248 2HG  GLU P  78     -17.910   1.338  16.698  1.00  0.00              
ATOM   1249  N   ARG P  79     -17.114  -0.561  12.998  1.00  0.00              
ATOM   1250  CA  ARG P  79     -18.217  -0.732  12.056  1.00  0.00              
ATOM   1251  C   ARG P  79     -17.797  -1.586  10.885  1.00  0.00              
ATOM   1252  O   ARG P  79     -17.024  -1.086  10.048  1.00  0.00              
ATOM   1253  CB  ARG P  79     -18.799   0.595  11.591  1.00  0.00              
ATOM   1254  CG  ARG P  79     -20.068   0.483  10.762  1.00  0.00              
ATOM   1255  CD  ARG P  79     -20.715   1.783  10.454  1.00  0.00              
ATOM   1256  NE  ARG P  79     -21.754   1.714   9.439  1.00  0.00              
ATOM   1257  CZ  ARG P  79     -22.535   2.749   9.071  1.00  0.00              
ATOM   1258  NH1 ARG P  79     -22.425   3.921   9.656  1.00  0.00              
ATOM   1259  NH2 ARG P  79     -23.432   2.547   8.122  1.00  0.00              
ATOM   1260  H   ARG P  79     -16.195  -0.340  12.643  1.00  0.00              
ATOM   1261  HA  ARG P  79     -19.043  -1.250  12.544  1.00  0.00              
ATOM   1262 1HB  ARG P  79     -19.004   1.182  12.485  1.00  0.00              
ATOM   1263 2HB  ARG P  79     -18.028   1.091  11.001  1.00  0.00              
ATOM   1264 1HG  ARG P  79     -19.823  -0.002   9.817  1.00  0.00              
ATOM   1265 2HG  ARG P  79     -20.785  -0.130  11.309  1.00  0.00              
ATOM   1266 1HD  ARG P  79     -21.172   2.175  11.363  1.00  0.00              
ATOM   1267 2HD  ARG P  79     -19.957   2.481  10.099  1.00  0.00              
ATOM   1268  HE  ARG P  79     -22.050   0.930   8.872  1.00  0.00              
ATOM   1269 1HH1 ARG P  79     -21.746   4.054  10.392  1.00  0.00              
ATOM   1270 2HH1 ARG P  79     -23.020   4.683   9.366  1.00  0.00              
ATOM   1271 1HH2 ARG P  79     -23.515   1.634   7.695  1.00  0.00              
ATOM   1272 2HH2 ARG P  79     -24.030   3.304   7.828  1.00  0.00              
ATOM   1273  N   VAL P  80     -18.132  -2.846  10.870  1.00  0.00              
ATOM   1274  CA  VAL P  80     -17.771  -3.775   9.812  1.00  0.00              
ATOM   1275  C   VAL P  80     -18.972  -3.758   8.890  1.00  0.00              
ATOM   1276  O   VAL P  80     -20.055  -4.200   9.310  1.00  0.00              
ATOM   1277  CB  VAL P  80     -17.484  -5.202  10.315  1.00  0.00              
ATOM   1278  CG1 VAL P  80     -17.194  -6.131   9.145  1.00  0.00              
ATOM   1279  CG2 VAL P  80     -16.318  -5.198  11.292  1.00  0.00              
ATOM   1280  H   VAL P  80     -18.678  -3.179  11.652  1.00  0.00              
ATOM   1281  HA  VAL P  80     -16.888  -3.434   9.270  1.00  0.00              
ATOM   1282  HB  VAL P  80     -18.353  -5.566  10.861  1.00  0.00              
ATOM   1283 1HG1 VAL P  80     -16.993  -7.135   9.519  1.00  0.00              
ATOM   1284 2HG1 VAL P  80     -18.056  -6.157   8.479  1.00  0.00              
ATOM   1285 3HG1 VAL P  80     -16.323  -5.767   8.599  1.00  0.00              
ATOM   1286 1HG2 VAL P  80     -16.129  -6.214  11.638  1.00  0.00              
ATOM   1287 2HG2 VAL P  80     -15.428  -4.813  10.794  1.00  0.00              
ATOM   1288 3HG2 VAL P  80     -16.560  -4.564  12.145  1.00  0.00              
ATOM   1289  N   GLU P  81     -19.220  -3.472   7.728  1.00  0.00              
ATOM   1290  CA  GLU P  81     -20.398  -3.428   6.852  1.00  0.00              
ATOM   1291  C   GLU P  81     -20.027  -3.820   5.440  1.00  0.00              
ATOM   1292  O   GLU P  81     -19.023  -3.328   4.903  1.00  0.00              
ATOM   1293  CB  GLU P  81     -21.034  -2.036   6.858  1.00  0.00              
ATOM   1294  CG  GLU P  81     -22.289  -1.915   6.007  1.00  0.00              
ATOM   1295  CD  GLU P  81     -22.951  -0.578   6.198  1.00  0.00              
ATOM   1296  OE1 GLU P  81     -22.499   0.174   7.026  1.00  0.00              
ATOM   1297  OE2 GLU P  81     -23.837  -0.264   5.439  1.00  0.00              
ATOM   1298  H   GLU P  81     -18.319  -3.209   7.354  1.00  0.00              
ATOM   1299  HA  GLU P  81     -21.142  -4.147   7.197  1.00  0.00              
ATOM   1300 1HB  GLU P  81     -21.274  -1.800   7.895  1.00  0.00              
ATOM   1301 2HB  GLU P  81     -20.279  -1.339   6.492  1.00  0.00              
ATOM   1302 1HG  GLU P  81     -22.111  -2.083   4.945  1.00  0.00              
ATOM   1303 2HG  GLU P  81     -22.938  -2.700   6.395  1.00  0.00              
ATOM   1304  N   ILE P  82     -20.807  -4.683   4.800  1.00  0.00              
ATOM   1305  CA  ILE P  82     -20.491  -5.076   3.429  1.00  0.00              
ATOM   1306  C   ILE P  82     -21.427  -4.416   2.447  1.00  0.00              
ATOM   1307  O   ILE P  82     -22.643  -4.454   2.644  1.00  0.00              
ATOM   1308  CB  ILE P  82     -20.564  -6.602   3.239  1.00  0.00              
ATOM   1309  CG1 ILE P  82     -19.519  -7.299   4.114  1.00  0.00              
ATOM   1310  CG2 ILE P  82     -20.366  -6.966   1.776  1.00  0.00              
ATOM   1311  CD1 ILE P  82     -19.664  -8.803   4.158  1.00  0.00              
ATOM   1312  H   ILE P  82     -21.623  -5.075   5.248  1.00  0.00              
ATOM   1313  HA  ILE P  82     -19.498  -4.725   3.149  1.00  0.00              
ATOM   1314  HB  ILE P  82     -21.539  -6.955   3.573  1.00  0.00              
ATOM   1315 1HG1 ILE P  82     -18.538  -7.040   3.717  1.00  0.00              
ATOM   1316 2HG1 ILE P  82     -19.619  -6.896   5.122  1.00  0.00              
ATOM   1317 1HG2 ILE P  82     -20.419  -8.048   1.659  1.00  0.00              
ATOM   1318 2HG2 ILE P  82     -21.145  -6.498   1.176  1.00  0.00              
ATOM   1319 3HG2 ILE P  82     -19.390  -6.613   1.442  1.00  0.00              
ATOM   1320 1HD1 ILE P  82     -18.889  -9.226   4.797  1.00  0.00              
ATOM   1321 2HD1 ILE P  82     -20.645  -9.063   4.557  1.00  0.00              
ATOM   1322 3HD1 ILE P  82     -19.563  -9.208   3.152  1.00  0.00              
ATOM   1323  N   THR P  83     -20.844  -3.745   1.471  1.00  0.00              
ATOM   1324  CA  THR P  83     -21.635  -3.306   0.325  1.00  0.00              
ATOM   1325  C   THR P  83     -21.467  -4.250  -0.841  1.00  0.00              
ATOM   1326  O   THR P  83     -20.356  -4.442  -1.286  1.00  0.00              
ATOM   1327  CB  THR P  83     -21.251  -1.884  -0.125  1.00  0.00              
ATOM   1328  OG1 THR P  83     -21.517  -0.957   0.935  1.00  0.00              
ATOM   1329  CG2 THR P  83     -22.048  -1.483  -1.357  1.00  0.00              
ATOM   1330  H   THR P  83     -19.858  -3.527   1.500  1.00  0.00              
ATOM   1331  HA  THR P  83     -22.694  -3.313   0.583  1.00  0.00              
ATOM   1332  HB  THR P  83     -20.187  -1.861  -0.357  1.00  0.00              
ATOM   1333  HG1 THR P  83     -21.876  -1.429   1.690  1.00  0.00              
ATOM   1334 1HG2 THR P  83     -21.763  -0.476  -1.661  1.00  0.00              
ATOM   1335 2HG2 THR P  83     -21.838  -2.180  -2.168  1.00  0.00              
ATOM   1336 3HG2 THR P  83     -23.111  -1.505  -1.125  1.00  0.00              
ATOM   1337  N   GLU P  84     -22.547  -4.891  -1.184  1.00  0.00              
ATOM   1338  CA  GLU P  84     -22.525  -5.919  -2.241  1.00  0.00              
ATOM   1339  C   GLU P  84     -22.875  -5.319  -3.602  1.00  0.00              
ATOM   1340  O   GLU P  84     -23.987  -4.778  -3.784  1.00  0.00              
ATOM   1341  CB  GLU P  84     -23.493  -7.057  -1.910  1.00  0.00              
ATOM   1342  CG  GLU P  84     -23.089  -7.895  -0.705  1.00  0.00              
ATOM   1343  CD  GLU P  84     -24.096  -8.976  -0.428  1.00  0.00              
ATOM   1344  OE1 GLU P  84     -25.067  -9.054  -1.143  1.00  0.00              
ATOM   1345  OE2 GLU P  84     -23.842  -9.793   0.425  1.00  0.00              
ATOM   1346  H   GLU P  84     -23.419  -4.682  -0.718  1.00  0.00              
ATOM   1347  HA  GLU P  84     -21.521  -6.334  -2.333  1.00  0.00              
ATOM   1348 1HB  GLU P  84     -24.467  -6.603  -1.725  1.00  0.00              
ATOM   1349 2HB  GLU P  84     -23.550  -7.694  -2.792  1.00  0.00              
ATOM   1350 1HG  GLU P  84     -22.098  -8.339  -0.798  1.00  0.00              
ATOM   1351 2HG  GLU P  84     -23.089  -7.180   0.116  1.00  0.00              
ATOM   1352  N   VAL P  85     -21.928  -5.406  -4.562  1.00  0.00              
ATOM   1353  CA  VAL P  85     -22.151  -4.923  -5.924  1.00  0.00              
ATOM   1354  C   VAL P  85     -22.127  -6.063  -6.911  1.00  0.00              
ATOM   1355  O   VAL P  85     -21.097  -6.739  -7.046  1.00  0.00              
ATOM   1356  CB  VAL P  85     -21.066  -3.836  -6.292  1.00  0.00              
ATOM   1357  CG1 VAL P  85     -21.134  -3.252  -7.729  1.00  0.00              
ATOM   1358  CG2 VAL P  85     -21.067  -2.606  -5.353  1.00  0.00              
ATOM   1359  H   VAL P  85     -21.037  -5.818  -4.327  1.00  0.00              
ATOM   1360  HA  VAL P  85     -23.148  -4.495  -6.034  1.00  0.00              
ATOM   1361  HB  VAL P  85     -20.074  -4.276  -6.186  1.00  0.00              
ATOM   1362 1HG1 VAL P  85     -20.339  -2.517  -7.862  1.00  0.00              
ATOM   1363 2HG1 VAL P  85     -21.009  -4.055  -8.455  1.00  0.00              
ATOM   1364 3HG1 VAL P  85     -22.100  -2.771  -7.881  1.00  0.00              
ATOM   1365 1HG2 VAL P  85     -20.295  -1.906  -5.670  1.00  0.00              
ATOM   1366 2HG2 VAL P  85     -22.041  -2.118  -5.397  1.00  0.00              
ATOM   1367 3HG2 VAL P  85     -20.867  -2.928  -4.331  1.00  0.00              
ATOM   1368  N   THR P  86     -23.213  -6.115  -7.676  1.00  0.00              
ATOM   1369  CA  THR P  86     -23.362  -7.144  -8.701  1.00  0.00              
ATOM   1370  C   THR P  86     -23.143  -6.572 -10.080  1.00  0.00              
ATOM   1371  O   THR P  86     -22.895  -5.308 -10.125  1.00  0.00              
ATOM   1372  CB  THR P  86     -24.752  -7.805  -8.651  1.00  0.00              
ATOM   1373  OG1 THR P  86     -25.756  -6.836  -8.978  1.00  0.00              
ATOM   1374  CG2 THR P  86     -25.026  -8.366  -7.264  1.00  0.00              
ATOM   1375  H   THR P  86     -23.950  -5.435  -7.552  1.00  0.00              
ATOM   1376  HA  THR P  86     -22.606  -7.917  -8.559  1.00  0.00              
ATOM   1377  HB  THR P  86     -24.787  -8.612  -9.382  1.00  0.00              
ATOM   1378  HG1 THR P  86     -26.622  -7.250  -8.946  1.00  0.00              
ATOM   1379 1HG2 THR P  86     -26.013  -8.829  -7.248  1.00  0.00              
ATOM   1380 2HG2 THR P  86     -24.271  -9.111  -7.017  1.00  0.00              
ATOM   1381 3HG2 THR P  86     -24.992  -7.559  -6.533  1.00  0.00              
ATOM   1382  N   GLU P  87     -23.116  -7.371 -11.096  1.00  0.00              
ATOM   1383  CA  GLU P  87     -22.908  -6.830 -12.436  1.00  0.00              
ATOM   1384  C   GLU P  87     -23.864  -7.452 -13.427  1.00  0.00              
ATOM   1385  O   GLU P  87     -24.118  -8.648 -13.352  1.00  0.00              
ATOM   1386  OXT GLU P  87     -24.367  -6.777 -14.282  1.00  0.00              
ATOM   1387  CB  GLU P  87     -21.465  -7.052 -12.892  1.00  0.00              
ATOM   1388  CG  GLU P  87     -21.151  -6.502 -14.276  1.00  0.00              
ATOM   1389  CD  GLU P  87     -19.689  -6.638 -14.600  1.00  0.00              
ATOM   1390  OE1 GLU P  87     -18.960  -7.126 -13.770  1.00  0.00              
ATOM   1391  OE2 GLU P  87     -19.320  -6.359 -15.716  1.00  0.00              
ATOM   1392  H   GLU P  87     -23.237  -8.367 -10.981  1.00  0.00              
ATOM   1393  HA  GLU P  87     -23.110  -5.758 -12.437  1.00  0.00              
ATOM   1394 1HB  GLU P  87     -20.821  -6.571 -12.156  1.00  0.00              
ATOM   1395 2HB  GLU P  87     -21.289  -8.128 -12.881  1.00  0.00              
ATOM   1396 1HG  GLU P  87     -21.742  -6.961 -15.069  1.00  0.00              
ATOM   1397 2HG  GLU P  87     -21.409  -5.447 -14.197  1.00  0.00              
TER                                                                             
# All scores below are weighted scores, not raw scores.
#BEGIN_POSE_ENERGIES_TABLE relax_pG1111_L67RpG1111_L67R_0084.pdb
label fa_atr fa_rep fa_sol fa_intra_rep pro_close fa_pair hbond_sr_bb hbond_lr_bb hbond_bb_sc hbond_sc dslf_ss_dst dslf_cs_ang dslf_ss_dih dslf_ca_dih rama omega fa_dun p_aa_pp ref total
weights 0.8 0.44 0.65 0.004 1 0.49 0.585 1.17 1.17 1.1 0.5 2 5 5 0.2 0.5 0.56 0.32 1 NA
pose -333.482 30.7266 163.65 0.760647 0.0119719 -12.4719 -22.2119 -35.7108 -6.70694 -9.3899 0 0 0 0 -6.91515 5.91843 50.7973 -9.69637 -24.76 -209.48
THR_p:NtermProteinFull_1 -0.923069 0.257427 0.712995 0.00468055 0 -0.0431905 0 0 -0.013721 0 0 0 0 0 0 0.00899228 0.0188711 0 -0.27 -0.247015
THR_2 -2.0834 0.646071 1.119 0.00903409 0 -0.265672 0 0 -0.013721 0 0 0 0 0 0.128151 0.0127685 0.0690937 -0.0431366 -0.27 -0.691812
TYR_3 -6.33446 1.14246 2.49927 0.0250392 0 0 0 0 0 0 0 0 0 0 0.0335196 0.330639 0.154398 -0.218778 0.51 -1.85791
LYS_4 -4.06579 0.802861 1.40451 0.00603664 0 -0.0359996 0 0 0 0 0 0 0 0 0.13687 0.0013714 0.882249 0.0499875 -0.65 -1.46791
LEU_5 -4.91167 0.676335 1.43989 0.00954744 0 0 0 0 0 0 0 0 0 0 -0.116647 0.000238467 1.69545 -0.18165 -0.1 -1.48851
ILE_6 -3.82671 0.130321 1.81914 0.0189669 0 0 0 0 0 0 0 0 0 0 -0.0770199 0.191784 0.237774 -0.248281 0.24 -1.51403
LEU_7 -5.33964 0.615836 1.68349 0.00966145 0 0 0 0 0 0 0 0 0 0 -0.0664577 0.0506123 0.37585 -0.122195 -0.1 -2.89284
ASN_8 -3.65802 0.199383 2.45995 0.00367602 0 -0.199477 0 0 0 0 0 0 0 0 -0.0824298 0.0344278 1.02176 0.0444507 -0.89 -1.06628
LEU_9 -5.55289 0.674101 1.15303 0.00722858 0 0 0 0 0 0 0 0 0 0 0.328424 0.0900844 0.294618 0.0335618 -0.1 -3.07185
LYS_10 -4.76582 0.32444 2.57372 0.00548433 0 -0.604175 0 0 0 0 0 0 0 0 -0.0723551 0.153649 0.686365 0.0192645 -0.65 -2.32943
PHE_11 -7.54242 0.561765 2.23784 0.0246223 0 0 0 0 0 0 0 0 0 0 -0.170193 0.104709 1.16854 -0.0808855 0.63 -3.06602
ALA_12 -2.65234 0.141303 1.12488 0.00161837 0 0 0 0 0 0 0 0 0 0 0.186413 0.220271 0 0.0609332 0.16 -0.75692
PHE_13 -5.08571 0.573066 1.21337 0.0236746 0 0 0 0 0 0 0 0 0 0 0.0965884 0.0125924 0.528824 -0.0240034 0.63 -2.0316
GLY_14 -0.875927 0.0555996 0.59569 4.48605e-05 0 0 0 0 0 0 0 0 0 0 0.166844 0.000265249 0 -0.707067 -0.17 -0.93455
ASP_15 -0.588264 0.0115207 0.515647 0.0126144 0 -0.0359602 0 0 0 0 0 0 0 0 -0.105011 0.0284459 0.279419 -0.360148 -0.67 -0.911736
THR_16 -2.69402 0.116962 1.97606 0.0104788 0 -0.226642 0 0 -0.23524 -0.397862 0 0 0 0 -0.0627917 0.0109979 0.301378 -0.100233 -0.27 -1.57091
ASN_17 -0.81775 0.0880945 0.6518 0.00390552 0 -0.0581718 0 0 -0.0216024 0 0 0 0 0 -0.182753 0.00365592 0.576586 -0.126409 -0.89 -0.772645
SER_18 -2.68753 0.323673 1.6375 0.00268427 0 -0.072314 0 0 -0.213638 0 0 0 0 0 0.408973 1.47686e-07 0.533517 -0.0120122 -0.37 -0.449154
GLU_19 -3.53662 0.247511 2.11193 0.00674794 0 -0.488861 0 0 0 -0.444432 0 0 0 0 -0.251089 0.00199804 1.18755 -0.137765 -0.81 -2.11302
ALA_20 -2.05517 0.171388 0.976354 0.000719653 0 0 0 0 0 0 0 0 0 0 -0.209209 0.00414566 0 -0.160258 0.16 -1.11203
VAL_21 -3.41971 0.399826 1.77816 0.0148154 0 0 0 0 0 0 0 0 0 0 -0.0412088 0.0526449 0.0415614 -0.0296965 0.29 -0.913611
ASP_22 -5.32425 0.218336 3.535 0.00316291 0 -0.456407 0 0 0 -0.425462 0 0 0 0 -0.156427 0.0677751 0.298536 0.009437 -0.67 -2.90029
ALA_23 -3.93107 0.368228 1.63935 0.000530543 0 0 0 0 0 0 0 0 0 0 -0.162325 0.0315521 0 -0.139768 0.16 -2.0335
ALA_24 -3.02418 0.295175 1.54141 0.000734785 0 0 0 0 0 0 0 0 0 0 -0.203955 0.00530737 0 -0.158534 0.16 -1.38404
GLU_25 -4.61619 0.321399 3.09618 0.00533067 0 -0.466291 0 0 0 -0.52004 0 0 0 0 -0.232368 0.0487833 0.867918 -0.143104 -0.81 -2.44839
ALA_26 -5.04879 0.684444 1.81409 0.000598242 0 0 0 0 0 0 0 0 0 0 -0.0463489 6.78574e-06 0 -0.113959 0.16 -2.54996
GLU_27 -4.09023 0.197354 2.24713 0.00696225 0 -0.492719 0 0 0 -0.482794 0 0 0 0 -0.214496 0.00676002 1.09008 -0.117218 -0.81 -2.65916
LYS_28 -3.14447 0.271617 1.5569 0.00565217 0 -0.216136 0 0 0 0 0 0 0 0 -0.0362989 0.115412 0.778239 -0.05019 -0.65 -1.36928
LYS_29 -4.78832 0.250909 2.25878 0.00633905 0 -0.271003 0 0 0 0 0 0 0 0 -0.221315 0.0834727 1.32955 -0.0684747 -0.65 -2.07006
PHE_30 -7.66689 0.89808 1.68842 0.0389568 0 0 0 0 0 0 0 0 0 0 -0.0480174 0.00318836 1.40906 0.0301324 0.63 -3.01706
LYS_31 -5.1008 0.262892 2.52327 0.00337519 0 -0.492719 0 0 0 -0.482794 0 0 0 0 -0.219962 0.166827 0.855494 -0.0700445 -0.65 -3.20446
GLN_32 -4.34575 0.243304 2.50962 0.0219583 0 -0.165866 0 0 0 -0.25559 0 0 0 0 -0.0770147 0.00103409 1.19781 -0.0670185 -0.97 -1.90751
TYR_33 -8.17061 0.819225 3.62874 0.0506213 0 0 0 0 0 0 0 0 0 0 -0.122703 0.167089 1.48655 0.11246 0.51 -1.51863
ALA_34 -4.75399 0.545322 2.29202 0.000671297 0 0 0 0 0 0 0 0 0 0 -0.00594205 0.0486109 0 -0.100104 0.16 -1.81341
ASN_35 -3.06696 0.350522 1.92294 0.00424786 0 -0.0701333 0 0 0 0 0 0 0 0 -0.0294519 0.00983683 0.323016 0.0910463 -0.89 -1.35494
ASP_36 -4.00241 0.277758 2.98971 0.0029755 0 -0.201154 0 0 0 -0.650798 0 0 0 0 -0.161283 0.130122 0.341354 0.00778521 -0.67 -1.93593
HIS_D_37 -5.87073 0.470159 2.97462 0.00270088 0 -0.177242 0 0 -0.632429 -0.0596904 0 0 0 0 -0.22835 0.00106049 0.459273 -0.119261 0.56 -2.61989
GLY_38 -1.98955 0.132644 1.20481 6.58055e-05 0 0 0 0 0 0 0 0 0 0 -0.373851 0.0106815 0 -0.743237 -0.17 -1.92844
VAL_39 -4.05374 0.346245 1.74737 0.0104492 0 0 0 0 0 0 0 0 0 0 -0.203994 0.0182384 0.045821 -0.167597 0.29 -1.9672
ASP_40 -1.23776 0.0810155 0.843574 0.00928097 0 -0.0339053 0 0 -0.506125 0 0 0 0 0 0.071738 0.00254539 0.132785 -0.269181 -0.67 -1.57604
GLY_41 -1.71702 0.071512 0.913257 6.63052e-05 0 0 0 0 0 0 0 0 0 0 0.213321 0.0196973 0 -0.462316 -0.17 -1.13148
GLU_42 -2.0604 0.145364 1.18965 0.00535372 0 -0.0379031 0 0 0 0 0 0 0 0 -0.12709 0.0836844 0.911988 0.0103512 -0.81 -0.689009
TRP_43 -5.59553 0.388692 1.64738 0.0222031 0 0 0 0 0 0 0 0 0 0 -0.0802274 0.276255 0.391581 -0.112791 0.91 -2.15243
THR_44 -2.05981 0.155687 1.212 0.0122987 0 -0.00181704 0 0 -0.265566 0 0 0 0 0 0.122306 0.0302614 0.202207 -0.198382 -0.27 -1.06081
TYR_45 -5.95987 0.295317 2.18411 0.0255332 0 0 0 0 -0.265566 -0.0208618 0 0 0 0 0.0629087 0.103839 0.448669 -0.153796 0.51 -2.76972
ASP_46 -4.59075 0.155486 3.03033 0.0132801 0 -0.080099 0 0 -0.0441776 0 0 0 0 0 -0.0605627 0.000384455 0.205167 -0.272411 -0.67 -2.31335
ASP_47 -3.34425 0.32153 2.3564 0.00489249 0 -0.472929 0 0 0 -0.459095 0 0 0 0 -0.130824 0.00745374 1.33373 0.016665 -0.67 -1.03642
ALA_48 -1.64397 0.156917 1.01551 0.000818019 0 0 0 0 -0.0441776 0 0 0 0 0 -0.28601 1.22252e-05 0 -0.103013 0.16 -0.743917
THR_49 -3.33493 0.587521 2.62382 0.00426576 0 -0.232999 0 0 -0.413379 -0.0278533 0 0 0 0 -0.0992283 0.0074432 0.0215082 -0.290648 -0.27 -1.42448
LYS_50 -5.05174 0.496587 3.40565 0.00718713 0 -0.961875 0 0 0 -0.882665 0 0 0 0 -0.0984668 0.207047 1.22373 -0.123894 -0.65 -2.42844
THR_51 -5.04818 0.443417 3.05859 0.0110475 0 -0.030106 0 0 -0.413379 -0.0278533 0 0 0 0 0.0360673 0.138445 0.0402593 -0.0637143 -0.27 -2.12541
PHE_52 -6.71746 0.470298 1.66045 0.022934 0 0 0 0 0 0 0 0 0 0 -0.222127 0.125132 0.468769 -0.0355775 0.63 -3.59758
THR_53 -3.09403 0.1969 1.9529 0.00706813 0 -0.0917834 0 0 0 0 0 0 0 0 -0.00872656 0.011222 0.118523 -0.12073 -0.27 -1.29866
VAL_54 -4.82465 0.553039 1.96974 0.0207094 0 0 0 0 0 0 0 0 0 0 -0.123884 0.00420376 1.17907 -0.34269 0.29 -1.27446
THR_55 -2.97842 0.194039 1.55114 0.00808771 0 0.0592212 0 0 0 0 0 0 0 0 0.0247666 0.00970631 0.0394169 -0.0630264 -0.27 -1.42507
ALA_56 -2.75295 0.452534 1.22371 0.000687162 0 0 0 0 0 0 0 0 0 0 0.322476 0.112799 0 0.331986 0.16 -0.148759
LYS_57 -3.36817 0.350833 1.87038 0.00529969 0 -0.763026 0 0 0 -0.326802 0 0 0 0 0.092313 0.00260991 1.30207 -0.132161 -0.65 -1.61666
ASP_58 -1.00982 0.0533796 0.755708 0.00314636 0 -0.0861558 0 0 0 0 0 0 0 0 -0.172462 0.00376875 0.396133 -0.0447866 -0.67 -0.771092
SER_59 -2.69275 0.160665 1.65781 0.000897033 0 -0.0199238 0 0 -0.506125 0 0 0 0 0 -0.275519 0.10392 0.634509 -0.0291718 -0.37 -1.33569
HIS_60 -5.53339 0.469201 2.35536 0.00502257 0 -0.154161 0 0 -0.455733 0 0 0 0 0 -0.24873 0.0190324 0.942213 0.0898502 0.56 -1.95134
ALA_61 -4.45236 0.404041 1.8947 0.000813277 0 0 0 0 -0.00133545 0 0 0 0 0 -0.1724 0.0471554 0 -0.168113 0.16 -2.2875
ASP_62 -4.22212 0.403254 2.53953 0.00341628 0 -0.301913 0 0 -0.454398 -0.241099 0 0 0 0 -0.178154 0.0383882 0.35936 -0.00822836 -0.67 -2.73197
ARG_63 -5.11079 0.487149 2.56437 0.00860514 0 -0.169576 0 0 -0.632429 0 0 0 0 0 -0.151682 0.104462 1.65517 -0.0648966 -0.98 -2.28961
VAL_64 -4.91668 0.294618 1.75038 0.0155059 0 0 0 0 0 0 0 0 0 0 -0.0746437 0.00380215 0.102125 0.0489724 0.29 -2.48592
ARG_65 -5.74438 0.439401 3.52864 0.00840758 0 -0.649729 0 0 0 -0.765729 0 0 0 0 -0.208022 0.00282934 1.68392 -0.0826001 -0.98 -2.76726
GLU_66 -4.34386 0.302191 2.47222 0.00535763 0 -0.220217 0 0 0 -0.0521635 0 0 0 0 -0.198039 0.0628655 0.862446 -0.146337 -0.81 -2.06553
ARG_67 -7.62654 0.746293 4.75696 0.013966 0 -0.00508739 0 0 0 0 0 0 0 0 -0.119553 0.0705941 2.05497 -0.0864468 -0.98 -1.17484
ALA_68 -4.15449 0.414065 1.6061 0.000819692 0 0 0 0 0 0 0 0 0 0 -0.138717 0.00256181 0 -0.144799 0.16 -2.25446
GLN_69 -3.2583 0.200576 1.78194 0.00470632 0 -0.0455594 0 0 0 0 0 0 0 0 -0.165941 0.0330756 0.865324 -0.124466 -0.97 -1.67864
ARG_70 -5.67203 0.246205 3.34376 0.00858475 0 -0.212561 0 0 0 -0.402735 0 0 0 0 -0.190086 0.0496827 1.65635 -0.0764407 -0.98 -2.22928
LEU_71 -5.3519 0.670223 1.2958 0.00763576 0 0 0 0 0 0 0 0 0 0 -0.150423 0.264482 0.177239 -0.0977214 -0.1 -3.28466
ARG_72 -4.12682 0.599573 2.31496 0.00757718 0 -0.0308888 0 0 -0.787101 0 0 0 0 0 -0.235178 0.47417 1.23833 -0.0732485 -0.98 -1.59862
GLN_73 -1.70766 0.13725 0.914813 0.00594793 0 0 0 0 0 0 0 0 0 0 -0.244346 5.42695e-05 0.813331 -0.0614639 -0.97 -1.11208
ARG_74 -5.68154 0.609915 3.7141 0.00811761 0.00123875 -0.238327 0 0 0 0 0 0 0 0 -0.0724602 7.66831e-06 1.25809 0.0498293 -0.98 -1.33102
PRO_75 -1.3011 0.189432 0.456847 0.00162171 0.0107331 0 0 0 0 0 0 0 0 0 -0.0768203 0.000251227 0.201149 -0.26386 0.02 -0.761741
ARG_76 -5.2828 0.531427 3.44682 0.00866107 0 -0.57126 0 0 0 -0.547641 0 0 0 0 -0.200253 0.000776361 1.35712 0.0225291 -0.98 -2.21462
VAL_77 -4.14529 0.357989 1.13104 0.00804073 0 0 0 0 0 0 0 0 0 0 -0.211146 0.125518 0.145291 -0.308885 0.29 -2.60745
GLU_78 -2.5405 0.104716 1.37669 0.00822397 0 -0.466975 0 0 0 0 0 0 0 0 0.0235314 0.196574 1.21482 -0.128431 -0.81 -1.02135
ARG_79 -3.28224 0.357287 1.95096 0.0088087 0 -0.313135 0 0 0 -0.532253 0 0 0 0 0.197576 0.00483524 1.25399 -0.0500181 -0.98 -1.38419
VAL_80 -3.86688 0.931253 1.15441 0.00888079 0 0 0 0 -0.787101 0 0 0 0 0 -0.193724 0.0185448 0.0237214 -0.236918 0.29 -2.65781
GLU_81 -3.34843 0.0881125 2.45121 0.00700358 0 -0.30785 0 0 0 -0.532253 0 0 0 0 0.0552549 0.00230325 0.897391 -0.0610646 -0.81 -1.55832
ILE_82 -3.12124 0.397599 0.52981 0.0193596 0 0 0 0 0 0 0 0 0 0 -0.236005 0.786476 0.227647 -0.3608 0.24 -1.51715
THR_83 -2.60849 0.105012 1.4349 0.0107796 0 -0.114896 0 0 0 0 0 0 0 0 0.0237215 0.0936797 0.0421053 -0.00633374 -0.27 -1.28952
GLU_84 -2.1223 0.0769759 1.16202 0.00538574 0 -0.329112 0 0 0 -0.524631 0 0 0 0 -0.0332201 0.0340244 1.16895 0.0456587 -0.81 -1.32625
VAL_85 -2.70011 0.271717 1.10468 0.0055453 0 0 0 0 0 0 0 0 0 0 -0.218192 0.00169976 0.0302785 -0.37648 0.29 -1.59087
THR_86 -0.823247 0.0223987 0.567568 0.00472589 0 -0.000274559 0 0 0 0 0 0 0 0 -0.0627863 0.000104874 0.0201889 -0.4144 -0.27 -0.955721
GLU_p:CtermProteinFull_87 -0.94825 0.0244781 1.07248 0.00745611 0 -0.546953 0 0 0 -0.326802 0 0 0 0 0 0 0.959111 0 -0.81 -0.568484
#END_POSE_ENERGIES_TABLE relax_pG1111_L67RpG1111_L67R_0084.pdb
