# Supplementary material for: Design and characterization of a protein fold switching network
Source: Nat Commun. 2023 Jan 26;14:431. doi: 10.1038/s41467-023-36065-3 (PMC9879998; doi:10.1038/s41467-023-36065-3)
Supplement: Supplementary file 4 — Source Data [file 41467_2023_36065_MOESM4_ESM.zip › source data/SI_data_relax_Sb4.pdb.txt]

ATOM      1  N   THR P   1     -18.306 -15.860 -12.624  1.00  0.00              
ATOM      2  CA  THR P   1     -19.122 -15.481 -11.476  1.00  0.00              
ATOM      3  C   THR P   1     -18.847 -14.055 -11.064  1.00  0.00              
ATOM      4  O   THR P   1     -17.831 -13.476 -11.388  1.00  0.00              
ATOM      5  CB  THR P   1     -18.876 -16.405 -10.269  1.00  0.00              
ATOM      6  OG1 THR P   1     -17.508 -16.296  -9.852  1.00  0.00              
ATOM      7  CG2 THR P   1     -19.177 -17.851 -10.634  1.00  0.00              
ATOM      8 1H   THR P   1     -17.663 -16.623 -12.551  1.00  0.00              
ATOM      9 2H   THR P   1     -18.744 -16.147 -13.476  1.00  0.00              
ATOM     10 3H   THR P   1     -17.671 -15.200 -13.026  1.00  0.00              
ATOM     11  HA  THR P   1     -20.178 -15.531 -11.741  1.00  0.00              
ATOM     12  HB  THR P   1     -19.522 -16.096  -9.448  1.00  0.00              
ATOM     13  HG1 THR P   1     -16.932 -16.555 -10.575  1.00  0.00              
ATOM     14 1HG2 THR P   1     -18.997 -18.488  -9.769  1.00  0.00              
ATOM     15 2HG2 THR P   1     -20.219 -17.938 -10.941  1.00  0.00              
ATOM     16 3HG2 THR P   1     -18.530 -18.160 -11.454  1.00  0.00              
ATOM     17  N   THR P   2     -19.844 -13.345 -10.247  1.00  0.00              
ATOM     18  CA  THR P   2     -19.286 -12.022  -9.984  1.00  0.00              
ATOM     19  C   THR P   2     -19.414 -11.665  -8.523  1.00  0.00              
ATOM     20  O   THR P   2     -20.491 -11.580  -7.972  1.00  0.00              
ATOM     21  CB  THR P   2     -19.974 -10.931 -10.825  1.00  0.00              
ATOM     22  OG1 THR P   2     -19.805 -11.222 -12.219  1.00  0.00              
ATOM     23  CG2 THR P   2     -19.378  -9.566 -10.520  1.00  0.00              
ATOM     24  H   THR P   2     -20.752 -13.580  -9.873  1.00  0.00              
ATOM     25  HA  THR P   2     -18.221 -12.017 -10.217  1.00  0.00              
ATOM     26  HB  THR P   2     -21.039 -10.922 -10.592  1.00  0.00              
ATOM     27  HG1 THR P   2     -18.868 -11.278 -12.422  1.00  0.00              
ATOM     28 1HG2 THR P   2     -19.877  -8.809 -11.124  1.00  0.00              
ATOM     29 2HG2 THR P   2     -19.515  -9.337  -9.463  1.00  0.00              
ATOM     30 3HG2 THR P   2     -18.314  -9.574 -10.755  1.00  0.00              
ATOM     31  N   TYR P   3     -18.195 -11.397  -7.755  1.00  0.00              
ATOM     32  CA  TYR P   3     -18.638 -11.031  -6.414  1.00  0.00              
ATOM     33  C   TYR P   3     -18.024  -9.722  -5.980  1.00  0.00              
ATOM     34  O   TYR P   3     -17.054  -9.667  -5.221  1.00  0.00              
ATOM     35  CB  TYR P   3     -18.289 -12.130  -5.409  1.00  0.00              
ATOM     36  CG  TYR P   3     -18.849 -13.489  -5.766  1.00  0.00              
ATOM     37  CD1 TYR P   3     -18.059 -14.443  -6.391  1.00  0.00              
ATOM     38  CD2 TYR P   3     -20.165 -13.814  -5.478  1.00  0.00              
ATOM     39  CE1 TYR P   3     -18.564 -15.686  -6.721  1.00  0.00              
ATOM     40  CE2 TYR P   3     -20.683 -15.053  -5.803  1.00  0.00              
ATOM     41  CZ  TYR P   3     -19.878 -15.987  -6.424  1.00  0.00              
ATOM     42  OH  TYR P   3     -20.387 -17.224  -6.748  1.00  0.00              
ATOM     43  H   TYR P   3     -17.206 -11.415  -7.958  1.00  0.00              
ATOM     44  HA  TYR P   3     -19.719 -10.888  -6.408  1.00  0.00              
ATOM     45 1HB  TYR P   3     -17.201 -12.187  -5.358  1.00  0.00              
ATOM     46 2HB  TYR P   3     -18.683 -11.818  -4.442  1.00  0.00              
ATOM     47  HD1 TYR P   3     -17.022 -14.198  -6.623  1.00  0.00              
ATOM     48  HD2 TYR P   3     -20.796 -13.073  -4.987  1.00  0.00              
ATOM     49  HE1 TYR P   3     -17.932 -16.425  -7.212  1.00  0.00              
ATOM     50  HE2 TYR P   3     -21.721 -15.289  -5.569  1.00  0.00              
ATOM     51  HH  TYR P   3     -21.308 -17.328  -6.498  1.00  0.00              
ATOM     52  N   LYS P   4     -18.565  -8.453  -6.515  1.00  0.00              
ATOM     53  CA  LYS P   4     -17.652  -7.397  -6.088  1.00  0.00              
ATOM     54  C   LYS P   4     -17.927  -6.990  -4.658  1.00  0.00              
ATOM     55  O   LYS P   4     -18.828  -6.192  -4.366  1.00  0.00              
ATOM     56  CB  LYS P   4     -17.763  -6.180  -7.008  1.00  0.00              
ATOM     57  CG  LYS P   4     -16.785  -5.058  -6.687  1.00  0.00              
ATOM     58  CD  LYS P   4     -16.865  -3.942  -7.716  1.00  0.00              
ATOM     59  CE  LYS P   4     -15.831  -2.860  -7.445  1.00  0.00              
ATOM     60  NZ  LYS P   4     -15.857  -1.791  -8.480  1.00  0.00              
ATOM     61  H   LYS P   4     -19.373  -8.210  -7.069  1.00  0.00              
ATOM     62  HA  LYS P   4     -16.625  -7.762  -6.119  1.00  0.00              
ATOM     63 1HB  LYS P   4     -17.589  -6.532  -8.025  1.00  0.00              
ATOM     64 2HB  LYS P   4     -18.783  -5.806  -6.924  1.00  0.00              
ATOM     65 1HG  LYS P   4     -17.027  -4.660  -5.700  1.00  0.00              
ATOM     66 2HG  LYS P   4     -15.777  -5.470  -6.675  1.00  0.00              
ATOM     67 1HD  LYS P   4     -16.694  -4.369  -8.705  1.00  0.00              
ATOM     68 2HD  LYS P   4     -17.863  -3.505  -7.679  1.00  0.00              
ATOM     69 1HE  LYS P   4     -16.040  -2.425  -6.469  1.00  0.00              
ATOM     70 2HE  LYS P   4     -14.846  -3.326  -7.430  1.00  0.00              
ATOM     71 1HZ  LYS P   4     -15.157  -1.096  -8.264  1.00  0.00              
ATOM     72 2HZ  LYS P   4     -15.662  -2.195  -9.386  1.00  0.00              
ATOM     73 3HZ  LYS P   4     -16.769  -1.358  -8.494  1.00  0.00              
ATOM     74  N   LEU P   5     -17.097  -7.556  -3.586  1.00  0.00              
ATOM     75  CA  LEU P   5     -17.547  -7.034  -2.297  1.00  0.00              
ATOM     76  C   LEU P   5     -16.589  -5.997  -1.770  1.00  0.00              
ATOM     77  O   LEU P   5     -15.345  -6.176  -1.869  1.00  0.00              
ATOM     78  CB  LEU P   5     -17.704  -8.172  -1.281  1.00  0.00              
ATOM     79  CG  LEU P   5     -19.096  -8.813  -1.228  1.00  0.00              
ATOM     80  CD1 LEU P   5     -19.433  -9.443  -2.572  1.00  0.00              
ATOM     81  CD2 LEU P   5     -19.136  -9.854  -0.119  1.00  0.00              
ATOM     82  H   LEU P   5     -16.322  -8.203  -3.612  1.00  0.00              
ATOM     83  HA  LEU P   5     -18.509  -6.539  -2.420  1.00  0.00              
ATOM     84 1HB  LEU P   5     -16.983  -8.878  -1.692  1.00  0.00              
ATOM     85 2HB  LEU P   5     -17.386  -7.869  -0.283  1.00  0.00              
ATOM     86  HG  LEU P   5     -19.805  -8.025  -0.971  1.00  0.00              
ATOM     87 1HD1 LEU P   5     -20.424  -9.895  -2.525  1.00  0.00              
ATOM     88 2HD1 LEU P   5     -19.422  -8.676  -3.347  1.00  0.00              
ATOM     89 3HD1 LEU P   5     -18.696 -10.209  -2.809  1.00  0.00              
ATOM     90 1HD2 LEU P   5     -20.127 -10.308  -0.082  1.00  0.00              
ATOM     91 2HD2 LEU P   5     -18.390 -10.624  -0.316  1.00  0.00              
ATOM     92 3HD2 LEU P   5     -18.920  -9.377   0.837  1.00  0.00              
ATOM     93  N   ILE P   6     -17.098  -4.951  -1.270  1.00  0.00              
ATOM     94  CA  ILE P   6     -16.341  -3.842  -0.693  1.00  0.00              
ATOM     95  C   ILE P   6     -16.410  -3.868   0.816  1.00  0.00              
ATOM     96  O   ILE P   6     -17.545  -3.490   1.246  1.00  0.00              
ATOM     97  CB  ILE P   6     -16.856  -2.479  -1.191  1.00  0.00              
ATOM     98  CG1 ILE P   6     -16.777  -2.404  -2.719  1.00  0.00              
ATOM     99  CG2 ILE P   6     -16.061  -1.345  -0.559  1.00  0.00              
ATOM    100  CD1 ILE P   6     -17.496  -1.213  -3.309  1.00  0.00              
ATOM    101  H   ILE P   6     -18.107  -4.904  -1.283  1.00  0.00              
ATOM    102  HA  ILE P   6     -15.282  -3.935  -0.931  1.00  0.00              
ATOM    103  HB  ILE P   6     -17.908  -2.378  -0.925  1.00  0.00              
ATOM    104 1HG1 ILE P   6     -15.723  -2.362  -2.988  1.00  0.00              
ATOM    105 2HG1 ILE P   6     -17.215  -3.323  -3.111  1.00  0.00              
ATOM    106 1HG2 ILE P   6     -16.437  -0.389  -0.922  1.00  0.00              
ATOM    107 2HG2 ILE P   6     -16.165  -1.388   0.525  1.00  0.00              
ATOM    108 3HG2 ILE P   6     -15.009  -1.445  -0.826  1.00  0.00              
ATOM    109 1HD1 ILE P   6     -17.397  -1.228  -4.395  1.00  0.00              
ATOM    110 2HD1 ILE P   6     -18.553  -1.255  -3.042  1.00  0.00              
ATOM    111 3HD1 ILE P   6     -17.060  -0.294  -2.919  1.00  0.00              
ATOM    112  N   LEU P   7     -15.449  -4.286   1.430  1.00  0.00              
ATOM    113  CA  LEU P   7     -15.493  -4.450   2.883  1.00  0.00              
ATOM    114  C   LEU P   7     -14.905  -3.246   3.575  1.00  0.00              
ATOM    115  O   LEU P   7     -13.740  -2.934   3.271  1.00  0.00              
ATOM    116  CB  LEU P   7     -14.745  -5.721   3.307  1.00  0.00              
ATOM    117  CG  LEU P   7     -14.643  -5.944   4.821  1.00  0.00              
ATOM    118  CD1 LEU P   7     -16.033  -6.115   5.418  1.00  0.00              
ATOM    119  CD2 LEU P   7     -13.783  -7.168   5.098  1.00  0.00              
ATOM    120  H   LEU P   7     -14.602  -4.525   0.933  1.00  0.00              
ATOM    121  HA  LEU P   7     -16.529  -4.529   3.210  1.00  0.00              
ATOM    122 1HB  LEU P   7     -15.401  -6.468   2.862  1.00  0.00              
ATOM    123 2HB  LEU P   7     -13.760  -5.782   2.846  1.00  0.00              
ATOM    124  HG  LEU P   7     -14.134  -5.077   5.243  1.00  0.00              
ATOM    125 1HD1 LEU P   7     -15.951  -6.273   6.494  1.00  0.00              
ATOM    126 2HD1 LEU P   7     -16.623  -5.218   5.228  1.00  0.00              
ATOM    127 3HD1 LEU P   7     -16.522  -6.975   4.962  1.00  0.00              
ATOM    128 1HD2 LEU P   7     -13.711  -7.326   6.174  1.00  0.00              
ATOM    129 2HD2 LEU P   7     -14.236  -8.044   4.632  1.00  0.00              
ATOM    130 3HD2 LEU P   7     -12.786  -7.014   4.686  1.00  0.00              
ATOM    131  N   ASN P   8     -15.672  -2.543   4.367  1.00  0.00              
ATOM    132  CA  ASN P   8     -15.306  -1.373   5.159  1.00  0.00              
ATOM    133  C   ASN P   8     -14.861  -1.776   6.545  1.00  0.00              
ATOM    134  O   ASN P   8     -15.729  -2.425   7.183  1.00  0.00              
ATOM    135  CB  ASN P   8     -16.447  -0.376   5.248  1.00  0.00              
ATOM    136  CG  ASN P   8     -16.819   0.237   3.926  1.00  0.00              
ATOM    137  OD1 ASN P   8     -16.022   0.947   3.301  1.00  0.00              
ATOM    138  ND2 ASN P   8     -18.053   0.035   3.538  1.00  0.00              
ATOM    139  H   ASN P   8     -16.622  -2.885   4.404  1.00  0.00              
ATOM    140  HA  ASN P   8     -14.461  -0.862   4.695  1.00  0.00              
ATOM    141 1HB  ASN P   8     -17.357  -0.616   5.800  1.00  0.00              
ATOM    142 2HB  ASN P   8     -15.857   0.344   5.815  1.00  0.00              
ATOM    143 1HD2 ASN P   8     -18.370   0.414   2.668  1.00  0.00              
ATOM    144 2HD2 ASN P   8     -18.676  -0.497   4.110  1.00  0.00              
ATOM    145  N   LEU P   9     -13.737  -1.411   6.938  1.00  0.00              
ATOM    146  CA  LEU P   9     -13.218  -1.848   8.235  1.00  0.00              
ATOM    147  C   LEU P   9     -12.736  -0.644   9.024  1.00  0.00              
ATOM    148  O   LEU P   9     -11.544  -0.323   9.022  1.00  0.00              
ATOM    149  CB  LEU P   9     -12.082  -2.863   8.053  1.00  0.00              
ATOM    150  CG  LEU P   9     -12.473  -4.157   7.329  1.00  0.00              
ATOM    151  CD1 LEU P   9     -11.224  -4.947   6.960  1.00  0.00              
ATOM    152  CD2 LEU P   9     -13.389  -4.982   8.220  1.00  0.00              
ATOM    153  H   LEU P   9     -13.172  -0.806   6.360  1.00  0.00              
ATOM    154  HA  LEU P   9     -14.016  -2.317   8.808  1.00  0.00              
ATOM    155 1HB  LEU P   9     -11.415  -2.272   7.428  1.00  0.00              
ATOM    156 2HB  LEU P   9     -11.588  -3.090   8.998  1.00  0.00              
ATOM    157  HG  LEU P   9     -13.039  -3.873   6.441  1.00  0.00              
ATOM    158 1HD1 LEU P   9     -11.512  -5.864   6.446  1.00  0.00              
ATOM    159 2HD1 LEU P   9     -10.595  -4.346   6.303  1.00  0.00              
ATOM    160 3HD1 LEU P   9     -10.672  -5.196   7.865  1.00  0.00              
ATOM    161 1HD2 LEU P   9     -13.667  -5.902   7.704  1.00  0.00              
ATOM    162 2HD2 LEU P   9     -12.871  -5.228   9.147  1.00  0.00              
ATOM    163 3HD2 LEU P   9     -14.288  -4.409   8.449  1.00  0.00              
ATOM    164  N   LYS P  10     -13.665   0.022   9.708  1.00  0.00              
ATOM    165  CA  LYS P  10     -13.317   1.140  10.582  1.00  0.00              
ATOM    166  C   LYS P  10     -12.722   0.648  11.880  1.00  0.00              
ATOM    167  O   LYS P  10     -13.373  -0.049  12.662  1.00  0.00              
ATOM    168  CB  LYS P  10     -14.544   2.008  10.866  1.00  0.00              
ATOM    169  CG  LYS P  10     -14.254   3.255  11.691  1.00  0.00              
ATOM    170  CD  LYS P  10     -15.506   4.100  11.875  1.00  0.00              
ATOM    171  CE  LYS P  10     -15.223   5.334  12.720  1.00  0.00              
ATOM    172  NZ  LYS P  10     -16.439   6.169  12.910  1.00  0.00              
ATOM    173  H   LYS P  10     -14.633  -0.252   9.621  1.00  0.00              
ATOM    174  HA  LYS P  10     -12.559   1.761  10.103  1.00  0.00              
ATOM    175 1HB  LYS P  10     -14.959   2.300   9.901  1.00  0.00              
ATOM    176 2HB  LYS P  10     -15.263   1.383  11.396  1.00  0.00              
ATOM    177 1HG  LYS P  10     -13.878   2.945  12.667  1.00  0.00              
ATOM    178 2HG  LYS P  10     -13.492   3.841  11.178  1.00  0.00              
ATOM    179 1HD  LYS P  10     -15.865   4.407  10.892  1.00  0.00              
ATOM    180 2HD  LYS P  10     -16.266   3.492  12.365  1.00  0.00              
ATOM    181 1HE  LYS P  10     -14.853   5.006  13.691  1.00  0.00              
ATOM    182 2HE  LYS P  10     -14.454   5.922  12.219  1.00  0.00              
ATOM    183 1HZ  LYS P  10     -16.209   6.975  13.474  1.00  0.00              
ATOM    184 2HZ  LYS P  10     -16.783   6.475  12.010  1.00  0.00              
ATOM    185 3HZ  LYS P  10     -17.152   5.625  13.375  1.00  0.00              
ATOM    186  N   PHE P  11     -11.462   1.016  12.127  1.00  0.00              
ATOM    187  CA  PHE P  11     -10.734   0.543  13.297  1.00  0.00              
ATOM    188  C   PHE P  11     -10.867   1.506  14.473  1.00  0.00              
ATOM    189  O   PHE P  11     -10.819   2.723  14.303  1.00  0.00              
ATOM    190  CB  PHE P  11      -9.258   0.336  12.954  1.00  0.00              
ATOM    191  CG  PHE P  11      -8.462  -0.302  14.057  1.00  0.00              
ATOM    192  CD1 PHE P  11      -8.499  -1.675  14.253  1.00  0.00              
ATOM    193  CD2 PHE P  11      -7.677   0.468  14.901  1.00  0.00              
ATOM    194  CE1 PHE P  11      -7.768  -2.263  15.268  1.00  0.00              
ATOM    195  CE2 PHE P  11      -6.945  -0.117  15.916  1.00  0.00              
ATOM    196  CZ  PHE P  11      -6.991  -1.484  16.099  1.00  0.00              
ATOM    197  H   PHE P  11     -11.002   1.641  11.481  1.00  0.00              
ATOM    198  HA  PHE P  11     -11.151  -0.407  13.634  1.00  0.00              
ATOM    199 1HB  PHE P  11      -9.161  -0.313  12.085  1.00  0.00              
ATOM    200 2HB  PHE P  11      -8.785   1.295  12.744  1.00  0.00              
ATOM    201  HD1 PHE P  11      -9.113  -2.290  13.595  1.00  0.00              
ATOM    202  HD2 PHE P  11      -7.641   1.549  14.757  1.00  0.00              
ATOM    203  HE1 PHE P  11      -7.806  -3.342  15.411  1.00  0.00              
ATOM    204  HE2 PHE P  11      -6.331   0.500  16.572  1.00  0.00              
ATOM    205  HZ  PHE P  11      -6.415  -1.947  16.900  1.00  0.00              
ATOM    206  N   ALA P  12     -11.033   0.949  15.669  1.00  0.00              
ATOM    207  CA  ALA P  12     -11.250   1.756  16.863  1.00  0.00              
ATOM    208  C   ALA P  12      -9.934   2.337  17.360  1.00  0.00              
ATOM    209  O   ALA P  12      -9.232   1.720  18.164  1.00  0.00              
ATOM    210  CB  ALA P  12     -11.945   0.864  17.905  1.00  0.00              
ATOM    211  H   ALA P  12     -11.009  -0.057  15.752  1.00  0.00              
ATOM    212  HA  ALA P  12     -11.893   2.597  16.605  1.00  0.00              
ATOM    213 1HB  ALA P  12     -12.123   1.439  18.814  1.00  0.00              
ATOM    214 2HB  ALA P  12     -12.897   0.513  17.507  1.00  0.00              
ATOM    215 3HB  ALA P  12     -11.310   0.010  18.135  1.00  0.00              
ATOM    216  N   PHE P  13      -9.599   3.522  16.865  1.00  0.00              
ATOM    217  CA  PHE P  13      -8.438   4.251  17.372  1.00  0.00              
ATOM    218  C   PHE P  13      -8.798   5.060  18.598  1.00  0.00              
ATOM    219  O   PHE P  13      -9.300   6.180  18.505  1.00  0.00              
ATOM    220  CB  PHE P  13      -7.862   5.168  16.292  1.00  0.00              
ATOM    221  CG  PHE P  13      -7.253   4.431  15.132  1.00  0.00              
ATOM    222  CD1 PHE P  13      -7.943   4.301  13.936  1.00  0.00              
ATOM    223  CD2 PHE P  13      -5.991   3.866  15.236  1.00  0.00              
ATOM    224  CE1 PHE P  13      -7.384   3.624  12.869  1.00  0.00              
ATOM    225  CE2 PHE P  13      -5.430   3.189  14.170  1.00  0.00              
ATOM    226  CZ  PHE P  13      -6.128   3.068  12.986  1.00  0.00              
ATOM    227  H   PHE P  13     -10.153   3.932  16.127  1.00  0.00              
ATOM    228  HA  PHE P  13      -7.663   3.546  17.676  1.00  0.00              
ATOM    229 1HB  PHE P  13      -8.646   5.803  15.881  1.00  0.00              
ATOM    230 2HB  PHE P  13      -7.074   5.792  16.712  1.00  0.00              
ATOM    231  HD1 PHE P  13      -8.936   4.742  13.843  1.00  0.00              
ATOM    232  HD2 PHE P  13      -5.440   3.962  16.172  1.00  0.00              
ATOM    233  HE1 PHE P  13      -7.937   3.529  11.934  1.00  0.00              
ATOM    234  HE2 PHE P  13      -4.437   2.750  14.265  1.00  0.00              
ATOM    235  HZ  PHE P  13      -5.687   2.533  12.146  1.00  0.00              
ATOM    236  N   GLY P  14      -8.583   4.465  19.769  1.00  0.00              
ATOM    237  CA  GLY P  14      -8.915   5.112  21.033  1.00  0.00              
ATOM    238  C   GLY P  14      -7.698   5.820  21.610  1.00  0.00              
ATOM    239  O   GLY P  14      -6.886   6.384  20.878  1.00  0.00              
ATOM    240  H   GLY P  14      -8.177   3.540  19.782  1.00  0.00              
ATOM    241 1HA  GLY P  14      -9.708   5.841  20.862  1.00  0.00              
ATOM    242 2HA  GLY P  14      -9.262   4.358  21.738  1.00  0.00              
ATOM    243  N   ASP P  15      -7.574   5.787  22.934  1.00  0.00              
ATOM    244  CA  ASP P  15      -6.462   6.436  23.616  1.00  0.00              
ATOM    245  C   ASP P  15      -5.162   5.659  23.434  1.00  0.00              
ATOM    246  O   ASP P  15      -4.969   4.600  24.032  1.00  0.00              
ATOM    247  CB  ASP P  15      -6.769   6.598  25.107  1.00  0.00              
ATOM    248  CG  ASP P  15      -5.695   7.340  25.894  1.00  0.00              
ATOM    249  OD1 ASP P  15      -4.664   7.622  25.333  1.00  0.00              
ATOM    250  OD2 ASP P  15      -5.974   7.753  26.993  1.00  0.00              
ATOM    251  H   ASP P  15      -8.269   5.299  23.481  1.00  0.00              
ATOM    252  HA  ASP P  15      -6.291   7.423  23.186  1.00  0.00              
ATOM    253 1HB  ASP P  15      -7.741   7.050  25.304  1.00  0.00              
ATOM    254 2HB  ASP P  15      -6.785   5.551  25.414  1.00  0.00              
ATOM    255  N   THR P  16      -4.272   6.188  22.600  1.00  0.00              
ATOM    256  CA  THR P  16      -3.010   5.524  22.303  1.00  0.00              
ATOM    257  C   THR P  16      -1.920   6.557  22.033  1.00  0.00              
ATOM    258  O   THR P  16      -2.200   7.653  21.554  1.00  0.00              
ATOM    259  CB  THR P  16      -3.131   4.582  21.090  1.00  0.00              
ATOM    260  OG1 THR P  16      -1.893   3.887  20.896  1.00  0.00              
ATOM    261  CG2 THR P  16      -3.468   5.371  19.834  1.00  0.00              
ATOM    262  H   THR P  16      -4.477   7.073  22.160  1.00  0.00              
ATOM    263  HA  THR P  16      -2.688   4.940  23.166  1.00  0.00              
ATOM    264  HB  THR P  16      -3.919   3.855  21.284  1.00  0.00              
ATOM    265  HG1 THR P  16      -2.012   3.202  20.233  1.00  0.00              
ATOM    266 1HG2 THR P  16      -3.550   4.689  18.989  1.00  0.00              
ATOM    267 2HG2 THR P  16      -4.415   5.892  19.975  1.00  0.00              
ATOM    268 3HG2 THR P  16      -2.680   6.097  19.640  1.00  0.00              
ATOM    269  N   ASN P  17      -0.683   6.195  22.346  1.00  0.00              
ATOM    270  CA  ASN P  17       0.455   7.082  22.118  1.00  0.00              
ATOM    271  C   ASN P  17       1.119   6.748  20.787  1.00  0.00              
ATOM    272  O   ASN P  17       1.955   7.500  20.292  1.00  0.00              
ATOM    273  CB  ASN P  17       1.464   7.007  23.249  1.00  0.00              
ATOM    274  CG  ASN P  17       0.966   7.589  24.544  1.00  0.00              
ATOM    275  OD1 ASN P  17       0.136   8.505  24.557  1.00  0.00              
ATOM    276  ND2 ASN P  17       1.528   7.117  25.627  1.00  0.00              
ATOM    277  H   ASN P  17      -0.523   5.284  22.752  1.00  0.00              
ATOM    278  HA  ASN P  17       0.111   8.116  22.056  1.00  0.00              
ATOM    279 1HB  ASN P  17       2.003   6.082  23.457  1.00  0.00              
ATOM    280 2HB  ASN P  17       2.139   7.723  22.780  1.00  0.00              
ATOM    281 1HD2 ASN P  17       1.246   7.458  26.525  1.00  0.00              
ATOM    282 2HD2 ASN P  17       2.238   6.418  25.558  1.00  0.00              
ATOM    283  N   SER P  18       0.666   5.648  20.185  1.00  0.00              
ATOM    284  CA  SER P  18       1.194   5.165  18.913  1.00  0.00              
ATOM    285  C   SER P  18       0.075   4.768  17.979  1.00  0.00              
ATOM    286  O   SER P  18      -0.148   3.561  17.776  1.00  0.00              
ATOM    287  CB  SER P  18       2.129   3.993  19.139  1.00  0.00              
ATOM    288  OG  SER P  18       3.237   4.347  19.920  1.00  0.00              
ATOM    289  H   SER P  18      -0.075   5.132  20.637  1.00  0.00              
ATOM    290  HA  SER P  18       1.857   5.878  18.421  1.00  0.00              
ATOM    291 1HB  SER P  18       1.577   3.200  19.644  1.00  0.00              
ATOM    292 2HB  SER P  18       2.477   3.633  18.172  1.00  0.00              
ATOM    293  HG  SER P  18       3.801   3.579  20.039  1.00  0.00              
ATOM    294  N   GLU P  19      -0.612   5.733  17.427  1.00  0.00              
ATOM    295  CA  GLU P  19      -1.716   5.466  16.516  1.00  0.00              
ATOM    296  C   GLU P  19      -1.237   4.824  15.219  1.00  0.00              
ATOM    297  O   GLU P  19      -1.915   3.963  14.659  1.00  0.00              
ATOM    298  CB  GLU P  19      -2.474   6.760  16.211  1.00  0.00              
ATOM    299  CG  GLU P  19      -3.733   6.568  15.376  1.00  0.00              
ATOM    300  CD  GLU P  19      -4.452   7.872  15.165  1.00  0.00              
ATOM    301  OE1 GLU P  19      -3.970   8.876  15.631  1.00  0.00              
ATOM    302  OE2 GLU P  19      -5.421   7.882  14.443  1.00  0.00              
ATOM    303  H   GLU P  19      -0.370   6.690  17.639  1.00  0.00              
ATOM    304  HA  GLU P  19      -2.406   4.754  16.969  1.00  0.00              
ATOM    305 1HB  GLU P  19      -2.740   7.207  17.169  1.00  0.00              
ATOM    306 2HB  GLU P  19      -1.784   7.417  15.681  1.00  0.00              
ATOM    307 1HG  GLU P  19      -3.546   6.097  14.411  1.00  0.00              
ATOM    308 2HG  GLU P  19      -4.348   5.910  15.987  1.00  0.00              
ATOM    309  N   ALA P  20      -0.071   5.247  14.748  1.00  0.00              
ATOM    310  CA  ALA P  20       0.495   4.720  13.514  1.00  0.00              
ATOM    311  C   ALA P  20       0.824   3.242  13.676  1.00  0.00              
ATOM    312  O   ALA P  20       0.650   2.451  12.751  1.00  0.00              
ATOM    313  CB  ALA P  20       1.724   5.569  13.154  1.00  0.00              
ATOM    314  H   ALA P  20       0.438   5.953  15.260  1.00  0.00              
ATOM    315  HA  ALA P  20      -0.252   4.801  12.724  1.00  0.00              
ATOM    316 1HB  ALA P  20       2.167   5.194  12.231  1.00  0.00              
ATOM    317 2HB  ALA P  20       1.422   6.607  13.016  1.00  0.00              
ATOM    318 3HB  ALA P  20       2.456   5.508  13.958  1.00  0.00              
ATOM    319  N   VAL P  21       1.302   2.875  14.859  1.00  0.00              
ATOM    320  CA  VAL P  21       1.638   1.484  15.152  1.00  0.00              
ATOM    321  C   VAL P  21       0.362   0.658  15.233  1.00  0.00              
ATOM    322  O   VAL P  21       0.314  -0.472  14.741  1.00  0.00              
ATOM    323  CB  VAL P  21       2.424   1.344  16.469  1.00  0.00              
ATOM    324  CG1 VAL P  21       2.587  -0.123  16.839  1.00  0.00              
ATOM    325  CG2 VAL P  21       3.783   2.017  16.353  1.00  0.00              
ATOM    326  H   VAL P  21       1.436   3.575  15.574  1.00  0.00              
ATOM    327  HA  VAL P  21       2.231   1.042  14.350  1.00  0.00              
ATOM    328  HB  VAL P  21       1.881   1.860  17.262  1.00  0.00              
ATOM    329 1HG1 VAL P  21       3.144  -0.203  17.772  1.00  0.00              
ATOM    330 2HG1 VAL P  21       1.605  -0.578  16.963  1.00  0.00              
ATOM    331 3HG1 VAL P  21       3.130  -0.639  16.047  1.00  0.00              
ATOM    332 1HG2 VAL P  21       4.324   1.909  17.292  1.00  0.00              
ATOM    333 2HG2 VAL P  21       4.352   1.549  15.549  1.00  0.00              
ATOM    334 3HG2 VAL P  21       3.647   3.076  16.133  1.00  0.00              
ATOM    335  N   ASP P  22      -0.671   1.222  15.851  1.00  0.00              
ATOM    336  CA  ASP P  22      -1.974   0.569  15.929  1.00  0.00              
ATOM    337  C   ASP P  22      -2.585   0.443  14.538  1.00  0.00              
ATOM    338  O   ASP P  22      -3.309  -0.508  14.254  1.00  0.00              
ATOM    339  CB  ASP P  22      -2.915   1.342  16.855  1.00  0.00              
ATOM    340  CG  ASP P  22      -2.600   1.196  18.338  1.00  0.00              
ATOM    341  OD1 ASP P  22      -1.827   0.332  18.678  1.00  0.00              
ATOM    342  OD2 ASP P  22      -3.008   2.041  19.097  1.00  0.00              
ATOM    343  H   ASP P  22      -0.549   2.129  16.279  1.00  0.00              
ATOM    344  HA  ASP P  22      -1.857  -0.442  16.321  1.00  0.00              
ATOM    345 1HB  ASP P  22      -2.998   2.400  16.605  1.00  0.00              
ATOM    346 2HB  ASP P  22      -3.857   0.840  16.633  1.00  0.00              
ATOM    347  N   ALA P  23      -2.292   1.411  13.676  1.00  0.00              
ATOM    348  CA  ALA P  23      -2.758   1.377  12.295  1.00  0.00              
ATOM    349  C   ALA P  23      -2.095   0.226  11.546  1.00  0.00              
ATOM    350  O   ALA P  23      -2.744  -0.488  10.784  1.00  0.00              
ATOM    351  CB  ALA P  23      -2.630   2.705  11.566  1.00  0.00              
ATOM    352  H   ALA P  23      -1.731   2.191  13.987  1.00  0.00              
ATOM    353  HA  ALA P  23      -3.816   1.115  12.290  1.00  0.00              
ATOM    354 1HB  ALA P  23      -2.998   2.595  10.546  1.00  0.00              
ATOM    355 2HB  ALA P  23      -3.218   3.463  12.084  1.00  0.00              
ATOM    356 3HB  ALA P  23      -1.585   3.008  11.543  1.00  0.00              
ATOM    357  N   ALA P  24      -0.795   0.056  11.770  1.00  0.00              
ATOM    358  CA  ALA P  24      -0.076  -1.070  11.163  1.00  0.00              
ATOM    359  C   ALA P  24      -0.601  -2.390  11.710  1.00  0.00              
ATOM    360  O   ALA P  24      -0.718  -3.404  10.991  1.00  0.00              
ATOM    361  CB  ALA P  24       1.421  -0.957  11.462  1.00  0.00              
ATOM    362  H   ALA P  24      -0.291   0.701  12.361  1.00  0.00              
ATOM    363  HA  ALA P  24      -0.222  -1.036  10.083  1.00  0.00              
ATOM    364 1HB  ALA P  24       1.946  -1.797  11.007  1.00  0.00              
ATOM    365 2HB  ALA P  24       1.806  -0.023  11.051  1.00  0.00              
ATOM    366 3HB  ALA P  24       1.579  -0.972  12.539  1.00  0.00              
ATOM    367  N   GLU P  25      -0.897  -2.410  12.988  1.00  0.00              
ATOM    368  CA  GLU P  25      -1.465  -3.627  13.540  1.00  0.00              
ATOM    369  C   GLU P  25      -2.776  -3.924  12.842  1.00  0.00              
ATOM    370  O   GLU P  25      -3.038  -5.087  12.482  1.00  0.00              
ATOM    371  CB  GLU P  25      -1.675  -3.500  15.051  1.00  0.00              
ATOM    372  CG  GLU P  25      -2.330  -4.712  15.698  1.00  0.00              
ATOM    373  CD  GLU P  25      -2.535  -4.500  17.173  1.00  0.00              
ATOM    374  OE1 GLU P  25      -2.092  -3.496  17.676  1.00  0.00              
ATOM    375  OE2 GLU P  25      -3.230  -5.283  17.774  1.00  0.00              
ATOM    376  H   GLU P  25      -0.747  -1.618  13.596  1.00  0.00              
ATOM    377  HA  GLU P  25      -0.791  -4.465  13.357  1.00  0.00              
ATOM    378 1HB  GLU P  25      -0.693  -3.337  15.496  1.00  0.00              
ATOM    379 2HB  GLU P  25      -2.298  -2.620  15.213  1.00  0.00              
ATOM    380 1HG  GLU P  25      -3.277  -4.991  15.237  1.00  0.00              
ATOM    381 2HG  GLU P  25      -1.604  -5.508  15.543  1.00  0.00              
ATOM    382  N   ALA P  26      -3.607  -2.895  12.678  1.00  0.00              
ATOM    383  CA  ALA P  26      -4.904  -3.091  12.018  1.00  0.00              
ATOM    384  C   ALA P  26      -4.740  -3.616  10.552  1.00  0.00              
ATOM    385  O   ALA P  26      -5.394  -4.580  10.138  1.00  0.00              
ATOM    386  CB  ALA P  26      -5.727  -1.823  12.072  1.00  0.00              
ATOM    387  H   ALA P  26      -3.355  -1.973  13.004  1.00  0.00              
ATOM    388  HA  ALA P  26      -5.448  -3.878  12.541  1.00  0.00              
ATOM    389 1HB  ALA P  26      -6.684  -1.990  11.577  1.00  0.00              
ATOM    390 2HB  ALA P  26      -5.900  -1.545  13.111  1.00  0.00              
ATOM    391 3HB  ALA P  26      -5.193  -1.021  11.565  1.00  0.00              
ATOM    392  N   GLU P  27      -3.805  -3.018   9.817  1.00  0.00              
ATOM    393  CA  GLU P  27      -3.532  -3.349   8.410  1.00  0.00              
ATOM    394  C   GLU P  27      -3.090  -4.813   8.309  1.00  0.00              
ATOM    395  O   GLU P  27      -3.639  -5.589   7.568  1.00  0.00              
ATOM    396  CB  GLU P  27      -2.462  -2.424   7.825  1.00  0.00              
ATOM    397  CG  GLU P  27      -2.107  -2.713   6.373  1.00  0.00              
ATOM    398  CD  GLU P  27      -1.029  -1.788   5.880  1.00  0.00              
ATOM    399  OE1 GLU P  27      -0.628  -0.925   6.623  1.00  0.00              
ATOM    400  OE2 GLU P  27      -0.526  -2.015   4.805  1.00  0.00              
ATOM    401  H   GLU P  27      -3.260  -2.298  10.267  1.00  0.00              
ATOM    402  HA  GLU P  27      -4.442  -3.236   7.820  1.00  0.00              
ATOM    403 1HB  GLU P  27      -2.841  -1.406   7.910  1.00  0.00              
ATOM    404 2HB  GLU P  27      -1.572  -2.534   8.445  1.00  0.00              
ATOM    405 1HG  GLU P  27      -1.808  -3.745   6.197  1.00  0.00              
ATOM    406 2HG  GLU P  27      -3.033  -2.508   5.838  1.00  0.00              
ATOM    407  N   LYS P  28      -2.145  -5.196   9.158  1.00  0.00              
ATOM    408  CA  LYS P  28      -1.521  -6.519   9.146  1.00  0.00              
ATOM    409  C   LYS P  28      -2.546  -7.577   9.497  1.00  0.00              
ATOM    410  O   LYS P  28      -2.560  -8.666   8.925  1.00  0.00              
ATOM    411  CB  LYS P  28      -0.343  -6.581  10.120  1.00  0.00              
ATOM    412  CG  LYS P  28       0.880  -5.787   9.680  1.00  0.00              
ATOM    413  CD  LYS P  28       1.988  -5.855  10.721  1.00  0.00              
ATOM    414  CE  LYS P  28       3.193  -5.026  10.302  1.00  0.00              
ATOM    415  NZ  LYS P  28       4.286  -5.086  11.310  1.00  0.00              
ATOM    416  H   LYS P  28      -1.851  -4.520   9.848  1.00  0.00              
ATOM    417  HA  LYS P  28      -1.150  -6.743   8.145  1.00  0.00              
ATOM    418 1HB  LYS P  28      -0.700  -6.197  11.077  1.00  0.00              
ATOM    419 2HB  LYS P  28      -0.073  -7.631  10.230  1.00  0.00              
ATOM    420 1HG  LYS P  28       1.240  -6.200   8.737  1.00  0.00              
ATOM    421 2HG  LYS P  28       0.584  -4.749   9.532  1.00  0.00              
ATOM    422 1HD  LYS P  28       1.598  -5.479  11.668  1.00  0.00              
ATOM    423 2HD  LYS P  28       2.288  -6.896  10.841  1.00  0.00              
ATOM    424 1HE  LYS P  28       3.557  -5.408   9.350  1.00  0.00              
ATOM    425 2HE  LYS P  28       2.870  -3.993  10.178  1.00  0.00              
ATOM    426 1HZ  LYS P  28       5.065  -4.524  10.995  1.00  0.00              
ATOM    427 2HZ  LYS P  28       3.950  -4.730  12.194  1.00  0.00              
ATOM    428 3HZ  LYS P  28       4.586  -6.043  11.425  1.00  0.00              
ATOM    429  N   LYS P  29      -3.334  -7.309  10.528  1.00  0.00              
ATOM    430  CA  LYS P  29      -4.302  -8.299  10.907  1.00  0.00              
ATOM    431  C   LYS P  29      -5.468  -8.398   9.888  1.00  0.00              
ATOM    432  O   LYS P  29      -5.990  -9.499   9.695  1.00  0.00              
ATOM    433  CB  LYS P  29      -4.836  -7.973  12.303  1.00  0.00              
ATOM    434  CG  LYS P  29      -3.849  -8.251  13.433  1.00  0.00              
ATOM    435  CD  LYS P  29      -4.447  -7.892  14.787  1.00  0.00              
ATOM    436  CE  LYS P  29      -3.549  -8.355  15.926  1.00  0.00              
ATOM    437  NZ  LYS P  29      -4.058  -7.907  17.251  1.00  0.00              
ATOM    438  H   LYS P  29      -3.280  -6.447  11.051  1.00  0.00              
ATOM    439  HA  LYS P  29      -3.836  -9.285  10.922  1.00  0.00              
ATOM    440 1HB  LYS P  29      -5.102  -6.916  12.304  1.00  0.00              
ATOM    441 2HB  LYS P  29      -5.734  -8.573  12.449  1.00  0.00              
ATOM    442 1HG  LYS P  29      -3.593  -9.311  13.416  1.00  0.00              
ATOM    443 2HG  LYS P  29      -2.951  -7.659  13.262  1.00  0.00              
ATOM    444 1HD  LYS P  29      -4.570  -6.809  14.836  1.00  0.00              
ATOM    445 2HD  LYS P  29      -5.422  -8.372  14.874  1.00  0.00              
ATOM    446 1HE  LYS P  29      -3.502  -9.443  15.904  1.00  0.00              
ATOM    447 2HE  LYS P  29      -2.552  -7.945  15.763  1.00  0.00              
ATOM    448 1HZ  LYS P  29      -3.436  -8.233  17.978  1.00  0.00              
ATOM    449 2HZ  LYS P  29      -4.101  -6.898  17.272  1.00  0.00              
ATOM    450 3HZ  LYS P  29      -4.981  -8.287  17.402  1.00  0.00              
ATOM    451  N   PHE P  30      -5.890  -7.280   9.275  1.00  0.00              
ATOM    452  CA  PHE P  30      -6.928  -7.336   8.224  1.00  0.00              
ATOM    453  C   PHE P  30      -6.438  -8.103   6.993  1.00  0.00              
ATOM    454  O   PHE P  30      -7.131  -8.960   6.459  1.00  0.00              
ATOM    455  CB  PHE P  30      -7.361  -5.926   7.820  1.00  0.00              
ATOM    456  CG  PHE P  30      -8.012  -5.150   8.930  1.00  0.00              
ATOM    457  CD1 PHE P  30      -8.311  -5.760  10.139  1.00  0.00              
ATOM    458  CD2 PHE P  30      -8.327  -3.810   8.767  1.00  0.00              
ATOM    459  CE1 PHE P  30      -8.910  -5.048  11.161  1.00  0.00              
ATOM    460  CE2 PHE P  30      -8.925  -3.095   9.787  1.00  0.00              
ATOM    461  CZ  PHE P  30      -9.217  -3.715  10.985  1.00  0.00              
ATOM    462  H   PHE P  30      -5.497  -6.386   9.530  1.00  0.00              
ATOM    463  HA  PHE P  30      -7.802  -7.874   8.596  1.00  0.00              
ATOM    464 1HB  PHE P  30      -6.497  -5.345   7.500  1.00  0.00              
ATOM    465 2HB  PHE P  30      -8.085  -5.975   7.008  1.00  0.00              
ATOM    466  HD1 PHE P  30      -8.067  -6.814  10.279  1.00  0.00              
ATOM    467  HD2 PHE P  30      -8.097  -3.320   7.821  1.00  0.00              
ATOM    468  HE1 PHE P  30      -9.139  -5.540  12.106  1.00  0.00              
ATOM    469  HE2 PHE P  30      -9.167  -2.042   9.647  1.00  0.00              
ATOM    470  HZ  PHE P  30      -9.690  -3.154  11.789  1.00  0.00              
ATOM    471  N   LYS P  31      -5.193  -7.887   6.610  1.00  0.00              
ATOM    472  CA  LYS P  31      -4.663  -8.567   5.457  1.00  0.00              
ATOM    473  C   LYS P  31      -4.336 -10.043   5.759  1.00  0.00              
ATOM    474  O   LYS P  31      -4.489 -10.872   4.874  1.00  0.00              
ATOM    475  CB  LYS P  31      -3.417  -7.836   4.954  1.00  0.00              
ATOM    476  CG  LYS P  31      -3.701  -6.498   4.284  1.00  0.00              
ATOM    477  CD  LYS P  31      -2.412  -5.788   3.897  1.00  0.00              
ATOM    478  CE  LYS P  31      -2.692  -4.536   3.080  1.00  0.00              
ATOM    479  NZ  LYS P  31      -1.448  -3.776   2.782  1.00  0.00              
ATOM    480  H   LYS P  31      -4.602  -7.245   7.118  1.00  0.00              
ATOM    481  HA  LYS P  31      -5.409  -8.585   4.663  1.00  0.00              
ATOM    482 1HB  LYS P  31      -2.768  -7.680   5.816  1.00  0.00              
ATOM    483 2HB  LYS P  31      -2.922  -8.499   4.243  1.00  0.00              
ATOM    484 1HG  LYS P  31      -4.300  -6.678   3.391  1.00  0.00              
ATOM    485 2HG  LYS P  31      -4.264  -5.876   4.979  1.00  0.00              
ATOM    486 1HD  LYS P  31      -1.878  -5.516   4.809  1.00  0.00              
ATOM    487 2HD  LYS P  31      -1.800  -6.474   3.311  1.00  0.00              
ATOM    488 1HE  LYS P  31      -3.167  -4.836   2.147  1.00  0.00              
ATOM    489 2HE  LYS P  31      -3.376  -3.904   3.647  1.00  0.00              
ATOM    490 1HZ  LYS P  31      -1.678  -2.955   2.240  1.00  0.00              
ATOM    491 2HZ  LYS P  31      -1.008  -3.496   3.647  1.00  0.00              
ATOM    492 3HZ  LYS P  31      -0.815  -4.361   2.255  1.00  0.00              
ATOM    493  N   GLN P  32      -3.890 -10.372   6.983  1.00  0.00              
ATOM    494  CA  GLN P  32      -3.629 -11.772   7.369  1.00  0.00              
ATOM    495  C   GLN P  32      -4.885 -12.546   7.372  1.00  0.00              
ATOM    496  O   GLN P  32      -4.933 -13.603   6.823  1.00  0.00              
ATOM    497  CB  GLN P  32      -2.984 -11.866   8.754  1.00  0.00              
ATOM    498  CG  GLN P  32      -2.692 -13.285   9.210  1.00  0.00              
ATOM    499  CD  GLN P  32      -1.678 -13.981   8.322  1.00  0.00              
ATOM    500  OE1 GLN P  32      -0.605 -13.441   8.039  1.00  0.00              
ATOM    501  NE2 GLN P  32      -2.014 -15.185   7.872  1.00  0.00              
ATOM    502  H   GLN P  32      -3.729  -9.638   7.657  1.00  0.00              
ATOM    503  HA  GLN P  32      -2.961 -12.233   6.642  1.00  0.00              
ATOM    504 1HB  GLN P  32      -2.057 -11.294   8.709  1.00  0.00              
ATOM    505 2HB  GLN P  32      -3.671 -11.389   9.454  1.00  0.00              
ATOM    506 1HG  GLN P  32      -2.458 -13.536  10.244  1.00  0.00              
ATOM    507 2HG  GLN P  32      -3.685 -13.662   8.962  1.00  0.00              
ATOM    508 1HE2 GLN P  32      -1.386 -15.692   7.281  1.00  0.00              
ATOM    509 2HE2 GLN P  32      -2.895 -15.585   8.124  1.00  0.00              
ATOM    510  N   TYR P  33      -5.929 -12.007   7.957  1.00  0.00              
ATOM    511  CA  TYR P  33      -7.228 -12.677   7.978  1.00  0.00              
ATOM    512  C   TYR P  33      -7.831 -12.828   6.570  1.00  0.00              
ATOM    513  O   TYR P  33      -8.449 -13.856   6.253  1.00  0.00              
ATOM    514  CB  TYR P  33      -8.196 -11.912   8.883  1.00  0.00              
ATOM    515  CG  TYR P  33      -7.798 -11.907  10.342  1.00  0.00              
ATOM    516  CD1 TYR P  33      -6.557 -12.380  10.744  1.00  0.00              
ATOM    517  CD2 TYR P  33      -8.663 -11.427  11.313  1.00  0.00              
ATOM    518  CE1 TYR P  33      -6.188 -12.378  12.075  1.00  0.00              
ATOM    519  CE2 TYR P  33      -8.305 -11.419  12.647  1.00  0.00              
ATOM    520  CZ  TYR P  33      -7.066 -11.896  13.025  1.00  0.00              
ATOM    521  OH  TYR P  33      -6.704 -11.889  14.352  1.00  0.00              
ATOM    522  H   TYR P  33      -5.833 -11.106   8.403  1.00  0.00              
ATOM    523  HA  TYR P  33      -7.114 -13.692   8.361  1.00  0.00              
ATOM    524 1HB  TYR P  33      -8.240 -10.886   8.514  1.00  0.00              
ATOM    525 2HB  TYR P  33      -9.175 -12.380   8.775  1.00  0.00              
ATOM    526  HD1 TYR P  33      -5.869 -12.760   9.988  1.00  0.00              
ATOM    527  HD2 TYR P  33      -9.640 -11.052  11.009  1.00  0.00              
ATOM    528  HE1 TYR P  33      -5.210 -12.753  12.376  1.00  0.00              
ATOM    529  HE2 TYR P  33      -9.000 -11.038  13.396  1.00  0.00              
ATOM    530  HH  TYR P  33      -5.823 -12.242  14.503  1.00  0.00              
ATOM    531  N   ALA P  34      -7.677 -11.782   5.759  1.00  0.00              
ATOM    532  CA  ALA P  34      -8.149 -11.795   4.375  1.00  0.00              
ATOM    533  C   ALA P  34      -7.530 -12.982   3.672  1.00  0.00              
ATOM    534  O   ALA P  34      -8.200 -13.825   3.103  1.00  0.00              
ATOM    535  CB  ALA P  34      -7.748 -10.483   3.685  1.00  0.00              
ATOM    536  H   ALA P  34      -7.219 -10.956   6.116  1.00  0.00              
ATOM    537  HA  ALA P  34      -9.236 -11.877   4.377  1.00  0.00              
ATOM    538 1HB  ALA P  34      -8.100 -10.493   2.654  1.00  0.00              
ATOM    539 2HB  ALA P  34      -8.196  -9.642   4.214  1.00  0.00              
ATOM    540 3HB  ALA P  34      -6.663 -10.383   3.697  1.00  0.00              
ATOM    541  N   ASN P  35      -6.241 -13.117   3.830  1.00  0.00              
ATOM    542  CA  ASN P  35      -5.522 -14.233   3.283  1.00  0.00              
ATOM    543  C   ASN P  35      -5.936 -15.582   3.911  1.00  0.00              
ATOM    544  O   ASN P  35      -5.990 -16.576   3.243  1.00  0.00              
ATOM    545  CB  ASN P  35      -4.027 -14.017   3.427  1.00  0.00              
ATOM    546  CG  ASN P  35      -3.471 -12.987   2.484  1.00  0.00              
ATOM    547  OD1 ASN P  35      -4.072 -12.673   1.450  1.00  0.00              
ATOM    548  ND2 ASN P  35      -2.288 -12.520   2.791  1.00  0.00              
ATOM    549  H   ASN P  35      -5.736 -12.415   4.352  1.00  0.00              
ATOM    550  HA  ASN P  35      -5.750 -14.335   2.220  1.00  0.00              
ATOM    551 1HB  ASN P  35      -3.575 -13.883   4.410  1.00  0.00              
ATOM    552 2HB  ASN P  35      -3.783 -15.009   3.047  1.00  0.00              
ATOM    553 1HD2 ASN P  35      -1.856 -11.831   2.209  1.00  0.00              
ATOM    554 2HD2 ASN P  35      -1.816 -12.851   3.608  1.00  0.00              
ATOM    555  N   ASP P  36      -6.267 -15.623   5.180  1.00  0.00              
ATOM    556  CA  ASP P  36      -6.660 -16.887   5.776  1.00  0.00              
ATOM    557  C   ASP P  36      -7.964 -17.366   5.126  1.00  0.00              
ATOM    558  O   ASP P  36      -8.284 -18.558   5.116  1.00  0.00              
ATOM    559  CB  ASP P  36      -6.826 -16.746   7.291  1.00  0.00              
ATOM    560  CG  ASP P  36      -5.519 -16.579   8.054  1.00  0.00              
ATOM    561  OD1 ASP P  36      -4.481 -16.762   7.463  1.00  0.00              
ATOM    562  OD2 ASP P  36      -5.561 -16.120   9.170  1.00  0.00              
ATOM    563  H   ASP P  36      -6.255 -14.792   5.753  1.00  0.00              
ATOM    564  HA  ASP P  36      -5.896 -17.640   5.581  1.00  0.00              
ATOM    565 1HB  ASP P  36      -7.519 -15.956   7.581  1.00  0.00              
ATOM    566 2HB  ASP P  36      -7.262 -17.718   7.526  1.00  0.00              
ATOM    567  N   HIS P  37      -8.801 -16.405   4.764  1.00  0.00              
ATOM    568  CA  HIS P  37     -10.113 -16.688   4.203  1.00  0.00              
ATOM    569  C   HIS P  37     -10.104 -16.697   2.664  1.00  0.00              
ATOM    570  O   HIS P  37     -11.109 -17.031   2.064  1.00  0.00              
ATOM    571  CB  HIS P  37     -11.133 -15.665   4.715  1.00  0.00              
ATOM    572  CG  HIS P  37     -11.381 -15.748   6.189  1.00  0.00              
ATOM    573  ND1 HIS P  37     -11.931 -16.861   6.790  1.00  0.00              
ATOM    574  CD2 HIS P  37     -11.154 -14.857   7.183  1.00  0.00              
ATOM    575  CE1 HIS P  37     -12.031 -16.651   8.091  1.00  0.00              
ATOM    576  NE2 HIS P  37     -11.567 -15.443   8.354  1.00  0.00              
ATOM    577  H   HIS P  37      -8.513 -15.445   4.884  1.00  0.00              
ATOM    578  HA  HIS P  37     -10.431 -17.686   4.501  1.00  0.00              
ATOM    579 1HB  HIS P  37     -10.784 -14.652   4.514  1.00  0.00              
ATOM    580 2HB  HIS P  37     -12.096 -15.820   4.228  1.00  0.00              
ATOM    581  HD1 HIS P  37     -12.145 -17.729   6.342  1.00  0.00              
ATOM    582  HD2 HIS P  37     -10.738 -13.849   7.193  1.00  0.00              
ATOM    583  HE1 HIS P  37     -12.443 -17.417   8.747  1.00  0.00              
ATOM    584  N   GLY P  38      -8.942 -16.387   2.082  1.00  0.00              
ATOM    585  CA  GLY P  38      -8.758 -16.276   0.648  1.00  0.00              
ATOM    586  C   GLY P  38      -9.148 -14.980  -0.075  1.00  0.00              
ATOM    587  O   GLY P  38      -9.202 -14.995  -1.284  1.00  0.00              
ATOM    588  H   GLY P  38      -8.154 -16.224   2.693  1.00  0.00              
ATOM    589 1HA  GLY P  38      -7.702 -16.411   0.413  1.00  0.00              
ATOM    590 2HA  GLY P  38      -9.341 -17.050   0.153  1.00  0.00              
ATOM    591  N   VAL P  39      -9.406 -13.893   0.647  1.00  0.00              
ATOM    592  CA  VAL P  39      -9.790 -12.629   0.056  1.00  0.00              
ATOM    593  C   VAL P  39      -8.546 -12.008  -0.528  1.00  0.00              
ATOM    594  O   VAL P  39      -7.548 -11.821   0.170  1.00  0.00              
ATOM    595  CB  VAL P  39     -10.431 -11.669   1.076  1.00  0.00              
ATOM    596  CG1 VAL P  39     -10.741 -10.330   0.423  1.00  0.00              
ATOM    597  CG2 VAL P  39     -11.694 -12.279   1.663  1.00  0.00              
ATOM    598  H   VAL P  39      -9.328 -13.962   1.651  1.00  0.00              
ATOM    599  HA  VAL P  39     -10.498 -12.772  -0.761  1.00  0.00              
ATOM    600  HB  VAL P  39      -9.738 -11.517   1.903  1.00  0.00              
ATOM    601 1HG1 VAL P  39     -11.193  -9.663   1.158  1.00  0.00              
ATOM    602 2HG1 VAL P  39      -9.820  -9.885   0.049  1.00  0.00              
ATOM    603 3HG1 VAL P  39     -11.435 -10.480  -0.404  1.00  0.00              
ATOM    604 1HG2 VAL P  39     -12.133 -11.588   2.381  1.00  0.00              
ATOM    605 2HG2 VAL P  39     -12.408 -12.475   0.863  1.00  0.00              
ATOM    606 3HG2 VAL P  39     -11.446 -13.215   2.165  1.00  0.00              
ATOM    607  N   ASP P  40      -8.597 -11.676  -1.813  1.00  0.00              
ATOM    608  CA  ASP P  40      -7.491 -11.066  -2.478  1.00  0.00              
ATOM    609  C   ASP P  40      -8.020  -9.839  -3.195  1.00  0.00              
ATOM    610  O   ASP P  40      -8.485  -9.946  -4.320  1.00  0.00              
ATOM    611  CB  ASP P  40      -6.823 -12.038  -3.454  1.00  0.00              
ATOM    612  CG  ASP P  40      -5.584 -11.483  -4.144  1.00  0.00              
ATOM    613  OD1 ASP P  40      -5.253 -10.346  -3.905  1.00  0.00              
ATOM    614  OD2 ASP P  40      -4.891 -12.243  -4.778  1.00  0.00              
ATOM    615  H   ASP P  40      -9.443 -11.862  -2.334  1.00  0.00              
ATOM    616  HA  ASP P  40      -6.747 -10.753  -1.745  1.00  0.00              
ATOM    617 1HB  ASP P  40      -6.588 -13.006  -3.010  1.00  0.00              
ATOM    618 2HB  ASP P  40      -7.623 -12.156  -4.185  1.00  0.00              
ATOM    619  N   GLY P  41      -8.035  -8.679  -2.567  1.00  0.00              
ATOM    620  CA  GLY P  41      -8.543  -7.525  -3.285  1.00  0.00              
ATOM    621  C   GLY P  41      -7.641  -6.299  -3.311  1.00  0.00              
ATOM    622  O   GLY P  41      -6.442  -6.460  -3.063  1.00  0.00              
ATOM    623  H   GLY P  41      -7.711  -8.564  -1.617  1.00  0.00              
ATOM    624 1HA  GLY P  41      -8.718  -7.801  -4.325  1.00  0.00              
ATOM    625 2HA  GLY P  41      -9.481  -7.208  -2.831  1.00  0.00              
ATOM    626  N   GLU P  42      -8.163  -5.120  -3.683  1.00  0.00              
ATOM    627  CA  GLU P  42      -7.404  -3.857  -3.694  1.00  0.00              
ATOM    628  C   GLU P  42      -7.602  -3.283  -2.332  1.00  0.00              
ATOM    629  O   GLU P  42      -8.703  -3.224  -1.843  1.00  0.00              
ATOM    630  CB  GLU P  42      -7.881  -2.885  -4.776  1.00  0.00              
ATOM    631  CG  GLU P  42      -7.737  -3.407  -6.197  1.00  0.00              
ATOM    632  CD  GLU P  42      -8.247  -2.407  -7.200  1.00  0.00              
ATOM    633  OE1 GLU P  42      -8.710  -1.370  -6.793  1.00  0.00              
ATOM    634  OE2 GLU P  42      -8.071  -2.632  -8.374  1.00  0.00              
ATOM    635  H   GLU P  42      -9.132  -5.114  -3.970  1.00  0.00              
ATOM    636  HA  GLU P  42      -6.349  -4.060  -3.881  1.00  0.00              
ATOM    637 1HB  GLU P  42      -8.931  -2.672  -4.573  1.00  0.00              
ATOM    638 2HB  GLU P  42      -7.297  -1.971  -4.664  1.00  0.00              
ATOM    639 1HG  GLU P  42      -6.717  -3.690  -6.454  1.00  0.00              
ATOM    640 2HG  GLU P  42      -8.373  -4.291  -6.211  1.00  0.00              
ATOM    641  N   TRP P  43      -6.543  -2.730  -1.770  1.00  0.00              
ATOM    642  CA  TRP P  43      -6.533  -2.179  -0.416  1.00  0.00              
ATOM    643  C   TRP P  43      -6.308  -0.716  -0.350  1.00  0.00              
ATOM    644  O   TRP P  43      -5.500  -0.203  -1.115  1.00  0.00              
ATOM    645  CB  TRP P  43      -5.461  -2.873   0.427  1.00  0.00              
ATOM    646  CG  TRP P  43      -5.796  -4.293   0.771  1.00  0.00              
ATOM    647  CD1 TRP P  43      -5.577  -5.392  -0.004  1.00  0.00              
ATOM    648  CD2 TRP P  43      -6.409  -4.766   1.977  1.00  0.00              
ATOM    649  NE1 TRP P  43      -6.016  -6.521   0.642  1.00  0.00              
ATOM    650  CE2 TRP P  43      -6.530  -6.162   1.862  1.00  0.00              
ATOM    651  CE3 TRP P  43      -6.866  -4.141   3.143  1.00  0.00              
ATOM    652  CZ2 TRP P  43      -7.088  -6.944   2.862  1.00  0.00              
ATOM    653  CZ3 TRP P  43      -7.424  -4.925   4.146  1.00  0.00              
ATOM    654  CH2 TRP P  43      -7.531  -6.286   4.010  1.00  0.00              
ATOM    655  H   TRP P  43      -5.698  -2.693  -2.323  1.00  0.00              
ATOM    656  HA  TRP P  43      -7.503  -2.335   0.054  1.00  0.00              
ATOM    657 1HB  TRP P  43      -4.514  -2.898  -0.112  1.00  0.00              
ATOM    658 2HB  TRP P  43      -5.328  -2.346   1.372  1.00  0.00              
ATOM    659  HD1 TRP P  43      -5.111  -5.227  -0.974  1.00  0.00              
ATOM    660  HE1 TRP P  43      -5.969  -7.463   0.279  1.00  0.00              
ATOM    661  HE3 TRP P  43      -6.803  -3.065   3.305  1.00  0.00              
ATOM    662  HZ2 TRP P  43      -7.154  -8.022   2.712  1.00  0.00              
ATOM    663  HZ3 TRP P  43      -7.777  -4.426   5.049  1.00  0.00              
ATOM    664  HH2 TRP P  43      -7.975  -6.865   4.820  1.00  0.00              
ATOM    665  N   THR P  44      -7.008  -0.017   0.533  1.00  0.00              
ATOM    666  CA  THR P  44      -6.733   1.407   0.738  1.00  0.00              
ATOM    667  C   THR P  44      -7.130   1.746   2.164  1.00  0.00              
ATOM    668  O   THR P  44      -7.514   0.831   2.920  1.00  0.00              
ATOM    669  CB  THR P  44      -7.498   2.310  -0.247  1.00  0.00              
ATOM    670  OG1 THR P  44      -7.011   3.654  -0.144  1.00  0.00              
ATOM    671  CG2 THR P  44      -8.988   2.289   0.059  1.00  0.00              
ATOM    672  H   THR P  44      -7.738  -0.459   1.072  1.00  0.00              
ATOM    673  HA  THR P  44      -5.667   1.598   0.613  1.00  0.00              
ATOM    674  HB  THR P  44      -7.331   1.949  -1.261  1.00  0.00              
ATOM    675  HG1 THR P  44      -7.490   4.215  -0.759  1.00  0.00              
ATOM    676 1HG2 THR P  44      -9.512   2.933  -0.648  1.00  0.00              
ATOM    677 2HG2 THR P  44      -9.363   1.270  -0.030  1.00  0.00              
ATOM    678 3HG2 THR P  44      -9.156   2.651   1.072  1.00  0.00              
ATOM    679  N   TYR P  45      -6.919   3.017   2.571  1.00  0.00              
ATOM    680  CA  TYR P  45      -7.208   3.487   3.917  1.00  0.00              
ATOM    681  C   TYR P  45      -7.592   4.953   3.845  1.00  0.00              
ATOM    682  O   TYR P  45      -7.036   5.705   3.044  1.00  0.00              
ATOM    683  CB  TYR P  45      -6.006   3.289   4.844  1.00  0.00              
ATOM    684  CG  TYR P  45      -6.186   3.894   6.219  1.00  0.00              
ATOM    685  CD1 TYR P  45      -7.090   3.356   7.122  1.00  0.00              
ATOM    686  CD2 TYR P  45      -5.448   5.002   6.609  1.00  0.00              
ATOM    687  CE1 TYR P  45      -7.259   3.905   8.378  1.00  0.00              
ATOM    688  CE2 TYR P  45      -5.607   5.559   7.863  1.00  0.00              
ATOM    689  CZ  TYR P  45      -6.514   5.008   8.745  1.00  0.00              
ATOM    690  OH  TYR P  45      -6.676   5.559   9.996  1.00  0.00              
ATOM    691  H   TYR P  45      -6.540   3.665   1.895  1.00  0.00              
ATOM    692  HA  TYR P  45      -8.052   2.933   4.329  1.00  0.00              
ATOM    693 1HB  TYR P  45      -5.846   2.214   4.939  1.00  0.00              
ATOM    694 2HB  TYR P  45      -5.144   3.743   4.356  1.00  0.00              
ATOM    695  HD1 TYR P  45      -7.675   2.485   6.825  1.00  0.00              
ATOM    696  HD2 TYR P  45      -4.734   5.433   5.908  1.00  0.00              
ATOM    697  HE1 TYR P  45      -7.973   3.472   9.078  1.00  0.00              
ATOM    698  HE2 TYR P  45      -5.019   6.431   8.151  1.00  0.00              
ATOM    699  HH  TYR P  45      -6.117   6.325  10.144  1.00  0.00              
ATOM    700  N   ASP P  46      -8.707   5.229   4.479  1.00  0.00              
ATOM    701  CA  ASP P  46      -9.243   6.576   4.644  1.00  0.00              
ATOM    702  C   ASP P  46      -9.089   7.048   6.070  1.00  0.00              
ATOM    703  O   ASP P  46      -9.865   6.733   6.967  1.00  0.00              
ATOM    704  CB  ASP P  46     -10.717   6.628   4.234  1.00  0.00              
ATOM    705  CG  ASP P  46     -11.348   8.011   4.330  1.00  0.00              
ATOM    706  OD1 ASP P  46     -10.686   8.914   4.782  1.00  0.00              
ATOM    707  OD2 ASP P  46     -12.424   8.188   3.811  1.00  0.00              
ATOM    708  H   ASP P  46      -9.212   4.447   4.870  1.00  0.00              
ATOM    709  HA  ASP P  46      -8.686   7.274   4.019  1.00  0.00              
ATOM    710 1HB  ASP P  46     -10.908   6.210   3.245  1.00  0.00              
ATOM    711 2HB  ASP P  46     -11.151   5.978   4.994  1.00  0.00              
ATOM    712  N   ASP P  47      -8.075   7.877   6.266  1.00  0.00              
ATOM    713  CA  ASP P  47      -7.748   8.461   7.554  1.00  0.00              
ATOM    714  C   ASP P  47      -8.819   9.314   8.176  1.00  0.00              
ATOM    715  O   ASP P  47      -8.956   9.314   9.402  1.00  0.00              
ATOM    716  CB  ASP P  47      -6.469   9.293   7.426  1.00  0.00              
ATOM    717  CG  ASP P  47      -5.953   9.861   8.740  1.00  0.00              
ATOM    718  OD1 ASP P  47      -5.701   9.091   9.638  1.00  0.00              
ATOM    719  OD2 ASP P  47      -5.668  11.033   8.787  1.00  0.00              
ATOM    720  H   ASP P  47      -7.507   8.107   5.464  1.00  0.00              
ATOM    721  HA  ASP P  47      -7.588   7.670   8.288  1.00  0.00              
ATOM    722 1HB  ASP P  47      -5.660   8.771   6.914  1.00  0.00              
ATOM    723 2HB  ASP P  47      -6.832  10.107   6.797  1.00  0.00              
ATOM    724  N   ALA P  48      -9.576  10.025   7.345  1.00  0.00              
ATOM    725  CA  ALA P  48     -10.675  10.878   7.792  1.00  0.00              
ATOM    726  C   ALA P  48     -11.776  10.056   8.416  1.00  0.00              
ATOM    727  O   ALA P  48     -12.613  10.613   9.181  1.00  0.00              
ATOM    728  CB  ALA P  48     -11.152  11.698   6.582  1.00  0.00              
ATOM    729  H   ALA P  48      -9.371   9.964   6.358  1.00  0.00              
ATOM    730  HA  ALA P  48     -10.304  11.546   8.570  1.00  0.00              
ATOM    731 1HB  ALA P  48     -11.974  12.346   6.885  1.00  0.00              
ATOM    732 2HB  ALA P  48     -10.329  12.306   6.207  1.00  0.00              
ATOM    733 3HB  ALA P  48     -11.492  11.023   5.798  1.00  0.00              
ATOM    734  N   THR P  49     -11.927   8.798   8.079  1.00  0.00              
ATOM    735  CA  THR P  49     -12.974   7.992   8.655  1.00  0.00              
ATOM    736  C   THR P  49     -12.351   6.847   9.403  1.00  0.00              
ATOM    737  O   THR P  49     -13.048   5.981   9.872  1.00  0.00              
ATOM    738  CB  THR P  49     -13.942   7.448   7.588  1.00  0.00              
ATOM    739  OG1 THR P  49     -13.224   6.619   6.665  1.00  0.00              
ATOM    740  CG2 THR P  49     -14.600   8.592   6.831  1.00  0.00              
ATOM    741  H   THR P  49     -11.301   8.382   7.405  1.00  0.00              
ATOM    742  HA  THR P  49     -13.548   8.587   9.367  1.00  0.00              
ATOM    743  HB  THR P  49     -14.710   6.850   8.079  1.00  0.00              
ATOM    744  HG1 THR P  49     -13.830   6.281   6.001  1.00  0.00              
ATOM    745 1HG2 THR P  49     -15.281   8.188   6.083  1.00  0.00              
ATOM    746 2HG2 THR P  49     -15.156   9.217   7.529  1.00  0.00              
ATOM    747 3HG2 THR P  49     -13.833   9.190   6.340  1.00  0.00              
ATOM    748  N   LYS P  50     -11.023   6.796   9.412  1.00  0.00              
ATOM    749  CA  LYS P  50     -10.252   5.786  10.110  1.00  0.00              
ATOM    750  C   LYS P  50     -10.664   4.406   9.666  1.00  0.00              
ATOM    751  O   LYS P  50     -10.711   3.452  10.460  1.00  0.00              
ATOM    752  CB  LYS P  50     -10.418   5.926  11.624  1.00  0.00              
ATOM    753  CG  LYS P  50     -10.055   7.298  12.176  1.00  0.00              
ATOM    754  CD  LYS P  50      -8.564   7.572  12.035  1.00  0.00              
ATOM    755  CE  LYS P  50      -8.209   8.969  12.526  1.00  0.00              
ATOM    756  NZ  LYS P  50      -6.764   9.270  12.346  1.00  0.00              
ATOM    757  H   LYS P  50     -10.538   7.515   8.895  1.00  0.00              
ATOM    758  HA  LYS P  50      -9.194   5.897   9.868  1.00  0.00              
ATOM    759 1HB  LYS P  50     -11.463   5.709  11.851  1.00  0.00              
ATOM    760 2HB  LYS P  50      -9.783   5.170  12.087  1.00  0.00              
ATOM    761 1HG  LYS P  50     -10.618   8.053  11.625  1.00  0.00              
ATOM    762 2HG  LYS P  50     -10.334   7.334  13.228  1.00  0.00              
ATOM    763 1HD  LYS P  50      -8.018   6.830  12.620  1.00  0.00              
ATOM    764 2HD  LYS P  50      -8.290   7.477  10.984  1.00  0.00              
ATOM    765 1HE  LYS P  50      -8.802   9.689  11.966  1.00  0.00              
ATOM    766 2HE  LYS P  50      -8.464   9.034  13.584  1.00  0.00              
ATOM    767 1HZ  LYS P  50      -6.569  10.202  12.683  1.00  0.00              
ATOM    768 2HZ  LYS P  50      -6.212   8.601  12.867  1.00  0.00              
ATOM    769 3HZ  LYS P  50      -6.527   9.210  11.366  1.00  0.00              
ATOM    770  N   THR P  51     -10.906   4.296   8.371  1.00  0.00              
ATOM    771  CA  THR P  51     -11.459   3.083   7.787  1.00  0.00              
ATOM    772  C   THR P  51     -10.545   2.433   6.760  1.00  0.00              
ATOM    773  O   THR P  51     -10.078   3.083   5.826  1.00  0.00              
ATOM    774  CB  THR P  51     -12.819   3.365   7.121  1.00  0.00              
ATOM    775  OG1 THR P  51     -13.746   3.841   8.106  1.00  0.00              
ATOM    776  CG2 THR P  51     -13.371   2.101   6.480  1.00  0.00              
ATOM    777  H   THR P  51     -10.699   5.081   7.770  1.00  0.00              
ATOM    778  HA  THR P  51     -11.592   2.328   8.562  1.00  0.00              
ATOM    779  HB  THR P  51     -12.688   4.131   6.358  1.00  0.00              
ATOM    780  HG1 THR P  51     -13.370   4.601   8.557  1.00  0.00              
ATOM    781 1HG2 THR P  51     -14.332   2.321   6.015  1.00  0.00              
ATOM    782 2HG2 THR P  51     -12.674   1.743   5.723  1.00  0.00              
ATOM    783 3HG2 THR P  51     -13.504   1.335   7.243  1.00  0.00              
ATOM    784  N   PHE P  52     -10.174   1.189   7.053  1.00  0.00              
ATOM    785  CA  PHE P  52      -9.403   0.343   6.143  1.00  0.00              
ATOM    786  C   PHE P  52     -10.393  -0.278   5.164  1.00  0.00              
ATOM    787  O   PHE P  52     -11.515  -0.709   5.556  1.00  0.00              
ATOM    788  CB  PHE P  52      -8.624  -0.736   6.897  1.00  0.00              
ATOM    789  CG  PHE P  52      -7.484  -0.200   7.717  1.00  0.00              
ATOM    790  CD1 PHE P  52      -7.684   0.203   9.029  1.00  0.00              
ATOM    791  CD2 PHE P  52      -6.211  -0.097   7.177  1.00  0.00              
ATOM    792  CE1 PHE P  52      -6.637   0.696   9.783  1.00  0.00              
ATOM    793  CE2 PHE P  52      -5.162   0.394   7.930  1.00  0.00              
ATOM    794  CZ  PHE P  52      -5.376   0.792   9.234  1.00  0.00              
ATOM    795  H   PHE P  52     -10.446   0.822   7.954  1.00  0.00              
ATOM    796  HA  PHE P  52      -8.685   0.951   5.591  1.00  0.00              
ATOM    797 1HB  PHE P  52      -9.283  -1.262   7.587  1.00  0.00              
ATOM    798 2HB  PHE P  52      -8.193  -1.448   6.194  1.00  0.00              
ATOM    799  HD1 PHE P  52      -8.681   0.126   9.463  1.00  0.00              
ATOM    800  HD2 PHE P  52      -6.042  -0.411   6.147  1.00  0.00              
ATOM    801  HE1 PHE P  52      -6.808   1.010  10.813  1.00  0.00              
ATOM    802  HE2 PHE P  52      -4.166   0.470   7.494  1.00  0.00              
ATOM    803  HZ  PHE P  52      -4.550   1.182   9.828  1.00  0.00              
ATOM    804  N   THR P  53     -10.043  -0.270   3.891  1.00  0.00              
ATOM    805  CA  THR P  53     -11.033  -0.736   2.951  1.00  0.00              
ATOM    806  C   THR P  53     -10.393  -1.746   1.989  1.00  0.00              
ATOM    807  O   THR P  53      -9.276  -1.545   1.533  1.00  0.00              
ATOM    808  CB  THR P  53     -11.650   0.427   2.153  1.00  0.00              
ATOM    809  OG1 THR P  53     -12.257   1.360   3.056  1.00  0.00              
ATOM    810  CG2 THR P  53     -12.700  -0.090   1.181  1.00  0.00              
ATOM    811  H   THR P  53      -9.144   0.037   3.548  1.00  0.00              
ATOM    812  HA  THR P  53     -11.830  -1.257   3.482  1.00  0.00              
ATOM    813  HB  THR P  53     -10.861   0.934   1.597  1.00  0.00              
ATOM    814  HG1 THR P  53     -12.643   2.083   2.556  1.00  0.00              
ATOM    815 1HG2 THR P  53     -13.124   0.747   0.627  1.00  0.00              
ATOM    816 2HG2 THR P  53     -12.238  -0.791   0.486  1.00  0.00              
ATOM    817 3HG2 THR P  53     -13.489  -0.596   1.736  1.00  0.00              
ATOM    818  N   VAL P  54     -11.105  -2.853   1.705  1.00  0.00              
ATOM    819  CA  VAL P  54     -10.655  -3.816   0.707  1.00  0.00              
ATOM    820  C   VAL P  54     -11.778  -4.210  -0.247  1.00  0.00              
ATOM    821  O   VAL P  54     -12.864  -4.599   0.186  1.00  0.00              
ATOM    822  CB  VAL P  54     -10.091  -5.087   1.368  1.00  0.00              
ATOM    823  CG1 VAL P  54     -11.136  -5.725   2.272  1.00  0.00              
ATOM    824  CG2 VAL P  54      -9.628  -6.077   0.311  1.00  0.00              
ATOM    825  H   VAL P  54     -11.972  -3.021   2.195  1.00  0.00              
ATOM    826  HA  VAL P  54      -9.887  -3.388   0.061  1.00  0.00              
ATOM    827  HB  VAL P  54      -9.215  -4.820   1.958  1.00  0.00              
ATOM    828 1HG1 VAL P  54     -10.720  -6.622   2.732  1.00  0.00              
ATOM    829 2HG1 VAL P  54     -11.423  -5.019   3.051  1.00  0.00              
ATOM    830 3HG1 VAL P  54     -12.012  -5.993   1.682  1.00  0.00              
ATOM    831 1HG2 VAL P  54      -9.232  -6.969   0.796  1.00  0.00              
ATOM    832 2HG2 VAL P  54     -10.470  -6.352  -0.323  1.00  0.00              
ATOM    833 3HG2 VAL P  54      -8.848  -5.620  -0.299  1.00  0.00              
ATOM    834  N   THR P  55     -11.506  -4.109  -1.543  1.00  0.00              
ATOM    835  CA  THR P  55     -12.484  -4.482  -2.561  1.00  0.00              
ATOM    836  C   THR P  55     -11.989  -5.694  -3.336  1.00  0.00              
ATOM    837  O   THR P  55     -10.962  -5.633  -4.014  1.00  0.00              
ATOM    838  CB  THR P  55     -12.763  -3.328  -3.542  1.00  0.00              
ATOM    839  OG1 THR P  55     -13.274  -2.199  -2.822  1.00  0.00              
ATOM    840  CG2 THR P  55     -13.776  -3.755  -4.593  1.00  0.00              
ATOM    841  H   THR P  55     -10.601  -3.766  -1.832  1.00  0.00              
ATOM    842  HA  THR P  55     -13.423  -4.765  -2.084  1.00  0.00              
ATOM    843  HB  THR P  55     -11.831  -3.045  -4.030  1.00  0.00              
ATOM    844  HG1 THR P  55     -12.627  -1.915  -2.171  1.00  0.00              
ATOM    845 1HG2 THR P  55     -13.960  -2.926  -5.277  1.00  0.00              
ATOM    846 2HG2 THR P  55     -13.385  -4.606  -5.150  1.00  0.00              
ATOM    847 3HG2 THR P  55     -14.708  -4.037  -4.106  1.00  0.00              
ATOM    848  N   ALA P  56     -12.722  -6.798  -3.233  1.00  0.00              
ATOM    849  CA  ALA P  56     -12.343  -8.034  -3.905  1.00  0.00              
ATOM    850  C   ALA P  56     -13.490  -8.529  -4.777  1.00  0.00              
ATOM    851  O   ALA P  56     -14.602  -8.749  -4.292  1.00  0.00              
ATOM    852  CB  ALA P  56     -11.932  -9.064  -2.833  1.00  0.00              
ATOM    853  H   ALA P  56     -13.563  -6.779  -2.674  1.00  0.00              
ATOM    854  HA  ALA P  56     -11.496  -7.831  -4.560  1.00  0.00              
ATOM    855 1HB  ALA P  56     -11.645  -9.997  -3.318  1.00  0.00              
ATOM    856 2HB  ALA P  56     -11.089  -8.677  -2.261  1.00  0.00              
ATOM    857 3HB  ALA P  56     -12.772  -9.246  -2.164  1.00  0.00              
ATOM    858  N   LYS P  57     -13.214  -8.698  -6.071  1.00  0.00              
ATOM    859  CA  LYS P  57     -14.259  -9.063  -7.024  1.00  0.00              
ATOM    860  C   LYS P  57     -14.141 -10.513  -7.429  1.00  0.00              
ATOM    861  O   LYS P  57     -15.144 -11.201  -7.602  1.00  0.00              
ATOM    862  CB  LYS P  57     -14.199  -8.170  -8.264  1.00  0.00              
ATOM    863  CG  LYS P  57     -15.326  -8.403  -9.262  1.00  0.00              
ATOM    864  CD  LYS P  57     -15.225  -7.449 -10.443  1.00  0.00              
ATOM    865  CE  LYS P  57     -16.400  -7.619 -11.395  1.00  0.00              
ATOM    866  NZ  LYS P  57     -16.298  -6.716 -12.573  1.00  0.00              
ATOM    867  H   LYS P  57     -12.268  -8.572  -6.403  1.00  0.00              
ATOM    868  HA  LYS P  57     -15.239  -8.945  -6.560  1.00  0.00              
ATOM    869 1HB  LYS P  57     -14.232  -7.137  -7.916  1.00  0.00              
ATOM    870 2HB  LYS P  57     -13.241  -8.358  -8.749  1.00  0.00              
ATOM    871 1HG  LYS P  57     -15.264  -9.432  -9.619  1.00  0.00              
ATOM    872 2HG  LYS P  57     -16.277  -8.252  -8.753  1.00  0.00              
ATOM    873 1HD  LYS P  57     -15.209  -6.427 -10.063  1.00  0.00              
ATOM    874 2HD  LYS P  57     -14.296  -7.652 -10.975  1.00  0.00              
ATOM    875 1HE  LYS P  57     -16.420  -8.654 -11.732  1.00  0.00              
ATOM    876 2HE  LYS P  57     -17.317  -7.399 -10.848  1.00  0.00              
ATOM    877 1HZ  LYS P  57     -17.095  -6.859 -13.177  1.00  0.00              
ATOM    878 2HZ  LYS P  57     -16.280  -5.755 -12.260  1.00  0.00              
ATOM    879 3HZ  LYS P  57     -15.449  -6.920 -13.080  1.00  0.00              
ATOM    880  N   ASP P  58     -12.907 -10.975  -7.592  1.00  0.00              
ATOM    881  CA  ASP P  58     -12.657 -12.359  -7.985  1.00  0.00              
ATOM    882  C   ASP P  58     -12.885 -13.307  -6.816  1.00  0.00              
ATOM    883  O   ASP P  58     -13.360 -14.428  -6.998  1.00  0.00              
ATOM    884  CB  ASP P  58     -11.230 -12.516  -8.520  1.00  0.00              
ATOM    885  CG  ASP P  58     -11.001 -11.898  -9.892  1.00  0.00              
ATOM    886  OD1 ASP P  58     -11.964 -11.574 -10.545  1.00  0.00              
ATOM    887  OD2 ASP P  58      -9.872 -11.610 -10.211  1.00  0.00              
ATOM    888  H   ASP P  58     -12.123 -10.357  -7.441  1.00  0.00              
ATOM    889  HA  ASP P  58     -13.356 -12.652  -8.769  1.00  0.00              
ATOM    890 1HB  ASP P  58     -10.466 -12.159  -7.829  1.00  0.00              
ATOM    891 2HB  ASP P  58     -11.173 -13.602  -8.597  1.00  0.00              
ATOM    892  N   SER P  59     -12.550 -12.847  -5.613  1.00  0.00              
ATOM    893  CA  SER P  59     -12.750 -13.642  -4.410  1.00  0.00              
ATOM    894  C   SER P  59     -14.235 -13.812  -4.123  1.00  0.00              
ATOM    895  O   SER P  59     -15.041 -12.935  -4.438  1.00  0.00              
ATOM    896  CB  SER P  59     -12.049 -12.997  -3.231  1.00  0.00              
ATOM    897  OG  SER P  59     -10.658 -12.969  -3.396  1.00  0.00              
ATOM    898  H   SER P  59     -12.146 -11.925  -5.532  1.00  0.00              
ATOM    899  HA  SER P  59     -12.257 -14.615  -4.447  1.00  0.00              
ATOM    900 1HB  SER P  59     -12.414 -11.976  -3.125  1.00  0.00              
ATOM    901 2HB  SER P  59     -12.288 -13.562  -2.331  1.00  0.00              
ATOM    902  HG  SER P  59     -10.326 -13.867  -3.461  1.00  0.00              
ATOM    903  N   HIS P  60     -14.644 -15.030  -3.634  1.00  0.00              
ATOM    904  CA  HIS P  60     -16.045 -15.366  -3.387  1.00  0.00              
ATOM    905  C   HIS P  60     -16.623 -14.508  -2.290  1.00  0.00              
ATOM    906  O   HIS P  60     -15.946 -14.101  -1.336  1.00  0.00              
ATOM    907  CB  HIS P  60     -16.199 -16.846  -3.022  1.00  0.00              
ATOM    908  CG  HIS P  60     -17.608 -17.345  -3.111  1.00  0.00              
ATOM    909  ND1 HIS P  60     -18.585 -16.976  -2.211  1.00  0.00              
ATOM    910  CD2 HIS P  60     -18.203 -18.183  -3.991  1.00  0.00              
ATOM    911  CE1 HIS P  60     -19.723 -17.566  -2.535  1.00  0.00              
ATOM    912  NE2 HIS P  60     -19.517 -18.303  -3.611  1.00  0.00              
ATOM    913  H   HIS P  60     -13.931 -15.719  -3.440  1.00  0.00              
ATOM    914  HA  HIS P  60     -16.632 -15.168  -4.283  1.00  0.00              
ATOM    915 1HB  HIS P  60     -15.607 -17.464  -3.698  1.00  0.00              
ATOM    916 2HB  HIS P  60     -15.872 -17.016  -1.996  1.00  0.00              
ATOM    917  HD2 HIS P  60     -17.836 -18.722  -4.866  1.00  0.00              
ATOM    918  HE1 HIS P  60     -20.622 -17.400  -1.943  1.00  0.00              
ATOM    919  HE2 HIS P  60     -20.208 -18.868  -4.084  1.00  0.00              
ATOM    920  N   ALA P  61     -17.936 -14.124  -2.438  1.00  0.00              
ATOM    921  CA  ALA P  61     -18.576 -13.259  -1.452  1.00  0.00              
ATOM    922  C   ALA P  61     -18.466 -13.845  -0.066  1.00  0.00              
ATOM    923  O   ALA P  61     -18.336 -13.082   0.899  1.00  0.00              
ATOM    924  CB  ALA P  61     -20.034 -13.049  -1.896  1.00  0.00              
ATOM    925  H   ALA P  61     -18.469 -14.440  -3.236  1.00  0.00              
ATOM    926  HA  ALA P  61     -18.052 -12.303  -1.433  1.00  0.00              
ATOM    927 1HB  ALA P  61     -20.543 -12.405  -1.179  1.00  0.00              
ATOM    928 2HB  ALA P  61     -20.052 -12.581  -2.880  1.00  0.00              
ATOM    929 3HB  ALA P  61     -20.542 -14.011  -1.942  1.00  0.00              
ATOM    930  N   ASP P  62     -18.542 -15.160   0.051  1.00  0.00              
ATOM    931  CA  ASP P  62     -18.512 -15.812   1.353  1.00  0.00              
ATOM    932  C   ASP P  62     -17.152 -15.646   2.015  1.00  0.00              
ATOM    933  O   ASP P  62     -17.041 -15.654   3.242  1.00  0.00              
ATOM    934  CB  ASP P  62     -18.854 -17.299   1.216  1.00  0.00              
ATOM    935  CG  ASP P  62     -20.334 -17.585   0.996  1.00  0.00              
ATOM    936  OD1 ASP P  62     -21.127 -16.694   1.189  1.00  0.00              
ATOM    937  OD2 ASP P  62     -20.645 -18.637   0.490  1.00  0.00              
ATOM    938  H   ASP P  62     -18.624 -15.727  -0.781  1.00  0.00              
ATOM    939  HA  ASP P  62     -19.242 -15.347   2.016  1.00  0.00              
ATOM    940 1HB  ASP P  62     -18.268 -17.811   0.454  1.00  0.00              
ATOM    941 2HB  ASP P  62     -18.559 -17.654   2.204  1.00  0.00              
ATOM    942  N   ARG P  63     -16.117 -15.494   1.195  1.00  0.00              
ATOM    943  CA  ARG P  63     -14.764 -15.281   1.699  1.00  0.00              
ATOM    944  C   ARG P  63     -14.680 -13.946   2.425  1.00  0.00              
ATOM    945  O   ARG P  63     -14.113 -13.856   3.515  1.00  0.00              
ATOM    946  CB  ARG P  63     -13.711 -15.397   0.609  1.00  0.00              
ATOM    947  CG  ARG P  63     -13.534 -16.792   0.035  1.00  0.00              
ATOM    948  CD  ARG P  63     -12.465 -16.902  -0.993  1.00  0.00              
ATOM    949  NE  ARG P  63     -12.348 -18.217  -1.602  1.00  0.00              
ATOM    950  CZ  ARG P  63     -11.752 -19.277  -1.023  1.00  0.00              
ATOM    951  NH1 ARG P  63     -11.188 -19.176   0.158  1.00  0.00              
ATOM    952  NH2 ARG P  63     -11.730 -20.419  -1.688  1.00  0.00              
ATOM    953  H   ARG P  63     -16.271 -15.526   0.197  1.00  0.00              
ATOM    954  HA  ARG P  63     -14.513 -16.058   2.422  1.00  0.00              
ATOM    955 1HB  ARG P  63     -14.004 -14.716  -0.189  1.00  0.00              
ATOM    956 2HB  ARG P  63     -12.768 -15.065   1.042  1.00  0.00              
ATOM    957 1HG  ARG P  63     -13.287 -17.474   0.850  1.00  0.00              
ATOM    958 2HG  ARG P  63     -14.474 -17.101  -0.423  1.00  0.00              
ATOM    959 1HD  ARG P  63     -12.668 -16.189  -1.792  1.00  0.00              
ATOM    960 2HD  ARG P  63     -11.506 -16.668  -0.533  1.00  0.00              
ATOM    961  HE  ARG P  63     -12.672 -18.541  -2.504  1.00  0.00              
ATOM    962 1HH1 ARG P  63     -11.198 -18.291   0.646  1.00  0.00              
ATOM    963 2HH1 ARG P  63     -10.746 -19.983   0.574  1.00  0.00              
ATOM    964 1HH2 ARG P  63     -12.153 -20.475  -2.604  1.00  0.00              
ATOM    965 2HH2 ARG P  63     -11.289 -21.230  -1.278  1.00  0.00              
ATOM    966  N   VAL P  64     -15.246 -12.910   1.816  1.00  0.00              
ATOM    967  CA  VAL P  64     -15.301 -11.591   2.441  1.00  0.00              
ATOM    968  C   VAL P  64     -16.254 -11.619   3.628  1.00  0.00              
ATOM    969  O   VAL P  64     -16.032 -10.946   4.631  1.00  0.00              
ATOM    970  CB  VAL P  64     -15.753 -10.503   1.449  1.00  0.00              
ATOM    971  CG1 VAL P  64     -15.959  -9.179   2.168  1.00  0.00              
ATOM    972  CG2 VAL P  64     -14.735 -10.347   0.329  1.00  0.00              
ATOM    973  H   VAL P  64     -15.649 -13.037   0.899  1.00  0.00              
ATOM    974  HA  VAL P  64     -14.331 -11.304   2.848  1.00  0.00              
ATOM    975  HB  VAL P  64     -16.689 -10.814   0.984  1.00  0.00              
ATOM    976 1HG1 VAL P  64     -16.278  -8.421   1.452  1.00  0.00              
ATOM    977 2HG1 VAL P  64     -16.723  -9.297   2.936  1.00  0.00              
ATOM    978 3HG1 VAL P  64     -15.023  -8.867   2.632  1.00  0.00              
ATOM    979 1HG2 VAL P  64     -15.071  -9.575  -0.363  1.00  0.00              
ATOM    980 2HG2 VAL P  64     -13.772 -10.062   0.752  1.00  0.00              
ATOM    981 3HG2 VAL P  64     -14.633 -11.292  -0.205  1.00  0.00              
ATOM    982  N   ARG P  65     -17.292 -12.398   3.507  1.00  0.00              
ATOM    983  CA  ARG P  65     -18.212 -12.524   4.634  1.00  0.00              
ATOM    984  C   ARG P  65     -17.536 -13.175   5.815  1.00  0.00              
ATOM    985  O   ARG P  65     -17.693 -12.683   6.953  1.00  0.00              
ATOM    986  CB  ARG P  65     -19.494 -13.254   4.261  1.00  0.00              
ATOM    987  CG  ARG P  65     -20.403 -12.502   3.302  1.00  0.00              
ATOM    988  CD  ARG P  65     -21.443 -13.343   2.657  1.00  0.00              
ATOM    989  NE  ARG P  65     -22.282 -12.638   1.702  1.00  0.00              
ATOM    990  CZ  ARG P  65     -22.958 -13.226   0.697  1.00  0.00              
ATOM    991  NH1 ARG P  65     -22.868 -14.521   0.485  1.00  0.00              
ATOM    992  NH2 ARG P  65     -23.697 -12.463  -0.091  1.00  0.00              
ATOM    993  H   ARG P  65     -17.479 -12.914   2.659  1.00  0.00              
ATOM    994  HA  ARG P  65     -18.532 -11.534   4.962  1.00  0.00              
ATOM    995 1HB  ARG P  65     -19.201 -14.201   3.809  1.00  0.00              
ATOM    996 2HB  ARG P  65     -20.032 -13.446   5.189  1.00  0.00              
ATOM    997 1HG  ARG P  65     -20.908 -11.708   3.853  1.00  0.00              
ATOM    998 2HG  ARG P  65     -19.789 -12.063   2.515  1.00  0.00              
ATOM    999 1HD  ARG P  65     -20.957 -14.159   2.123  1.00  0.00              
ATOM   1000 2HD  ARG P  65     -22.096 -13.751   3.427  1.00  0.00              
ATOM   1001  HE  ARG P  65     -22.490 -11.650   1.633  1.00  0.00              
ATOM   1002 1HH1 ARG P  65     -22.285 -15.089   1.084  1.00  0.00              
ATOM   1003 2HH1 ARG P  65     -23.383 -14.942  -0.275  1.00  0.00              
ATOM   1004 1HH2 ARG P  65     -23.742 -11.467   0.074  1.00  0.00              
ATOM   1005 2HH2 ARG P  65     -24.213 -12.879  -0.852  1.00  0.00              
ATOM   1006  N   GLU P  66     -16.667 -14.188   5.659  1.00  0.00              
ATOM   1007  CA  GLU P  66     -16.005 -14.773   6.811  1.00  0.00              
ATOM   1008  C   GLU P  66     -14.988 -13.800   7.355  1.00  0.00              
ATOM   1009  O   GLU P  66     -14.820 -13.746   8.571  1.00  0.00              
ATOM   1010  CB  GLU P  66     -15.333 -16.099   6.447  1.00  0.00              
ATOM   1011  CG  GLU P  66     -16.302 -17.235   6.153  1.00  0.00              
ATOM   1012  CD  GLU P  66     -15.574 -18.472   5.706  1.00  0.00              
ATOM   1013  OE1 GLU P  66     -14.373 -18.423   5.592  1.00  0.00              
ATOM   1014  OE2 GLU P  66     -16.203 -19.497   5.586  1.00  0.00              
ATOM   1015  H   GLU P  66     -16.466 -14.553   4.739  1.00  0.00              
ATOM   1016  HA  GLU P  66     -16.734 -14.964   7.599  1.00  0.00              
ATOM   1017 1HB  GLU P  66     -14.716 -15.912   5.567  1.00  0.00              
ATOM   1018 2HB  GLU P  66     -14.694 -16.374   7.287  1.00  0.00              
ATOM   1019 1HG  GLU P  66     -16.950 -17.481   6.994  1.00  0.00              
ATOM   1020 2HG  GLU P  66     -16.905 -16.852   5.331  1.00  0.00              
ATOM   1021  N   LEU P  67     -14.324 -13.053   6.474  1.00  0.00              
ATOM   1022  CA  LEU P  67     -13.431 -12.021   6.944  1.00  0.00              
ATOM   1023  C   LEU P  67     -14.173 -10.994   7.794  1.00  0.00              
ATOM   1024  O   LEU P  67     -13.672 -10.619   8.860  1.00  0.00              
ATOM   1025  CB  LEU P  67     -12.745 -11.341   5.752  1.00  0.00              
ATOM   1026  CG  LEU P  67     -11.852 -10.145   6.108  1.00  0.00              
ATOM   1027  CD1 LEU P  67     -10.756 -10.580   7.072  1.00  0.00              
ATOM   1028  CD2 LEU P  67     -11.253  -9.561   4.838  1.00  0.00              
ATOM   1029  H   LEU P  67     -14.433 -13.195   5.480  1.00  0.00              
ATOM   1030  HA  LEU P  67     -12.670 -12.461   7.587  1.00  0.00              
ATOM   1031 1HB  LEU P  67     -12.134 -12.171   5.402  1.00  0.00              
ATOM   1032 2HB  LEU P  67     -13.460 -11.064   4.978  1.00  0.00              
ATOM   1033  HG  LEU P  67     -12.493  -9.384   6.555  1.00  0.00              
ATOM   1034 1HD1 LEU P  67     -10.128  -9.724   7.319  1.00  0.00              
ATOM   1035 2HD1 LEU P  67     -11.208 -10.972   7.983  1.00  0.00              
ATOM   1036 3HD1 LEU P  67     -10.148 -11.353   6.605  1.00  0.00              
ATOM   1037 1HD2 LEU P  67     -10.620  -8.711   5.092  1.00  0.00              
ATOM   1038 2HD2 LEU P  67     -10.656 -10.321   4.334  1.00  0.00              
ATOM   1039 3HD2 LEU P  67     -12.053  -9.231   4.175  1.00  0.00              
ATOM   1040  N   ALA P  68     -15.356 -10.536   7.387  1.00  0.00              
ATOM   1041  CA  ALA P  68     -16.106  -9.538   8.125  1.00  0.00              
ATOM   1042  C   ALA P  68     -16.507 -10.130   9.466  1.00  0.00              
ATOM   1043  O   ALA P  68     -16.327  -9.494  10.497  1.00  0.00              
ATOM   1044  CB  ALA P  68     -17.324  -9.147   7.306  1.00  0.00              
ATOM   1045  H   ALA P  68     -15.740 -10.903   6.528  1.00  0.00              
ATOM   1046  HA  ALA P  68     -15.472  -8.664   8.274  1.00  0.00              
ATOM   1047 1HB  ALA P  68     -17.900  -8.396   7.848  1.00  0.00              
ATOM   1048 2HB  ALA P  68     -17.003  -8.736   6.348  1.00  0.00              
ATOM   1049 3HB  ALA P  68     -17.945 -10.025   7.135  1.00  0.00              
ATOM   1050  N   GLN P  69     -16.950 -11.400   9.497  1.00  0.00              
ATOM   1051  CA  GLN P  69     -17.401 -12.044  10.727  1.00  0.00              
ATOM   1052  C   GLN P  69     -16.262 -12.200  11.705  1.00  0.00              
ATOM   1053  O   GLN P  69     -16.484 -12.034  12.935  1.00  0.00              
ATOM   1054  CB  GLN P  69     -18.011 -13.416  10.428  1.00  0.00              
ATOM   1055  CG  GLN P  69     -19.371 -13.359   9.754  1.00  0.00              
ATOM   1056  CD  GLN P  69     -19.866 -14.730   9.334  1.00  0.00              
ATOM   1057  OE1 GLN P  69     -19.157 -15.731   9.470  1.00  0.00              
ATOM   1058  NE2 GLN P  69     -21.088 -14.784   8.816  1.00  0.00              
ATOM   1059  H   GLN P  69     -16.968 -11.922   8.633  1.00  0.00              
ATOM   1060  HA  GLN P  69     -18.149 -11.418  11.213  1.00  0.00              
ATOM   1061 1HB  GLN P  69     -17.303 -13.943   9.788  1.00  0.00              
ATOM   1062 2HB  GLN P  69     -18.095 -13.937  11.382  1.00  0.00              
ATOM   1063 1HG  GLN P  69     -20.215 -12.812  10.173  1.00  0.00              
ATOM   1064 2HG  GLN P  69     -19.006 -12.838   8.868  1.00  0.00              
ATOM   1065 1HE2 GLN P  69     -21.469 -15.661   8.521  1.00  0.00              
ATOM   1066 2HE2 GLN P  69     -21.629 -13.948   8.722  1.00  0.00              
ATOM   1067  N   ARG P  70     -15.082 -12.581  11.256  1.00  0.00              
ATOM   1068  CA  ARG P  70     -13.908 -12.789  12.081  1.00  0.00              
ATOM   1069  C   ARG P  70     -13.449 -11.471  12.714  1.00  0.00              
ATOM   1070  O   ARG P  70     -13.126 -11.402  13.906  1.00  0.00              
ATOM   1071  CB  ARG P  70     -12.780 -13.467  11.314  1.00  0.00              
ATOM   1072  CG  ARG P  70     -11.549 -13.799  12.143  1.00  0.00              
ATOM   1073  CD  ARG P  70     -10.513 -14.569  11.417  1.00  0.00              
ATOM   1074  NE  ARG P  70      -9.359 -14.942  12.223  1.00  0.00              
ATOM   1075  CZ  ARG P  70      -8.217 -15.458  11.736  1.00  0.00              
ATOM   1076  NH1 ARG P  70      -8.077 -15.699  10.449  1.00  0.00              
ATOM   1077  NH2 ARG P  70      -7.245 -15.738  12.586  1.00  0.00              
ATOM   1078  H   ARG P  70     -15.016 -12.734  10.260  1.00  0.00              
ATOM   1079  HA  ARG P  70     -14.148 -13.467  12.901  1.00  0.00              
ATOM   1080 1HB  ARG P  70     -13.187 -14.385  10.894  1.00  0.00              
ATOM   1081 2HB  ARG P  70     -12.495 -12.793  10.506  1.00  0.00              
ATOM   1082 1HG  ARG P  70     -11.098 -12.866  12.483  1.00  0.00              
ATOM   1083 2HG  ARG P  70     -11.862 -14.387  13.007  1.00  0.00              
ATOM   1084 1HD  ARG P  70     -10.956 -15.489  11.039  1.00  0.00              
ATOM   1085 2HD  ARG P  70     -10.147 -13.971  10.583  1.00  0.00              
ATOM   1086  HE  ARG P  70      -9.225 -14.883  13.223  1.00  0.00              
ATOM   1087 1HH1 ARG P  70      -8.835 -15.494   9.814  1.00  0.00              
ATOM   1088 2HH1 ARG P  70      -7.211 -16.086  10.103  1.00  0.00              
ATOM   1089 1HH2 ARG P  70      -7.375 -15.562  13.573  1.00  0.00              
ATOM   1090 2HH2 ARG P  70      -6.378 -16.127  12.246  1.00  0.00              
ATOM   1091  N   LEU P  71     -13.466 -10.396  11.928  1.00  0.00              
ATOM   1092  CA  LEU P  71     -13.095  -9.079  12.416  1.00  0.00              
ATOM   1093  C   LEU P  71     -14.161  -8.426  13.297  1.00  0.00              
ATOM   1094  O   LEU P  71     -13.846  -7.662  14.217  1.00  0.00              
ATOM   1095  CB  LEU P  71     -12.774  -8.170  11.223  1.00  0.00              
ATOM   1096  CG  LEU P  71     -11.503  -8.537  10.446  1.00  0.00              
ATOM   1097  CD1 LEU P  71     -11.357  -7.635   9.227  1.00  0.00              
ATOM   1098  CD2 LEU P  71     -10.293  -8.408  11.359  1.00  0.00              
ATOM   1099  H   LEU P  71     -13.745 -10.503  10.963  1.00  0.00              
ATOM   1100  HA  LEU P  71     -12.217  -9.161  13.056  1.00  0.00              
ATOM   1101 1HB  LEU P  71     -13.654  -8.362  10.612  1.00  0.00              
ATOM   1102 2HB  LEU P  71     -12.753  -7.119  11.511  1.00  0.00              
ATOM   1103  HG  LEU P  71     -11.592  -9.584  10.156  1.00  0.00              
ATOM   1104 1HD1 LEU P  71     -10.453  -7.903   8.682  1.00  0.00              
ATOM   1105 2HD1 LEU P  71     -12.223  -7.761   8.576  1.00  0.00              
ATOM   1106 3HD1 LEU P  71     -11.292  -6.597   9.549  1.00  0.00              
ATOM   1107 1HD2 LEU P  71      -9.391  -8.670  10.806  1.00  0.00              
ATOM   1108 2HD2 LEU P  71     -10.215  -7.382  11.718  1.00  0.00              
ATOM   1109 3HD2 LEU P  71     -10.405  -9.082  12.209  1.00  0.00              
ATOM   1110  N   ARG P  72     -15.427  -8.759  13.073  1.00  0.00              
ATOM   1111  CA  ARG P  72     -16.478  -8.333  13.956  1.00  0.00              
ATOM   1112  C   ARG P  72     -16.365  -8.922  15.335  1.00  0.00              
ATOM   1113  O   ARG P  72     -16.783  -8.244  16.267  1.00  0.00              
ATOM   1114  CB  ARG P  72     -17.851  -8.602  13.360  1.00  0.00              
ATOM   1115  CG  ARG P  72     -18.268  -7.645  12.255  1.00  0.00              
ATOM   1116  CD  ARG P  72     -19.575  -7.967  11.626  1.00  0.00              
ATOM   1117  NE  ARG P  72     -20.015  -7.008  10.626  1.00  0.00              
ATOM   1118  CZ  ARG P  72     -21.065  -7.189   9.801  1.00  0.00              
ATOM   1119  NH1 ARG P  72     -21.762  -8.304   9.828  1.00  0.00              
ATOM   1120  NH2 ARG P  72     -21.362  -6.225   8.948  1.00  0.00              
ATOM   1121  H   ARG P  72     -15.659  -9.322  12.268  1.00  0.00              
ATOM   1122  HA  ARG P  72     -16.425  -7.254  14.099  1.00  0.00              
ATOM   1123 1HB  ARG P  72     -17.835  -9.618  12.968  1.00  0.00              
ATOM   1124 2HB  ARG P  72     -18.570  -8.541  14.177  1.00  0.00              
ATOM   1125 1HG  ARG P  72     -18.337  -6.640  12.674  1.00  0.00              
ATOM   1126 2HG  ARG P  72     -17.506  -7.663  11.476  1.00  0.00              
ATOM   1127 1HD  ARG P  72     -19.502  -8.938  11.136  1.00  0.00              
ATOM   1128 2HD  ARG P  72     -20.340  -8.008  12.400  1.00  0.00              
ATOM   1129  HE  ARG P  72     -19.635  -6.100  10.393  1.00  0.00              
ATOM   1130 1HH1 ARG P  72     -21.511  -9.038  10.474  1.00  0.00              
ATOM   1131 2HH1 ARG P  72     -22.545  -8.420   9.201  1.00  0.00              
ATOM   1132 1HH2 ARG P  72     -20.805  -5.381   8.930  1.00  0.00              
ATOM   1133 2HH2 ARG P  72     -22.143  -6.335   8.319  1.00  0.00              
ATOM   1134  N   GLN P  73     -15.785 -10.094  15.581  1.00  0.00              
ATOM   1135  CA  GLN P  73     -15.586 -10.490  16.958  1.00  0.00              
ATOM   1136  C   GLN P  73     -14.379  -9.855  17.618  1.00  0.00              
ATOM   1137  O   GLN P  73     -14.173 -10.049  18.819  1.00  0.00              
ATOM   1138  CB  GLN P  73     -15.457 -12.013  17.043  1.00  0.00              
ATOM   1139  CG  GLN P  73     -16.701 -12.767  16.603  1.00  0.00              
ATOM   1140  CD  GLN P  73     -16.508 -14.271  16.639  1.00  0.00              
ATOM   1141  OE1 GLN P  73     -15.465 -14.767  17.078  1.00  0.00              
ATOM   1142  NE2 GLN P  73     -17.509 -15.008  16.176  1.00  0.00              
ATOM   1143  H   GLN P  73     -15.480 -10.713  14.843  1.00  0.00              
ATOM   1144  HA  GLN P  73     -16.434 -10.159  17.558  1.00  0.00              
ATOM   1145 1HB  GLN P  73     -14.613 -12.293  16.413  1.00  0.00              
ATOM   1146 2HB  GLN P  73     -15.230 -12.252  18.081  1.00  0.00              
ATOM   1147 1HG  GLN P  73     -17.694 -12.547  16.994  1.00  0.00              
ATOM   1148 2HG  GLN P  73     -16.640 -12.436  15.565  1.00  0.00              
ATOM   1149 1HE2 GLN P  73     -17.438 -16.006  16.175  1.00  0.00              
ATOM   1150 2HE2 GLN P  73     -18.337 -14.566  15.829  1.00  0.00              
ATOM   1151  N   ARG P  74     -13.580  -9.096  16.856  1.00  0.00              
ATOM   1152  CA  ARG P  74     -12.404  -8.475  17.432  1.00  0.00              
ATOM   1153  C   ARG P  74     -12.931  -7.206  18.077  1.00  0.00              
ATOM   1154  O   ARG P  74     -13.731  -6.461  17.508  1.00  0.00              
ATOM   1155  CB  ARG P  74     -11.279  -8.227  16.438  1.00  0.00              
ATOM   1156  CG  ARG P  74     -10.681  -9.482  15.822  1.00  0.00              
ATOM   1157  CD  ARG P  74      -9.790 -10.246  16.732  1.00  0.00              
ATOM   1158  NE  ARG P  74      -9.111 -11.370  16.108  1.00  0.00              
ATOM   1159  CZ  ARG P  74      -9.594 -12.627  16.063  1.00  0.00              
ATOM   1160  NH1 ARG P  74     -10.737 -12.934  16.636  1.00  0.00              
ATOM   1161  NH2 ARG P  74      -8.876 -13.550  15.448  1.00  0.00              
ATOM   1162  H   ARG P  74     -13.786  -8.947  15.879  1.00  0.00              
ATOM   1163  HA  ARG P  74     -11.963  -9.140  18.176  1.00  0.00              
ATOM   1164 1HB  ARG P  74     -11.685  -7.597  15.648  1.00  0.00              
ATOM   1165 2HB  ARG P  74     -10.499  -7.683  16.971  1.00  0.00              
ATOM   1166 1HG  ARG P  74     -11.494 -10.140  15.517  1.00  0.00              
ATOM   1167 2HG  ARG P  74     -10.099  -9.194  14.946  1.00  0.00              
ATOM   1168 1HD  ARG P  74      -9.023  -9.577  17.122  1.00  0.00              
ATOM   1169 2HD  ARG P  74     -10.382 -10.640  17.558  1.00  0.00              
ATOM   1170  HE  ARG P  74      -8.220 -11.400  15.631  1.00  0.00              
ATOM   1171 1HH1 ARG P  74     -11.265 -12.221  17.118  1.00  0.00              
ATOM   1172 2HH1 ARG P  74     -11.081 -13.882  16.592  1.00  0.00              
ATOM   1173 1HH2 ARG P  74      -7.991 -13.301  15.029  1.00  0.00              
ATOM   1174 2HH2 ARG P  74      -9.214 -14.500  15.401  1.00  0.00              
ATOM   1175  N   PRO P  75     -12.420  -6.948  19.412  1.00  0.00              
ATOM   1176  CA  PRO P  75     -12.945  -5.785  20.112  1.00  0.00              
ATOM   1177  C   PRO P  75     -12.351  -4.478  19.567  1.00  0.00              
ATOM   1178  O   PRO P  75     -12.928  -3.479  19.941  1.00  0.00              
ATOM   1179  CB  PRO P  75     -12.558  -6.034  21.574  1.00  0.00              
ATOM   1180  CG  PRO P  75     -11.330  -6.874  21.491  1.00  0.00              
ATOM   1181  CD  PRO P  75     -11.524  -7.753  20.288  1.00  0.00              
ATOM   1182  HA  PRO P  75     -14.031  -5.667  19.986  1.00  0.00              
ATOM   1183 1HB  PRO P  75     -12.362  -5.091  22.106  1.00  0.00              
ATOM   1184 2HB  PRO P  75     -13.360  -6.551  22.121  1.00  0.00              
ATOM   1185 1HG  PRO P  75     -10.429  -6.252  21.383  1.00  0.00              
ATOM   1186 2HG  PRO P  75     -11.198  -7.477  22.402  1.00  0.00              
ATOM   1187 1HD  PRO P  75     -10.575  -7.979  19.780  1.00  0.00              
ATOM   1188 2HD  PRO P  75     -11.987  -8.717  20.547  1.00  0.00              
ATOM   1189  N   ARG P  76     -11.314  -4.491  18.825  1.00  0.00              
ATOM   1190  CA  ARG P  76     -10.720  -3.223  18.413  1.00  0.00              
ATOM   1191  C   ARG P  76     -11.238  -2.798  17.060  1.00  0.00              
ATOM   1192  O   ARG P  76     -10.711  -1.764  16.586  1.00  0.00              
ATOM   1193  CB  ARG P  76      -9.199  -3.259  18.436  1.00  0.00              
ATOM   1194  CG  ARG P  76      -8.585  -3.447  19.814  1.00  0.00              
ATOM   1195  CD  ARG P  76      -7.099  -3.427  19.831  1.00  0.00              
ATOM   1196  NE  ARG P  76      -6.509  -3.618  21.146  1.00  0.00              
ATOM   1197  CZ  ARG P  76      -5.186  -3.708  21.384  1.00  0.00              
ATOM   1198  NH1 ARG P  76      -4.315  -3.664  20.400  1.00  0.00              
ATOM   1199  NH2 ARG P  76      -4.786  -3.867  22.634  1.00  0.00              
ATOM   1200  H   ARG P  76     -10.893  -5.356  18.516  1.00  0.00              
ATOM   1201  HA  ARG P  76     -10.962  -2.449  19.142  1.00  0.00              
ATOM   1202 1HB  ARG P  76      -8.890  -4.080  17.790  1.00  0.00              
ATOM   1203 2HB  ARG P  76      -8.852  -2.316  18.015  1.00  0.00              
ATOM   1204 1HG  ARG P  76      -8.938  -2.647  20.464  1.00  0.00              
ATOM   1205 2HG  ARG P  76      -8.912  -4.409  20.211  1.00  0.00              
ATOM   1206 1HD  ARG P  76      -6.727  -4.224  19.187  1.00  0.00              
ATOM   1207 2HD  ARG P  76      -6.754  -2.465  19.454  1.00  0.00              
ATOM   1208  HE  ARG P  76      -6.958  -3.710  22.047  1.00  0.00              
ATOM   1209 1HH1 ARG P  76      -4.638  -3.559  19.448  1.00  0.00              
ATOM   1210 2HH1 ARG P  76      -3.328  -3.733  20.599  1.00  0.00              
ATOM   1211 1HH2 ARG P  76      -5.469  -3.918  23.377  1.00  0.00              
ATOM   1212 2HH2 ARG P  76      -3.801  -3.938  22.840  1.00  0.00              
ATOM   1213  N   VAL P  77     -12.142  -3.479  16.388  1.00  0.00              
ATOM   1214  CA  VAL P  77     -12.642  -3.071  15.075  1.00  0.00              
ATOM   1215  C   VAL P  77     -14.014  -2.500  15.365  1.00  0.00              
ATOM   1216  O   VAL P  77     -14.830  -3.134  16.027  1.00  0.00              
ATOM   1217  CB  VAL P  77     -12.736  -4.228  14.063  1.00  0.00              
ATOM   1218  CG1 VAL P  77     -13.214  -3.716  12.712  1.00  0.00              
ATOM   1219  CG2 VAL P  77     -11.391  -4.924  13.922  1.00  0.00              
ATOM   1220  H   VAL P  77     -12.501  -4.323  16.810  1.00  0.00              
ATOM   1221  HA  VAL P  77     -12.012  -2.299  14.633  1.00  0.00              
ATOM   1222  HB  VAL P  77     -13.439  -4.972  14.439  1.00  0.00              
ATOM   1223 1HG1 VAL P  77     -13.275  -4.547  12.009  1.00  0.00              
ATOM   1224 2HG1 VAL P  77     -14.199  -3.262  12.823  1.00  0.00              
ATOM   1225 3HG1 VAL P  77     -12.511  -2.974  12.335  1.00  0.00              
ATOM   1226 1HG2 VAL P  77     -11.476  -5.738  13.203  1.00  0.00              
ATOM   1227 2HG2 VAL P  77     -10.647  -4.207  13.573  1.00  0.00              
ATOM   1228 3HG2 VAL P  77     -11.085  -5.323  14.889  1.00  0.00              
ATOM   1229  N   GLU P  78     -14.223  -1.239  14.956  1.00  0.00              
ATOM   1230  CA  GLU P  78     -15.462  -0.548  15.304  1.00  0.00              
ATOM   1231  C   GLU P  78     -16.519  -0.768  14.249  1.00  0.00              
ATOM   1232  O   GLU P  78     -17.628  -1.156  14.622  1.00  0.00              
ATOM   1233  CB  GLU P  78     -15.216   0.951  15.490  1.00  0.00              
ATOM   1234  CG  GLU P  78     -16.475   1.769  15.742  1.00  0.00              
ATOM   1235  CD  GLU P  78     -16.144   3.208  16.022  1.00  0.00              
ATOM   1236  OE1 GLU P  78     -14.982   3.536  16.053  1.00  0.00              
ATOM   1237  OE2 GLU P  78     -17.052   4.002  16.094  1.00  0.00              
ATOM   1238  H   GLU P  78     -13.529  -0.755  14.404  1.00  0.00              
ATOM   1239  HA  GLU P  78     -15.860  -0.950  16.237  1.00  0.00              
ATOM   1240 1HB  GLU P  78     -14.537   1.060  16.336  1.00  0.00              
ATOM   1241 2HB  GLU P  78     -14.727   1.308  14.583  1.00  0.00              
ATOM   1242 1HG  GLU P  78     -17.197   1.715  14.928  1.00  0.00              
ATOM   1243 2HG  GLU P  78     -16.901   1.314  16.635  1.00  0.00              
ATOM   1244  N   ARG P  79     -16.293  -0.616  12.960  1.00  0.00              
ATOM   1245  CA  ARG P  79     -17.424  -0.713  12.041  1.00  0.00              
ATOM   1246  C   ARG P  79     -17.078  -1.576  10.852  1.00  0.00              
ATOM   1247  O   ARG P  79     -16.294  -1.111  10.005  1.00  0.00              
ATOM   1248  CB  ARG P  79     -17.939   0.650  11.604  1.00  0.00              
ATOM   1249  CG  ARG P  79     -19.203   0.616  10.760  1.00  0.00              
ATOM   1250  CD  ARG P  79     -19.785   1.952  10.475  1.00  0.00              
ATOM   1251  NE  ARG P  79     -20.788   1.960   9.422  1.00  0.00              
ATOM   1252  CZ  ARG P  79     -21.496   3.044   9.048  1.00  0.00              
ATOM   1253  NH1 ARG P  79     -21.343   4.197   9.660  1.00  0.00              
ATOM   1254  NH2 ARG P  79     -22.367   2.911   8.063  1.00  0.00              
ATOM   1255  H   ARG P  79     -15.371  -0.436  12.588  1.00  0.00              
ATOM   1256  HA  ARG P  79     -18.266  -1.191  12.543  1.00  0.00              
ATOM   1257 1HB  ARG P  79     -18.127   1.225  12.510  1.00  0.00              
ATOM   1258 2HB  ARG P  79     -17.140   1.124  11.034  1.00  0.00              
ATOM   1259 1HG  ARG P  79     -18.971   0.140   9.807  1.00  0.00              
ATOM   1260 2HG  ARG P  79     -19.955   0.027  11.287  1.00  0.00              
ATOM   1261 1HD  ARG P  79     -20.259   2.333  11.379  1.00  0.00              
ATOM   1262 2HD  ARG P  79     -18.987   2.629  10.171  1.00  0.00              
ATOM   1263  HE  ARG P  79     -21.106   1.205   8.829  1.00  0.00              
ATOM   1264 1HH1 ARG P  79     -20.686   4.278  10.423  1.00  0.00              
ATOM   1265 2HH1 ARG P  79     -21.883   4.998   9.365  1.00  0.00              
ATOM   1266 1HH2 ARG P  79     -22.485   2.013   7.615  1.00  0.00              
ATOM   1267 2HH2 ARG P  79     -22.911   3.707   7.763  1.00  0.00              
ATOM   1268  N   VAL P  80     -17.487  -2.814  10.830  1.00  0.00              
ATOM   1269  CA  VAL P  80     -17.187  -3.754   9.763  1.00  0.00              
ATOM   1270  C   VAL P  80     -18.387  -3.654   8.845  1.00  0.00              
ATOM   1271  O   VAL P  80     -19.502  -3.988   9.279  1.00  0.00              
ATOM   1272  CB  VAL P  80     -16.987  -5.200  10.252  1.00  0.00              
ATOM   1273  CG1 VAL P  80     -16.773  -6.137   9.073  1.00  0.00              
ATOM   1274  CG2 VAL P  80     -15.811  -5.280  11.214  1.00  0.00              
ATOM   1275  H   VAL P  80     -18.046  -3.121  11.613  1.00  0.00              
ATOM   1276  HA  VAL P  80     -16.285  -3.464   9.222  1.00  0.00              
ATOM   1277  HB  VAL P  80     -17.872  -5.512  10.808  1.00  0.00              
ATOM   1278 1HG1 VAL P  80     -16.634  -7.155   9.437  1.00  0.00              
ATOM   1279 2HG1 VAL P  80     -17.644  -6.102   8.418  1.00  0.00              
ATOM   1280 3HG1 VAL P  80     -15.888  -5.827   8.518  1.00  0.00              
ATOM   1281 1HG2 VAL P  80     -15.685  -6.309  11.551  1.00  0.00              
ATOM   1282 2HG2 VAL P  80     -14.905  -4.950  10.707  1.00  0.00              
ATOM   1283 3HG2 VAL P  80     -16.001  -4.638  12.075  1.00  0.00              
ATOM   1284  N   GLU P  81     -18.615  -3.375   7.677  1.00  0.00              
ATOM   1285  CA  GLU P  81     -19.789  -3.254   6.803  1.00  0.00              
ATOM   1286  C   GLU P  81     -19.454  -3.698   5.397  1.00  0.00              
ATOM   1287  O   GLU P  81     -18.389  -3.342   4.871  1.00  0.00              
ATOM   1288  CB  GLU P  81     -20.313  -1.816   6.786  1.00  0.00              
ATOM   1289  CG  GLU P  81     -21.551  -1.609   5.926  1.00  0.00              
ATOM   1290  CD  GLU P  81     -22.096  -0.216   6.081  1.00  0.00              
ATOM   1291  OE1 GLU P  81     -21.574   0.520   6.882  1.00  0.00              
ATOM   1292  OE2 GLU P  81     -22.961   0.149   5.320  1.00  0.00              
ATOM   1293  H   GLU P  81     -17.697  -3.197   7.295  1.00  0.00              
ATOM   1294  HA  GLU P  81     -20.586  -3.907   7.162  1.00  0.00              
ATOM   1295 1HB  GLU P  81     -20.539  -1.548   7.818  1.00  0.00              
ATOM   1296 2HB  GLU P  81     -19.504  -1.187   6.415  1.00  0.00              
ATOM   1297 1HG  GLU P  81     -21.386  -1.818   4.870  1.00  0.00              
ATOM   1298 2HG  GLU P  81     -22.266  -2.325   6.330  1.00  0.00              
ATOM   1299  N   ILE P  82     -20.332  -4.456   4.750  1.00  0.00              
ATOM   1300  CA  ILE P  82     -20.048  -4.901   3.388  1.00  0.00              
ATOM   1301  C   ILE P  82     -20.984  -4.251   2.400  1.00  0.00              
ATOM   1302  O   ILE P  82     -22.196  -4.244   2.622  1.00  0.00              
ATOM   1303  CB  ILE P  82     -20.161  -6.431   3.250  1.00  0.00              
ATOM   1304  CG1 ILE P  82     -19.117  -7.125   4.128  1.00  0.00              
ATOM   1305  CG2 ILE P  82     -20.001  -6.847   1.796  1.00  0.00              
ATOM   1306  CD1 ILE P  82     -19.278  -8.626   4.197  1.00  0.00              
ATOM   1307  H   ILE P  82     -21.199  -4.733   5.187  1.00  0.00              
ATOM   1308  HA  ILE P  82     -19.052  -4.586   3.081  1.00  0.00              
ATOM   1309  HB  ILE P  82     -21.138  -6.749   3.614  1.00  0.00              
ATOM   1310 1HG1 ILE P  82     -18.137  -6.883   3.718  1.00  0.00              
ATOM   1311 2HG1 ILE P  82     -19.204  -6.704   5.130  1.00  0.00              
ATOM   1312 1HG2 ILE P  82     -20.083  -7.930   1.716  1.00  0.00              
ATOM   1313 2HG2 ILE P  82     -20.780  -6.379   1.196  1.00  0.00              
ATOM   1314 3HG2 ILE P  82     -19.023  -6.530   1.432  1.00  0.00              
ATOM   1315 1HD1 ILE P  82     -18.502  -9.047   4.838  1.00  0.00              
ATOM   1316 2HD1 ILE P  82     -20.258  -8.869   4.609  1.00  0.00              
ATOM   1317 3HD1 ILE P  82     -19.190  -9.049   3.197  1.00  0.00              
ATOM   1318  N   THR P  83     -20.401  -3.635   1.387  1.00  0.00              
ATOM   1319  CA  THR P  83     -21.204  -3.207   0.245  1.00  0.00              
ATOM   1320  C   THR P  83     -21.082  -4.186  -0.898  1.00  0.00              
ATOM   1321  O   THR P  83     -19.983  -4.433  -1.345  1.00  0.00              
ATOM   1322  CB  THR P  83     -20.795  -1.808  -0.250  1.00  0.00              
ATOM   1323  OG1 THR P  83     -21.014  -0.847   0.791  1.00  0.00              
ATOM   1324  CG2 THR P  83     -21.608  -1.418  -1.475  1.00  0.00              
ATOM   1325  H   THR P  83     -19.408  -3.453   1.386  1.00  0.00              
ATOM   1326  HA  THR P  83     -22.257  -3.182   0.523  1.00  0.00              
ATOM   1327  HB  THR P  83     -19.736  -1.818  -0.506  1.00  0.00              
ATOM   1328  HG1 THR P  83     -21.367  -1.290   1.566  1.00  0.00              
ATOM   1329 1HG2 THR P  83     -21.305  -0.427  -1.811  1.00  0.00              
ATOM   1330 2HG2 THR P  83     -21.435  -2.141  -2.272  1.00  0.00              
ATOM   1331 3HG2 THR P  83     -22.667  -1.407  -1.219  1.00  0.00              
ATOM   1332  N   GLU P  84     -22.189  -4.791  -1.218  1.00  0.00              
ATOM   1333  CA  GLU P  84     -22.217  -5.839  -2.256  1.00  0.00              
ATOM   1334  C   GLU P  84     -22.572  -5.254  -3.622  1.00  0.00              
ATOM   1335  O   GLU P  84     -23.679  -4.703  -3.802  1.00  0.00              
ATOM   1336  CB  GLU P  84     -23.214  -6.940  -1.886  1.00  0.00              
ATOM   1337  CG  GLU P  84     -22.823  -7.757  -0.663  1.00  0.00              
ATOM   1338  CD  GLU P  84     -23.856  -8.804  -0.352  1.00  0.00              
ATOM   1339  OE1 GLU P  84     -24.841  -8.863  -1.047  1.00  0.00              
ATOM   1340  OE2 GLU P  84     -23.609  -9.616   0.508  1.00  0.00              
ATOM   1341  H   GLU P  84     -23.047  -4.540  -0.749  1.00  0.00              
ATOM   1342  HA  GLU P  84     -21.228  -6.286  -2.357  1.00  0.00              
ATOM   1343 1HB  GLU P  84     -24.173  -6.453  -1.706  1.00  0.00              
ATOM   1344 2HB  GLU P  84     -23.297  -7.598  -2.751  1.00  0.00              
ATOM   1345 1HG  GLU P  84     -21.844  -8.228  -0.751  1.00  0.00              
ATOM   1346 2HG  GLU P  84     -22.799  -7.021   0.140  1.00  0.00              
ATOM   1347  N   VAL P  85     -21.634  -5.365  -4.589  1.00  0.00              
ATOM   1348  CA  VAL P  85     -21.858  -4.885  -5.951  1.00  0.00              
ATOM   1349  C   VAL P  85     -21.873  -6.031  -6.932  1.00  0.00              
ATOM   1350  O   VAL P  85     -20.863  -6.735  -7.072  1.00  0.00              
ATOM   1351  CB  VAL P  85     -20.748  -3.829  -6.336  1.00  0.00              
ATOM   1352  CG1 VAL P  85     -20.816  -3.250  -7.776  1.00  0.00              
ATOM   1353  CG2 VAL P  85     -20.706  -2.595  -5.404  1.00  0.00              
ATOM   1354  H   VAL P  85     -20.750  -5.796  -4.359  1.00  0.00              
ATOM   1355  HA  VAL P  85     -22.844  -4.431  -6.054  1.00  0.00              
ATOM   1356  HB  VAL P  85     -19.767  -4.295  -6.239  1.00  0.00              
ATOM   1357 1HG1 VAL P  85     -20.004  -2.538  -7.921  1.00  0.00              
ATOM   1358 2HG1 VAL P  85     -20.721  -4.060  -8.499  1.00  0.00              
ATOM   1359 3HG1 VAL P  85     -21.771  -2.745  -7.921  1.00  0.00              
ATOM   1360 1HG2 VAL P  85     -19.918  -1.917  -5.732  1.00  0.00              
ATOM   1361 2HG2 VAL P  85     -21.666  -2.080  -5.439  1.00  0.00              
ATOM   1362 3HG2 VAL P  85     -20.503  -2.917  -4.382  1.00  0.00              
ATOM   1363  N   THR P  86     -22.968  -6.058  -7.686  1.00  0.00              
ATOM   1364  CA  THR P  86     -23.148  -7.082  -8.711  1.00  0.00              
ATOM   1365  C   THR P  86     -22.926  -6.512 -10.091  1.00  0.00              
ATOM   1366  O   THR P  86     -22.638  -5.257 -10.135  1.00  0.00              
ATOM   1367  CB  THR P  86     -24.553  -7.710  -8.652  1.00  0.00              
ATOM   1368  OG1 THR P  86     -25.537  -6.717  -8.971  1.00  0.00              
ATOM   1369  CG2 THR P  86     -24.832  -8.265  -7.263  1.00  0.00              
ATOM   1370  H   THR P  86     -23.688  -5.363  -7.553  1.00  0.00              
ATOM   1371  HA  THR P  86     -22.410  -7.873  -8.577  1.00  0.00              
ATOM   1372  HB  THR P  86     -24.613  -8.515  -9.383  1.00  0.00              
ATOM   1373  HG1 THR P  86     -26.412  -7.110  -8.934  1.00  0.00              
ATOM   1374 1HG2 THR P  86     -25.829  -8.704  -7.241  1.00  0.00              
ATOM   1375 2HG2 THR P  86     -24.092  -9.029  -7.023  1.00  0.00              
ATOM   1376 3HG2 THR P  86     -24.773  -7.460  -6.532  1.00  0.00              
ATOM   1377  N   GLU P  87     -22.937  -7.308 -11.110  1.00  0.00              
ATOM   1378  CA  GLU P  87     -22.728  -6.769 -12.450  1.00  0.00              
ATOM   1379  C   GLU P  87     -23.729  -7.340 -13.427  1.00  0.00              
ATOM   1380  O   GLU P  87     -24.038  -8.523 -13.354  1.00  0.00              
ATOM   1381  OXT GLU P  87     -24.215  -6.637 -14.269  1.00  0.00              
ATOM   1382  CB  GLU P  87     -21.305  -7.056 -12.934  1.00  0.00              
ATOM   1383  CG  GLU P  87     -20.989  -6.509 -14.319  1.00  0.00              
ATOM   1384  CD  GLU P  87     -19.543  -6.716 -14.672  1.00  0.00              
ATOM   1385  OE1 GLU P  87     -18.826  -7.260 -13.866  1.00  0.00              
ATOM   1386  OE2 GLU P  87     -19.178  -6.433 -15.789  1.00  0.00              
ATOM   1387  H   GLU P  87     -23.088  -8.300 -10.997  1.00  0.00              
ATOM   1388  HA  GLU P  87     -22.880  -5.689 -12.442  1.00  0.00              
ATOM   1389 1HB  GLU P  87     -20.626  -6.612 -12.206  1.00  0.00              
ATOM   1390 2HB  GLU P  87     -21.180  -8.138 -12.934  1.00  0.00              
ATOM   1391 1HG  GLU P  87     -21.617  -6.929 -15.104  1.00  0.00              
ATOM   1392 2HG  GLU P  87     -21.191  -5.443 -14.226  1.00  0.00              
TER                                                                             
# All scores below are weighted scores, not raw scores.
#BEGIN_POSE_ENERGIES_TABLE relax_pG1110_Add1dpG1110_Add1d_0079.pdb
label fa_atr fa_rep fa_sol fa_intra_rep pro_close fa_pair hbond_sr_bb hbond_lr_bb hbond_bb_sc hbond_sc dslf_ss_dst dslf_cs_ang dslf_ss_dih dslf_ca_dih rama omega fa_dun p_aa_pp ref total
weights 0.8 0.44 0.65 0.004 1 0.49 0.585 1.17 1.17 1.1 0.5 2 5 5 0.2 0.5 0.56 0.32 1 NA
pose -328.348 30.1835 155.655 0.757842 0.059064 -13.1529 -22.3839 -35.8986 -6.47798 -10.7151 0 0 0 0 -7.14039 5.86747 50.004 -9.50151 -23.88 -214.972
THR_p:NtermProteinFull_1 -0.914622 0.275267 0.694326 0.0046643 0 -0.0396727 0 0 -0.0114649 0 0 0 0 0 0 0.0115202 0.019335 0 -0.27 -0.230648
THR_2 -2.11741 0.657385 1.1265 0.00919039 0 -0.26641 0 0 -0.0114649 0 0 0 0 0 0.1277 0.0269147 0.0619935 -0.0301808 -0.27 -0.685778
TYR_3 -6.3178 1.13404 2.48757 0.0249664 0 0 0 0 0 0 0 0 0 0 0.0304635 0.369687 0.143338 -0.239013 0.51 -1.85675
LYS_4 -4.02792 0.795985 1.40199 0.00604128 0 -0.0582972 0 0 0 0 0 0 0 0 0.136485 0.00127132 0.879351 0.0498053 -0.65 -1.46528
LEU_5 -4.97884 0.666561 1.46762 0.00922013 0 0 0 0 0 0 0 0 0 0 -0.116763 0.00333911 1.69267 -0.18023 -0.1 -1.53643
ILE_6 -3.87364 0.137243 1.83079 0.0190867 0 0 0 0 0 0 0 0 0 0 -0.0748511 0.151703 0.236672 -0.242406 0.24 -1.5754
LEU_7 -5.15339 0.613521 1.20628 0.00973921 0 0 0 0 0 0 0 0 0 0 -0.0629464 0.0168957 0.380367 -0.119273 -0.1 -3.20881
ASN_8 -3.88295 0.200934 2.60848 0.00362445 0 -0.214321 0 0 0 0 0 0 0 0 -0.0660819 0.0854897 0.968002 0.0902879 -0.89 -1.09654
LEU_9 -5.56915 0.713912 1.18373 0.00724908 0 0 0 0 0 0 0 0 0 0 0.379545 0.0963765 0.328819 0.0298468 -0.1 -2.92968
LYS_10 -4.90535 0.341209 2.62851 0.00546057 0 -0.619761 0 0 0 0 0 0 0 0 -0.102547 0.0830391 0.713319 0.0165217 -0.65 -2.4896
PHE_11 -6.57444 0.493583 1.61699 0.024946 0 0 0 0 0 0 0 0 0 0 -0.164856 0.063232 1.07316 -0.0839412 0.63 -2.92132
ALA_12 -2.69601 0.135732 1.13639 0.00158913 0 0 0 0 0 0 0 0 0 0 0.191506 0.230584 0 0.0464221 0.16 -0.793783
PHE_13 -5.10308 0.548117 1.20647 0.0236052 0 0 0 0 0 0 0 0 0 0 0.0946164 0.0134937 0.520533 -0.0227324 0.63 -2.08898
GLY_14 -0.863515 0.0513635 0.586236 4.66356e-05 0 0 0 0 0 0 0 0 0 0 0.163383 0.00179811 0 -0.707 -0.17 -0.937688
ASP_15 -0.588964 0.0109224 0.516784 0.0127049 0 -0.0365887 0 0 0 0 0 0 0 0 -0.113585 0.0218302 0.275166 -0.363531 -0.67 -0.935261
THR_16 -2.68034 0.1113 1.95365 0.0104561 0 -0.235636 0 0 -0.217598 -0.38353 0 0 0 0 -0.0657361 0.0052283 0.314196 -0.103511 -0.27 -1.56151
ASN_17 -0.815856 0.0879032 0.6512 0.00391573 0 -0.0587157 0 0 -0.0204754 0 0 0 0 0 -0.187642 0.00250374 0.576213 -0.129675 -0.89 -0.780629
SER_18 -2.68332 0.323859 1.63111 0.00269544 0 -0.0734346 0 0 -0.197123 0 0 0 0 0 0.411317 0.000387084 0.533007 -0.0112876 -0.37 -0.432789
GLU_19 -3.52147 0.247091 2.10396 0.00676586 0 -0.489781 0 0 0 -0.432256 0 0 0 0 -0.248049 0.000742556 1.1858 -0.140167 -0.81 -2.09737
ALA_20 -2.05992 0.173524 0.973786 0.0007201 0 0 0 0 0 0 0 0 0 0 -0.20948 0.00466437 0 -0.160351 0.16 -1.11706
VAL_21 -3.02728 0.361653 1.54404 0.0147663 0 0 0 0 0 0 0 0 0 0 -0.0411036 0.0663658 0.0410942 -0.0303516 0.29 -0.780813
ASP_22 -4.63622 0.191219 2.87901 0.0031975 0 -0.332234 0 0 0 -0.38353 0 0 0 0 -0.171055 0.0460788 0.306747 -0.00140514 -0.67 -2.76819
ALA_23 -4.00913 0.372672 1.69693 0.000527105 0 0 0 0 0 0 0 0 0 0 -0.131584 0.0668655 0 -0.128357 0.16 -1.97208
ALA_24 -3.33296 0.380557 1.70927 0.000730629 0 0 0 0 0 0 0 0 0 0 -0.195466 0.04672 0 -0.156763 0.16 -1.3879
GLU_25 -4.26428 0.343 2.81676 0.00753509 0 -0.721114 0 0 0 -0.428619 0 0 0 0 -0.164826 0.000368656 1.09488 -0.10189 -0.81 -2.22818
ALA_26 -4.82785 0.618239 1.51671 0.000600042 0 0 0 0 0 0 0 0 0 0 -0.104816 0.0155749 0 -0.146384 0.16 -2.76792
GLU_27 -4.38058 0.223439 2.39004 0.00694999 0 -0.494772 0 0 0 -0.421746 0 0 0 0 -0.127213 0.122115 0.995274 -0.103407 -0.81 -2.5999
LYS_28 -3.20479 0.219996 1.59008 0.00311605 0 0 0 0 0 0 0 0 0 0 -0.155182 0.00658387 0.915143 -0.041088 -0.65 -1.31613
LYS_29 -4.51196 0.249472 2.34996 0.0033969 0 -0.641888 0 0 0 -0.415749 0 0 0 0 -0.23392 0.102225 0.920563 -0.0428256 -0.65 -2.87073
PHE_30 -7.52217 0.782437 1.53942 0.038156 0 0 0 0 0 0 0 0 0 0 -0.0716741 0.000302053 1.35537 0.0576851 0.63 -3.19047
LYS_31 -5.29572 0.258476 2.60876 0.00339349 0 -0.494772 0 0 0 -0.421746 0 0 0 0 -0.223683 0.0624796 0.899549 -0.051279 -0.65 -3.30455
GLN_32 -4.13621 0.202991 2.45815 0.021789 0 -0.0749189 0 0 0 -0.195973 0 0 0 0 -0.0918812 0.0165687 1.19802 -0.073105 -0.97 -1.64456
TYR_33 -8.73652 0.9831 4.37473 0.0514458 0 0 0 0 0 -0.919738 0 0 0 0 -0.111984 0.0305625 1.67626 0.0756489 0.51 -2.06649
ALA_34 -4.83295 0.52156 1.98031 0.000673565 0 0 0 0 0 0 0 0 0 0 -0.04025 0.0549724 0 -0.119857 0.16 -2.27554
ASN_35 -3.2717 0.428688 2.07933 0.00427974 0 -0.0801397 0 0 0 0 0 0 0 0 -0.0385889 8.86885e-05 0.324385 0.0829414 -0.89 -1.36072
ASP_36 -3.8817 0.275841 2.93435 0.00300023 0 -0.353427 0 0 0 -0.642722 0 0 0 0 -0.168911 0.0630659 0.320782 0.00264531 -0.67 -2.11708
HIS_D_37 -6.02809 0.529168 3.01239 0.00258336 0 -0.20712 0 0 -0.6591 -0.0609796 0 0 0 0 -0.2151 0.0559632 0.467538 -0.0854442 0.56 -2.62819
GLY_38 -2.18227 0.163988 1.28768 4.01302e-05 0 0 0 0 -0.031715 0 0 0 0 0 -0.398865 0.000871393 0 -0.777307 -0.17 -2.10757
VAL_39 -3.87296 0.232734 1.05589 0.0108298 0 0 0 0 0 0 0 0 0 0 -0.267252 0.00307325 0.015337 -0.174883 0.29 -2.70723
ASP_40 -1.36393 0.0637582 0.915543 0.00921695 0 -0.0524964 0 0 -0.53929 0 0 0 0 0 0.0981311 0.000296262 0.130316 -0.231702 -0.67 -1.64016
GLY_41 -1.81067 0.105915 0.936293 6.64e-05 0 0 0 0 0 0 0 0 0 0 0.227971 0.034545 0 -0.461816 -0.17 -1.1377
GLU_42 -2.055 0.137776 1.17963 0.00537707 0 -0.0625047 0 0 0 0 0 0 0 0 -0.149721 0.0518357 0.939819 -0.00033559 -0.81 -0.763128
TRP_43 -5.53246 0.427034 1.46101 0.0219673 0 0 0 0 0 0 0 0 0 0 -0.0828766 0.195319 0.452324 -0.128472 0.91 -2.27615
THR_44 -2.01287 0.122165 1.19692 0.0122599 0 -0.00481466 0 0 -0.258894 0 0 0 0 0 0.107724 0.0185253 0.22549 -0.196062 -0.27 -1.05956
TYR_45 -5.93312 0.32777 2.17692 0.0254651 0 0 0 0 -0.258894 -0.0149597 0 0 0 0 0.0626877 0.108746 0.408127 -0.153866 0.51 -2.74112
ASP_46 -4.60123 0.171215 3.03855 0.0131896 0 -0.0877965 0 0 -0.0473712 0 0 0 0 0 -0.0626242 0.00101922 0.210249 -0.265743 -0.67 -2.30055
ASP_47 -3.30395 0.316609 2.33311 0.00490436 0 -0.474822 0 0 0 -0.448713 0 0 0 0 -0.121189 0.00927175 1.31734 0.0195006 -0.67 -1.01794
ALA_48 -1.66196 0.160932 1.02502 0.000818927 0 0 0 0 -0.0473712 0 0 0 0 0 -0.285673 0.000435718 0 -0.103928 0.16 -0.751727
THR_49 -3.41845 0.604505 2.68738 0.00428545 0 -0.2362 0 0 -0.41721 -0.0332657 0 0 0 0 -0.0959763 0.0143136 0.0237322 -0.291243 -0.27 -1.42812
LYS_50 -5.16014 0.525272 3.42365 0.00723138 0 -0.961875 0 0 0 -0.866009 0 0 0 0 -0.0998695 0.251402 1.22288 -0.128011 -0.65 -2.43547
THR_51 -5.09335 0.489278 3.09449 0.0112873 0 -0.0290801 0 0 -0.41721 -0.0332657 0 0 0 0 0.0261611 0.176038 0.0385003 -0.0510573 -0.27 -2.05821
PHE_52 -6.94341 0.5226 1.74941 0.0229265 0 0 0 0 0 0 0 0 0 0 -0.218466 0.17238 0.390152 -0.0606631 0.63 -3.73508
THR_53 -3.39809 0.208232 2.09416 0.00695915 0 -0.0979352 0 0 0 0 0 0 0 0 -0.0417967 0.184091 0.221224 -0.139655 -0.27 -1.23281
VAL_54 -4.50922 0.482041 1.33647 0.0221268 0 0 0 0 0 0 0 0 0 0 -0.13333 0.00849888 1.32321 -0.350647 0.29 -1.53085
THR_55 -3.03512 0.212934 1.58196 0.00826963 0 0.0564238 0 0 0 0 0 0 0 0 0.0317986 0.00695998 0.0295358 0.020072 -0.27 -1.35716
ALA_56 -2.90258 0.424871 1.24335 0.000680823 0 0 0 0 0 0 0 0 0 0 0.277302 0.126856 0 0.336133 0.16 -0.333387
LYS_57 -3.34506 0.32008 1.86348 0.00531161 0 -0.759704 0 0 0 -0.331457 0 0 0 0 0.091079 8.47683e-05 1.33048 -0.127793 -0.65 -1.6035
ASP_58 -1.01198 0.0544458 0.757027 0.00312845 0 -0.081411 0 0 0 0 0 0 0 0 -0.170438 0.0121631 0.398405 -0.0445204 -0.67 -0.75318
SER_59 -2.79251 0.152395 1.72081 0.000899262 0 -0.0262334 0 0 -0.571005 0 0 0 0 0 -0.275065 0.0718173 0.633774 -0.0227298 -0.37 -1.47785
HIS_60 -5.60648 0.566581 2.40304 0.00515917 0 -0.159317 0 0 -0.457574 0 0 0 0 0 -0.25091 0.0181986 0.854372 0.0847372 0.56 -1.98219
ALA_61 -4.44451 0.44095 1.9023 0.000808996 0 0 0 0 0 0 0 0 0 0 -0.154633 0.0467911 0 -0.169795 0.16 -2.21808
ASP_62 -4.25069 0.453604 2.55179 0.00341713 0 -0.330353 0 0 -0.457574 -0.249515 0 0 0 0 -0.182213 0.0211933 0.379008 -0.0095903 -0.67 -2.74092
ARG_63 -5.33434 0.533198 2.67467 0.00866912 0 -0.112133 0 0 -0.6591 0 0 0 0 0 -0.141204 0.0609058 1.67417 -0.0623757 -0.98 -2.33753
VAL_64 -4.68868 0.283636 1.21894 0.0154932 0 0 0 0 0 0 0 0 0 0 -0.077333 0.0450214 0.154311 0.0665442 0.29 -2.69206
ARG_65 -5.80682 0.441272 3.54519 0.00835064 0 -0.653274 0 0 0 -0.749859 0 0 0 0 -0.205792 0.0125964 1.66498 -0.0817345 -0.98 -2.80509
GLU_66 -4.59423 0.295875 2.60014 0.00529748 0 -0.269322 0 0 0 -0.0609796 0 0 0 0 -0.221624 0.162071 0.844127 -0.160512 -0.81 -2.20916
LEU_67 -5.75251 0.628479 1.58809 0.0100975 0 0 0 0 0 0 0 0 0 0 -0.0544602 0.0102855 0.604029 -0.0963896 -0.1 -3.16238
ALA_68 -4.20497 0.497866 1.69107 0.000822712 0 0 0 0 0 0 0 0 0 0 -0.150849 0.0220956 0 -0.14756 0.16 -2.13153
GLN_69 -3.36745 0.215531 1.86176 0.00473371 0 -0.0723183 0 0 0 0 0 0 0 0 -0.13617 0.00407527 0.876938 -0.10084 -0.97 -1.68374
ARG_70 -6.34185 0.221136 4.04648 0.00848133 0 -0.505445 0 0 0 -0.44675 0 0 0 0 -0.177188 0.0189942 1.66828 -0.0723592 -0.98 -2.56022
LEU_71 -5.44216 0.65003 1.1125 0.0078246 0 0 0 0 0 0 0 0 0 0 -0.147334 0.331165 0.151857 -0.103023 -0.1 -3.53914
ARG_72 -4.18356 0.556373 2.38052 0.0075262 0 -0.00510735 0 0 -0.598775 0 0 0 0 0 -0.23387 0.273849 1.19837 -0.0763988 -0.98 -1.66107
GLN_73 -1.84302 0.109585 1.05055 0.00608629 0 -0.0196596 0 0 0 0 0 0 0 0 -0.247728 0.00211694 0.818992 -0.0631063 -0.97 -1.15618
ARG_74 -4.30111 0.38052 2.85347 0.010084 0.000870265 -0.233412 0 0 0 -0.919738 0 0 0 0 -0.190467 0.0551739 2.27428 -0.0157095 -0.98 -1.06605
PRO_75 -1.11017 0.101002 0.377555 0.00166865 0.0581937 0 0 0 0 0 0 0 0 0 -0.0921983 0.111625 0.125074 -0.146193 0.02 -0.553443
ARG_76 -2.93888 0.280337 1.44286 0.00839127 0 -0.420519 0 0 0 -0.0128695 0 0 0 0 -0.191508 0.000194344 0.981664 0.0247632 -0.98 -1.80557
VAL_77 -3.59241 0.300968 0.905196 0.00803895 0 0 0 0 0 0 0 0 0 0 -0.210653 0.190999 0.139583 -0.30405 0.29 -2.27233
GLU_78 -2.60708 0.0983875 1.41742 0.00828195 0 -0.47275 0 0 0 0 0 0 0 0 0.0455158 0.214933 1.2018 -0.100972 -0.81 -1.00446
ARG_79 -3.22044 0.324797 1.90503 0.00900562 0 -0.307335 0 0 0 -0.504648 0 0 0 0 0.193116 0.0173982 1.26179 -0.0481129 -0.98 -1.3494
VAL_80 -3.79872 0.917675 1.1666 0.00895666 0 0 0 0 -0.598775 0 0 0 0 0 -0.207304 0.014086 0.0384479 -0.242091 0.29 -2.41112
GLU_81 -3.36164 0.0845437 2.44269 0.0070346 0 -0.294507 0 0 0 -0.504648 0 0 0 0 0.0423312 0.000211733 0.916995 -0.061819 -0.81 -1.53882
ILE_82 -3.16517 0.401742 0.553224 0.019753 0 0 0 0 0 0 0 0 0 0 -0.219924 0.735221 0.229997 -0.363078 0.24 -1.56823
THR_83 -2.60306 0.116237 1.39108 0.0106736 0 -0.110408 0 0 0 0 0 0 0 0 0.0169537 0.0785965 0.0385865 -0.00799925 -0.27 -1.33934
GLU_84 -2.10777 0.0747722 1.15101 0.00542882 0 -0.328788 0 0 0 -0.500344 0 0 0 0 -0.0224489 0.0168494 1.16851 0.0471626 -0.81 -1.30561
VAL_85 -2.69563 0.26778 1.10508 0.00553246 0 0 0 0 0 0 0 0 0 0 -0.218063 0.00641391 0.0296462 -0.374433 0.29 -1.58367
THR_86 -0.845202 0.0229651 0.571658 0.00473245 0 -0.000715108 0 0 0 0 0 0 0 0 -0.05938 0.000265933 0.0201376 -0.418196 -0.27 -0.973734
GLU_p:CtermProteinFull_87 -0.971317 0.0291271 1.09362 0.00742161 0 -0.546134 0 0 0 -0.331457 0 0 0 0 0 0 0.959573 0 -0.81 -0.569167
#END_POSE_ENERGIES_TABLE relax_pG1110_Add1dpG1110_Add1d_0079.pdb
