# Supplementary material for: Design and characterization of a protein fold switching network
Source: Nat Commun. 2023 Jan 26;14:431. doi: 10.1038/s41467-023-36065-3 (PMC9879998; doi:10.1038/s41467-023-36065-3)
Supplement: Supplementary file 4 — Source Data [file 41467_2023_36065_MOESM4_ESM.zip › source data/SI_data_relax_B2.pdb.txt]

ATOM      1  N   TYR A   1      -7.123  11.989  13.970  1.00  0.00              
ATOM      2  CA  TYR A   1      -6.911  13.299  14.579  1.00  0.00              
ATOM      3  C   TYR A   1      -5.476  13.741  14.425  1.00  0.00              
ATOM      4  O   TYR A   1      -4.563  13.226  15.095  1.00  0.00              
ATOM      5  CB  TYR A   1      -7.292  13.277  16.061  1.00  0.00              
ATOM      6  CG  TYR A   1      -7.180  14.622  16.743  1.00  0.00              
ATOM      7  CD1 TYR A   1      -7.943  15.701  16.322  1.00  0.00              
ATOM      8  CD2 TYR A   1      -6.311  14.808  17.808  1.00  0.00              
ATOM      9  CE1 TYR A   1      -7.844  16.931  16.941  1.00  0.00              
ATOM     10  CE2 TYR A   1      -6.204  16.035  18.435  1.00  0.00              
ATOM     11  CZ  TYR A   1      -6.972  17.095  17.999  1.00  0.00              
ATOM     12  OH  TYR A   1      -6.870  18.318  18.621  1.00  0.00              
ATOM     13 1H   TYR A   1      -7.441  11.223  14.529  1.00  0.00              
ATOM     14 2H   TYR A   1      -7.784  11.884  13.227  1.00  0.00              
ATOM     15 3H   TYR A   1      -6.362  11.514  13.528  1.00  0.00              
ATOM     16  HA  TYR A   1      -7.526  14.045  14.076  1.00  0.00              
ATOM     17 1HB  TYR A   1      -8.322  12.923  16.124  1.00  0.00              
ATOM     18 2HB  TYR A   1      -6.631  12.564  16.553  1.00  0.00              
ATOM     19  HD1 TYR A   1      -8.629  15.566  15.486  1.00  0.00              
ATOM     20  HD2 TYR A   1      -5.706  13.967  18.148  1.00  0.00              
ATOM     21  HE1 TYR A   1      -8.449  17.770  16.599  1.00  0.00              
ATOM     22  HE2 TYR A   1      -5.513  16.162  19.270  1.00  0.00              
ATOM     23  HH  TYR A   1      -6.236  18.320  19.342  1.00  0.00              
ATOM     24  N   THR A   2      -5.197  14.608  13.451  1.00  0.00              
ATOM     25  CA  THR A   2      -3.866  15.152  13.216  1.00  0.00              
ATOM     26  C   THR A   2      -3.490  16.035  14.369  1.00  0.00              
ATOM     27  O   THR A   2      -4.254  16.912  14.773  1.00  0.00              
ATOM     28  CB  THR A   2      -3.783  15.960  11.908  1.00  0.00              
ATOM     29  OG1 THR A   2      -4.128  15.117  10.800  1.00  0.00              
ATOM     30  CG2 THR A   2      -2.378  16.506  11.706  1.00  0.00              
ATOM     31  H   THR A   2      -5.958  14.895  12.853  1.00  0.00              
ATOM     32  HA  THR A   2      -3.140  14.340  13.162  1.00  0.00              
ATOM     33  HB  THR A   2      -4.490  16.787  11.957  1.00  0.00              
ATOM     34  HG1 THR A   2      -4.076  15.623   9.986  1.00  0.00              
ATOM     35 1HG2 THR A   2      -2.340  17.074  10.777  1.00  0.00              
ATOM     36 2HG2 THR A   2      -2.118  17.156  12.541  1.00  0.00              
ATOM     37 3HG2 THR A   2      -1.671  15.679  11.656  1.00  0.00              
ATOM     38  N   VAL A   3      -2.309  15.807  14.806  1.00  0.00              
ATOM     39  CA  VAL A   3      -1.622  16.472  15.908  1.00  0.00              
ATOM     40  C   VAL A   3      -0.235  16.906  15.498  1.00  0.00              
ATOM     41  O   VAL A   3       0.490  16.098  14.841  1.00  0.00              
ATOM     42  CB  VAL A   3      -1.515  15.564  17.147  1.00  0.00              
ATOM     43  CG1 VAL A   3      -2.899  15.219  17.676  1.00  0.00              
ATOM     44  CG2 VAL A   3      -0.743  14.296  16.813  1.00  0.00              
ATOM     45  H   VAL A   3      -1.833  15.073  14.300  1.00  0.00              
ATOM     46  HA  VAL A   3      -2.134  17.391  16.198  1.00  0.00              
ATOM     47  HB  VAL A   3      -0.950  16.084  17.920  1.00  0.00              
ATOM     48 1HG1 VAL A   3      -2.805  14.577  18.552  1.00  0.00              
ATOM     49 2HG1 VAL A   3      -3.421  16.135  17.953  1.00  0.00              
ATOM     50 3HG1 VAL A   3      -3.465  14.698  16.904  1.00  0.00              
ATOM     51 1HG2 VAL A   3      -0.677  13.666  17.700  1.00  0.00              
ATOM     52 2HG2 VAL A   3      -1.260  13.755  16.021  1.00  0.00              
ATOM     53 3HG2 VAL A   3       0.261  14.558  16.479  1.00  0.00              
ATOM     54  N   LYS A   4       0.178  18.101  15.822  1.00  0.00              
ATOM     55  CA  LYS A   4       1.466  18.633  15.477  1.00  0.00              
ATOM     56  C   LYS A   4       2.242  18.954  16.742  1.00  0.00              
ATOM     57  O   LYS A   4       1.679  19.113  17.831  1.00  0.00              
ATOM     58  CB  LYS A   4       1.319  19.879  14.602  1.00  0.00              
ATOM     59  CG  LYS A   4       0.605  19.637  13.278  1.00  0.00              
ATOM     60  CD  LYS A   4       0.268  20.947  12.583  1.00  0.00              
ATOM     61  CE  LYS A   4      -0.474  20.707  11.277  1.00  0.00              
ATOM     62  NZ  LYS A   4      -0.823  21.982  10.593  1.00  0.00              
ATOM     63  H   LYS A   4      -0.466  18.673  16.350  1.00  0.00              
ATOM     64  HA  LYS A   4       2.038  17.887  14.925  1.00  0.00              
ATOM     65 1HB  LYS A   4       0.763  20.614  15.184  1.00  0.00              
ATOM     66 2HB  LYS A   4       2.323  20.254  14.408  1.00  0.00              
ATOM     67 1HG  LYS A   4       1.257  19.042  12.637  1.00  0.00              
ATOM     68 2HG  LYS A   4      -0.312  19.083  13.476  1.00  0.00              
ATOM     69 1HD  LYS A   4      -0.354  21.545  13.251  1.00  0.00              
ATOM     70 2HD  LYS A   4       1.197  21.481  12.380  1.00  0.00              
ATOM     71 1HE  LYS A   4       0.163  20.109  10.627  1.00  0.00              
ATOM     72 2HE  LYS A   4      -1.386  20.154  11.499  1.00  0.00              
ATOM     73 1HZ  LYS A   4      -1.313  21.779   9.733  1.00  0.00              
ATOM     74 2HZ  LYS A   4      -1.415  22.537  11.195  1.00  0.00              
ATOM     75 3HZ  LYS A   4       0.022  22.495  10.386  1.00  0.00              
ATOM     76  N   ILE A   5       3.515  19.147  16.552  1.00  0.00              
ATOM     77  CA  ILE A   5       4.452  19.591  17.580  1.00  0.00              
ATOM     78  C   ILE A   5       5.535  20.457  16.986  1.00  0.00              
ATOM     79  O   ILE A   5       5.997  20.203  15.850  1.00  0.00              
ATOM     80  CB  ILE A   5       5.106  18.404  18.310  1.00  0.00              
ATOM     81  CG1 ILE A   5       6.086  18.906  19.374  1.00  0.00              
ATOM     82  CG2 ILE A   5       5.812  17.493  17.318  1.00  0.00              
ATOM     83  CD1 ILE A   5       6.529  17.838  20.348  1.00  0.00              
ATOM     84  H   ILE A   5       3.857  18.970  15.618  1.00  0.00              
ATOM     85  HA  ILE A   5       3.949  20.227  18.308  1.00  0.00              
ATOM     86  HB  ILE A   5       4.334  17.841  18.835  1.00  0.00              
ATOM     87 1HG1 ILE A   5       6.954  19.305  18.852  1.00  0.00              
ATOM     88 2HG1 ILE A   5       5.589  19.709  19.918  1.00  0.00              
ATOM     89 1HG2 ILE A   5       6.270  16.660  17.851  1.00  0.00              
ATOM     90 2HG2 ILE A   5       5.091  17.111  16.598  1.00  0.00              
ATOM     91 3HG2 ILE A   5       6.585  18.056  16.794  1.00  0.00              
ATOM     92 1HD1 ILE A   5       7.222  18.269  21.071  1.00  0.00              
ATOM     93 2HD1 ILE A   5       5.660  17.438  20.872  1.00  0.00              
ATOM     94 3HD1 ILE A   5       7.027  17.035  19.806  1.00  0.00              
ATOM     95  N   VAL A   6       5.861  21.575  17.620  1.00  0.00              
ATOM     96  CA  VAL A   6       7.013  22.388  17.241  1.00  0.00              
ATOM     97  C   VAL A   6       8.182  22.132  18.162  1.00  0.00              
ATOM     98  O   VAL A   6       7.938  22.081  19.377  1.00  0.00              
ATOM     99  CB  VAL A   6       6.682  23.893  17.260  1.00  0.00              
ATOM    100  CG1 VAL A   6       7.906  24.711  16.875  1.00  0.00              
ATOM    101  CG2 VAL A   6       5.524  24.196  16.322  1.00  0.00              
ATOM    102  H   VAL A   6       5.285  21.869  18.396  1.00  0.00              
ATOM    103  HA  VAL A   6       7.372  22.127  16.245  1.00  0.00              
ATOM    104  HB  VAL A   6       6.359  24.172  18.263  1.00  0.00              
ATOM    105 1HG1 VAL A   6       7.654  25.772  16.894  1.00  0.00              
ATOM    106 2HG1 VAL A   6       8.711  24.517  17.584  1.00  0.00              
ATOM    107 3HG1 VAL A   6       8.229  24.434  15.872  1.00  0.00              
ATOM    108 1HG2 VAL A   6       5.304  25.263  16.348  1.00  0.00              
ATOM    109 2HG2 VAL A   6       5.794  23.905  15.306  1.00  0.00              
ATOM    110 3HG2 VAL A   6       4.643  23.636  16.638  1.00  0.00              
ATOM    111  N   LEU A   7       9.303  21.757  17.641  1.00  0.00              
ATOM    112  CA  LEU A   7      10.482  21.419  18.423  1.00  0.00              
ATOM    113  C   LEU A   7      11.497  22.535  18.270  1.00  0.00              
ATOM    114  O   LEU A   7      11.587  23.214  17.227  1.00  0.00              
ATOM    115  CB  LEU A   7      11.072  20.075  17.977  1.00  0.00              
ATOM    116  CG  LEU A   7      10.166  18.858  18.200  1.00  0.00              
ATOM    117  CD1 LEU A   7      10.802  17.615  17.593  1.00  0.00              
ATOM    118  CD2 LEU A   7       9.927  18.668  19.691  1.00  0.00              
ATOM    119  H   LEU A   7       9.347  21.700  16.633  1.00  0.00              
ATOM    120  HA  LEU A   7      10.213  21.346  19.476  1.00  0.00              
ATOM    121 1HB  LEU A   7      11.176  20.273  16.911  1.00  0.00              
ATOM    122 2HB  LEU A   7      12.056  19.902  18.412  1.00  0.00              
ATOM    123  HG  LEU A   7       9.205  19.079  17.734  1.00  0.00              
ATOM    124 1HD1 LEU A   7      10.152  16.756  17.757  1.00  0.00              
ATOM    125 2HD1 LEU A   7      10.943  17.764  16.523  1.00  0.00              
ATOM    126 3HD1 LEU A   7      11.767  17.433  18.065  1.00  0.00              
ATOM    127 1HD2 LEU A   7       9.282  17.803  19.848  1.00  0.00              
ATOM    128 2HD2 LEU A   7      10.880  18.508  20.195  1.00  0.00              
ATOM    129 3HD2 LEU A   7       9.446  19.557  20.099  1.00  0.00              
ATOM    130  N   ASN A   8      12.195  22.820  19.330  1.00  0.00              
ATOM    131  CA  ASN A   8      13.085  23.940  19.277  1.00  0.00              
ATOM    132  C   ASN A   8      14.374  23.498  19.974  1.00  0.00              
ATOM    133  O   ASN A   8      14.645  23.908  21.093  1.00  0.00              
ATOM    134  CB  ASN A   8      12.490  25.182  19.916  1.00  0.00              
ATOM    135  CG  ASN A   8      11.258  25.690  19.220  1.00  0.00              
ATOM    136  OD1 ASN A   8      11.335  26.322  18.160  1.00  0.00              
ATOM    137  ND2 ASN A   8      10.129  25.488  19.852  1.00  0.00              
ATOM    138  H   ASN A   8      12.131  22.282  20.183  1.00  0.00              
ATOM    139  HA  ASN A   8      13.304  24.189  18.238  1.00  0.00              
ATOM    140 1HB  ASN A   8      12.340  25.237  20.995  1.00  0.00              
ATOM    141 2HB  ASN A   8      13.336  25.809  19.635  1.00  0.00              
ATOM    142 1HD2 ASN A   8       9.269  25.800  19.447  1.00  0.00              
ATOM    143 2HD2 ASN A   8      10.128  25.024  20.737  1.00  0.00              
ATOM    144  N   PRO A   9      15.006  22.482  19.404  1.00  0.00              
ATOM    145  CA  PRO A   9      16.255  21.968  19.943  1.00  0.00              
ATOM    146  C   PRO A   9      17.397  22.990  19.803  1.00  0.00              
ATOM    147  O   PRO A   9      17.204  24.045  19.221  1.00  0.00              
ATOM    148  CB  PRO A   9      16.511  20.699  19.125  1.00  0.00              
ATOM    149  CG  PRO A   9      15.914  20.990  17.790  1.00  0.00              
ATOM    150  CD  PRO A   9      14.698  21.832  18.073  1.00  0.00              
ATOM    151  HA  PRO A   9      16.200  21.760  21.022  1.00  0.00              
ATOM    152 1HB  PRO A   9      17.586  20.483  19.041  1.00  0.00              
ATOM    153 2HB  PRO A   9      16.040  19.819  19.588  1.00  0.00              
ATOM    154 1HG  PRO A   9      16.625  21.527  17.145  1.00  0.00              
ATOM    155 2HG  PRO A   9      15.640  20.063  17.266  1.00  0.00              
ATOM    156 1HD  PRO A   9      14.528  22.592  17.295  1.00  0.00              
ATOM    157 2HD  PRO A   9      13.781  21.229  18.138  1.00  0.00              
ATOM    158  N   LYS A  10      18.566  22.671  20.327  1.00  0.00              
ATOM    159  CA  LYS A  10      19.707  23.598  20.244  1.00  0.00              
ATOM    160  C   LYS A  10      20.132  23.737  18.794  1.00  0.00              
ATOM    161  O   LYS A  10      20.367  24.862  18.317  1.00  0.00              
ATOM    162  CB  LYS A  10      20.881  23.115  21.097  1.00  0.00              
ATOM    163  CG  LYS A  10      22.077  24.057  21.114  1.00  0.00              
ATOM    164  CD  LYS A  10      23.162  23.558  22.057  1.00  0.00              
ATOM    165  CE  LYS A  10      24.368  24.486  22.052  1.00  0.00              
ATOM    166  NZ  LYS A  10      25.448  23.997  22.954  1.00  0.00              
ATOM    167  H   LYS A  10      18.687  21.783  20.792  1.00  0.00              
ATOM    168  HA  LYS A  10      19.409  24.583  20.604  1.00  0.00              
ATOM    169 1HB  LYS A  10      20.506  22.986  22.113  1.00  0.00              
ATOM    170 2HB  LYS A  10      21.188  22.147  20.699  1.00  0.00              
ATOM    171 1HG  LYS A  10      22.479  24.125  20.102  1.00  0.00              
ATOM    172 2HG  LYS A  10      21.739  25.041  21.437  1.00  0.00              
ATOM    173 1HD  LYS A  10      22.748  23.503  23.064  1.00  0.00              
ATOM    174 2HD  LYS A  10      23.469  22.562  21.737  1.00  0.00              
ATOM    175 1HE  LYS A  10      24.748  24.548  21.033  1.00  0.00              
ATOM    176 2HE  LYS A  10      24.041  25.473  22.379  1.00  0.00              
ATOM    177 1HZ  LYS A  10      26.228  24.639  22.924  1.00  0.00              
ATOM    178 2HZ  LYS A  10      25.096  23.940  23.900  1.00  0.00              
ATOM    179 3HZ  LYS A  10      25.751  23.083  22.652  1.00  0.00              
ATOM    180  N   THR A  11      20.156  22.585  18.111  1.00  0.00              
ATOM    181  CA  THR A  11      20.629  22.416  16.734  1.00  0.00              
ATOM    182  C   THR A  11      19.838  23.107  15.607  1.00  0.00              
ATOM    183  O   THR A  11      20.412  23.889  14.894  1.00  0.00              
ATOM    184  CB  THR A  11      20.699  20.915  16.397  1.00  0.00              
ATOM    185  OG1 THR A  11      21.630  20.268  17.274  1.00  0.00              
ATOM    186  CG2 THR A  11      21.140  20.711  14.956  1.00  0.00              
ATOM    187  H   THR A  11      19.812  21.780  18.615  1.00  0.00              
ATOM    188  HA  THR A  11      21.617  22.865  16.626  1.00  0.00              
ATOM    189  HB  THR A  11      19.713  20.474  16.540  1.00  0.00              
ATOM    190  HG1 THR A  11      21.672  19.332  17.063  1.00  0.00              
ATOM    191 1HG2 THR A  11      21.183  19.645  14.737  1.00  0.00              
ATOM    192 2HG2 THR A  11      20.427  21.192  14.287  1.00  0.00              
ATOM    193 3HG2 THR A  11      22.126  21.151  14.813  1.00  0.00              
ATOM    194  N   LEU A  12      18.555  22.776  15.427  1.00  0.00              
ATOM    195  CA  LEU A  12      17.766  23.367  14.361  1.00  0.00              
ATOM    196  C   LEU A  12      16.288  23.234  14.737  1.00  0.00              
ATOM    197  O   LEU A  12      15.808  22.144  15.024  1.00  0.00              
ATOM    198  CB  LEU A  12      18.065  22.689  13.017  1.00  0.00              
ATOM    199  CG  LEU A  12      17.259  23.218  11.825  1.00  0.00              
ATOM    200  CD1 LEU A  12      17.637  24.666  11.540  1.00  0.00              
ATOM    201  CD2 LEU A  12      17.518  22.344  10.607  1.00  0.00              
ATOM    202  H   LEU A  12      18.122  22.102  16.043  1.00  0.00              
ATOM    203  HA  LEU A  12      18.004  24.427  14.275  1.00  0.00              
ATOM    204 1HB  LEU A  12      19.113  22.962  12.910  1.00  0.00              
ATOM    205 2HB  LEU A  12      17.978  21.604  13.085  1.00  0.00              
ATOM    206  HG  LEU A  12      16.203  23.127  12.082  1.00  0.00              
ATOM    207 1HD1 LEU A  12      17.059  25.033  10.692  1.00  0.00              
ATOM    208 2HD1 LEU A  12      17.422  25.277  12.417  1.00  0.00              
ATOM    209 3HD1 LEU A  12      18.700  24.725  11.308  1.00  0.00              
ATOM    210 1HD2 LEU A  12      16.943  22.721   9.761  1.00  0.00              
ATOM    211 2HD2 LEU A  12      18.580  22.364  10.363  1.00  0.00              
ATOM    212 3HD2 LEU A  12      17.215  21.319  10.823  1.00  0.00              
ATOM    213  N   LYS A  13      15.588  24.365  14.749  1.00  0.00              
ATOM    214  CA  LYS A  13      14.162  24.460  15.061  1.00  0.00              
ATOM    215  C   LYS A  13      13.307  23.847  13.927  1.00  0.00              
ATOM    216  O   LYS A  13      13.685  23.933  12.780  1.00  0.00              
ATOM    217  CB  LYS A  13      13.767  25.918  15.300  1.00  0.00              
ATOM    218  CG  LYS A  13      14.406  26.549  16.531  1.00  0.00              
ATOM    219  CD  LYS A  13      13.968  27.996  16.701  1.00  0.00              
ATOM    220  CE  LYS A  13      14.601  28.625  17.933  1.00  0.00              
ATOM    221  NZ  LYS A  13      14.193  30.046  18.104  1.00  0.00              
ATOM    222  H   LYS A  13      16.100  25.206  14.522  1.00  0.00              
ATOM    223  HA  LYS A  13      13.943  23.885  15.962  1.00  0.00              
ATOM    224 1HB  LYS A  13      14.061  26.478  14.412  1.00  0.00              
ATOM    225 2HB  LYS A  13      12.682  25.943  15.402  1.00  0.00              
ATOM    226 1HG  LYS A  13      14.109  25.973  17.409  1.00  0.00              
ATOM    227 2HG  LYS A  13      15.489  26.507  16.419  1.00  0.00              
ATOM    228 1HD  LYS A  13      14.266  28.555  15.813  1.00  0.00              
ATOM    229 2HD  LYS A  13      12.883  28.022  16.798  1.00  0.00              
ATOM    230 1HE  LYS A  13      14.293  28.052  18.806  1.00  0.00              
ATOM    231 2HE  LYS A  13      15.684  28.569  17.827  1.00  0.00              
ATOM    232 1HZ  LYS A  13      14.633  30.425  18.931  1.00  0.00              
ATOM    233 2HZ  LYS A  13      14.480  30.579  17.295  1.00  0.00              
ATOM    234 3HZ  LYS A  13      13.189  30.098  18.204  1.00  0.00              
ATOM    235  N   GLY A  14      12.138  23.301  14.251  1.00  0.00              
ATOM    236  CA  GLY A  14      11.273  22.694  13.251  1.00  0.00              
ATOM    237  C   GLY A  14       9.906  22.254  13.790  1.00  0.00              
ATOM    238  O   GLY A  14       9.605  22.532  14.947  1.00  0.00              
ATOM    239  H   GLY A  14      11.844  23.309  15.217  1.00  0.00              
ATOM    240 1HA  GLY A  14      11.095  23.412  12.450  1.00  0.00              
ATOM    241 2HA  GLY A  14      11.765  21.811  12.844  1.00  0.00              
ATOM    242  N   GLU A  15       9.070  21.615  12.953  1.00  0.00              
ATOM    243  CA  GLU A  15       7.683  21.229  13.274  1.00  0.00              
ATOM    244  C   GLU A  15       7.395  19.929  12.647  1.00  0.00              
ATOM    245  O   GLU A  15       7.660  19.781  11.458  1.00  0.00              
ATOM    246  CB  GLU A  15       6.668  22.269  12.793  1.00  0.00              
ATOM    247  CG  GLU A  15       5.223  21.945  13.142  1.00  0.00              
ATOM    248  CD  GLU A  15       4.301  23.066  12.748  1.00  0.00              
ATOM    249  OE1 GLU A  15       4.781  24.059  12.255  1.00  0.00              
ATOM    250  OE2 GLU A  15       3.109  22.887  12.835  1.00  0.00              
ATOM    251  H   GLU A  15       9.444  21.393  12.041  1.00  0.00              
ATOM    252  HA  GLU A  15       7.568  21.126  14.354  1.00  0.00              
ATOM    253 1HB  GLU A  15       6.947  23.220  13.249  1.00  0.00              
ATOM    254 2HB  GLU A  15       6.773  22.340  11.710  1.00  0.00              
ATOM    255 1HG  GLU A  15       4.868  21.014  12.702  1.00  0.00              
ATOM    256 2HG  GLU A  15       5.236  21.851  14.227  1.00  0.00              
ATOM    257  N   ASN A  16       6.860  18.977  13.429  1.00  0.00              
ATOM    258  CA  ASN A  16       6.511  17.626  13.000  1.00  0.00              
ATOM    259  C   ASN A  16       5.012  17.442  12.963  1.00  0.00              
ATOM    260  O   ASN A  16       4.307  18.004  13.808  1.00  0.00              
ATOM    261  CB  ASN A  16       7.144  16.573  13.890  1.00  0.00              
ATOM    262  CG  ASN A  16       8.641  16.500  13.771  1.00  0.00              
ATOM    263  OD1 ASN A  16       9.220  16.861  12.740  1.00  0.00              
ATOM    264  ND2 ASN A  16       9.263  15.959  14.788  1.00  0.00              
ATOM    265  H   ASN A  16       6.696  19.247  14.388  1.00  0.00              
ATOM    266  HA  ASN A  16       6.885  17.451  11.990  1.00  0.00              
ATOM    267 1HB  ASN A  16       6.864  16.489  14.941  1.00  0.00              
ATOM    268 2HB  ASN A  16       6.707  15.746  13.331  1.00  0.00              
ATOM    269 1HD2 ASN A  16      10.260  15.878  14.778  1.00  0.00              
ATOM    270 2HD2 ASN A  16       8.742  15.628  15.574  1.00  0.00              
ATOM    271  N   THR A  17       4.567  16.623  12.058  1.00  0.00              
ATOM    272  CA  THR A  17       3.138  16.431  12.013  1.00  0.00              
ATOM    273  C   THR A  17       2.871  14.951  11.995  1.00  0.00              
ATOM    274  O   THR A  17       3.541  14.192  11.304  1.00  0.00              
ATOM    275  CB  THR A  17       2.492  17.093  10.781  1.00  0.00              
ATOM    276  OG1 THR A  17       2.749  18.503  10.804  1.00  0.00              
ATOM    277  CG2 THR A  17       0.989  16.856  10.775  1.00  0.00              
ATOM    278  H   THR A  17       5.151  16.126  11.400  1.00  0.00              
ATOM    279  HA  THR A  17       2.680  16.856  12.906  1.00  0.00              
ATOM    280  HB  THR A  17       2.930  16.667   9.879  1.00  0.00              
ATOM    281  HG1 THR A  17       2.346  18.914  10.035  1.00  0.00              
ATOM    282 1HG2 THR A  17       0.551  17.331   9.897  1.00  0.00              
ATOM    283 2HG2 THR A  17       0.791  15.784  10.746  1.00  0.00              
ATOM    284 3HG2 THR A  17       0.551  17.282  11.676  1.00  0.00              
ATOM    285  N   THR A  18       1.974  14.522  12.848  1.00  0.00              
ATOM    286  CA  THR A  18       1.621  13.121  12.941  1.00  0.00              
ATOM    287  C   THR A  18       0.156  13.047  13.395  1.00  0.00              
ATOM    288  O   THR A  18      -0.585  14.003  13.262  1.00  0.00              
ATOM    289  CB  THR A  18       2.525  12.354  13.923  1.00  0.00              
ATOM    290  OG1 THR A  18       2.273  10.947  13.811  1.00  0.00              
ATOM    291  CG2 THR A  18       2.260  12.800  15.353  1.00  0.00              
ATOM    292  H   THR A  18       1.516  15.186  13.456  1.00  0.00              
ATOM    293  HA  THR A  18       1.707  12.653  11.960  1.00  0.00              
ATOM    294  HB  THR A  18       3.568  12.548  13.670  1.00  0.00              
ATOM    295  HG1 THR A  18       2.838  10.471  14.424  1.00  0.00              
ATOM    296 1HG2 THR A  18       2.909  12.247  16.032  1.00  0.00              
ATOM    297 2HG2 THR A  18       2.462  13.867  15.444  1.00  0.00              
ATOM    298 3HG2 THR A  18       1.219  12.605  15.606  1.00  0.00              
ATOM    299  N   GLU A  19      -0.291  11.843  13.677  1.00  0.00              
ATOM    300  CA  GLU A  19      -1.675  11.624  14.088  1.00  0.00              
ATOM    301  C   GLU A  19      -1.739  10.905  15.412  1.00  0.00              
ATOM    302  O   GLU A  19      -0.751  10.212  15.711  1.00  0.00              
ATOM    303  CB  GLU A  19      -2.438  10.830  13.025  1.00  0.00              
ATOM    304  CG  GLU A  19      -2.591  11.547  11.691  1.00  0.00              
ATOM    305  CD  GLU A  19      -3.357  10.710  10.705  1.00  0.00              
ATOM    306  OE1 GLU A  19      -3.712   9.605  11.042  1.00  0.00              
ATOM    307  OE2 GLU A  19      -3.687  11.214   9.658  1.00  0.00              
ATOM    308  H   GLU A  19       0.333  11.052  13.608  1.00  0.00              
ATOM    309  HA  GLU A  19      -2.175  12.583  14.228  1.00  0.00              
ATOM    310 1HB  GLU A  19      -1.894   9.897  12.874  1.00  0.00              
ATOM    311 2HB  GLU A  19      -3.424  10.614  13.435  1.00  0.00              
ATOM    312 1HG  GLU A  19      -3.061  12.526  11.777  1.00  0.00              
ATOM    313 2HG  GLU A  19      -1.565  11.666  11.345  1.00  0.00              
ATOM    314  N   ALA A  20      -2.763  11.116  16.135  1.00  0.00              
ATOM    315  CA  ALA A  20      -2.902  10.451  17.425  1.00  0.00              
ATOM    316  C   ALA A  20      -4.385  10.241  17.649  1.00  0.00              
ATOM    317  O   ALA A  20      -5.226  10.689  16.857  1.00  0.00              
ATOM    318  CB  ALA A  20      -2.286  11.262  18.562  1.00  0.00              
ATOM    319  H   ALA A  20      -3.489  11.746  15.826  1.00  0.00              
ATOM    320  HA  ALA A  20      -2.383   9.493  17.382  1.00  0.00              
ATOM    321 1HB  ALA A  20      -2.415  10.725  19.502  1.00  0.00              
ATOM    322 2HB  ALA A  20      -1.223  11.409  18.371  1.00  0.00              
ATOM    323 3HB  ALA A  20      -2.780  12.230  18.628  1.00  0.00              
ATOM    324  N   VAL A  21      -4.701   9.506  18.703  1.00  0.00              
ATOM    325  CA  VAL A  21      -6.089   9.277  19.075  1.00  0.00              
ATOM    326  C   VAL A  21      -6.645  10.541  19.714  1.00  0.00              
ATOM    327  O   VAL A  21      -7.679  11.040  19.274  1.00  0.00              
ATOM    328  CB  VAL A  21      -6.240   8.095  20.049  1.00  0.00              
ATOM    329  CG1 VAL A  21      -7.677   7.987  20.536  1.00  0.00              
ATOM    330  CG2 VAL A  21      -5.806   6.797  19.384  1.00  0.00              
ATOM    331  H   VAL A  21      -3.968   9.095  19.262  1.00  0.00              
ATOM    332  HA  VAL A  21      -6.707   9.079  18.198  1.00  0.00              
ATOM    333  HB  VAL A  21      -5.578   8.251  20.901  1.00  0.00              
ATOM    334 1HG1 VAL A  21      -7.766   7.146  21.225  1.00  0.00              
ATOM    335 2HG1 VAL A  21      -7.958   8.906  21.050  1.00  0.00              
ATOM    336 3HG1 VAL A  21      -8.339   7.829  19.685  1.00  0.00              
ATOM    337 1HG2 VAL A  21      -5.918   5.972  20.087  1.00  0.00              
ATOM    338 2HG2 VAL A  21      -6.426   6.614  18.506  1.00  0.00              
ATOM    339 3HG2 VAL A  21      -4.762   6.875  19.081  1.00  0.00              
ATOM    340  N   ASP A  22      -5.927  11.102  20.701  1.00  0.00              
ATOM    341  CA  ASP A  22      -6.356  12.342  21.318  1.00  0.00              
ATOM    342  C   ASP A  22      -5.201  13.195  21.829  1.00  0.00              
ATOM    343  O   ASP A  22      -4.054  12.894  21.585  1.00  0.00              
ATOM    344  CB  ASP A  22      -7.324  12.042  22.464  1.00  0.00              
ATOM    345  CG  ASP A  22      -6.716  11.237  23.606  1.00  0.00              
ATOM    346  OD1 ASP A  22      -5.526  11.028  23.591  1.00  0.00              
ATOM    347  OD2 ASP A  22      -7.412  10.978  24.559  1.00  0.00              
ATOM    348  H   ASP A  22      -5.077  10.662  21.021  1.00  0.00              
ATOM    349  HA  ASP A  22      -6.862  12.966  20.581  1.00  0.00              
ATOM    350 1HB  ASP A  22      -7.811  12.931  22.866  1.00  0.00              
ATOM    351 2HB  ASP A  22      -8.058  11.430  21.940  1.00  0.00              
ATOM    352  N   ALA A  23      -5.519  14.174  22.657  1.00  0.00              
ATOM    353  CA  ALA A  23      -4.506  15.024  23.224  1.00  0.00              
ATOM    354  C   ALA A  23      -3.509  14.378  24.138  1.00  0.00              
ATOM    355  O   ALA A  23      -2.347  14.599  23.960  1.00  0.00              
ATOM    356  CB  ALA A  23      -5.111  16.259  23.871  1.00  0.00              
ATOM    357  H   ALA A  23      -6.486  14.332  22.900  1.00  0.00              
ATOM    358  HA  ALA A  23      -3.840  15.353  22.426  1.00  0.00              
ATOM    359 1HB  ALA A  23      -4.316  16.877  24.288  1.00  0.00              
ATOM    360 2HB  ALA A  23      -5.660  16.831  23.123  1.00  0.00              
ATOM    361 3HB  ALA A  23      -5.789  15.957  24.667  1.00  0.00              
ATOM    362  N   ALA A  24      -3.928  13.519  25.057  1.00  0.00              
ATOM    363  CA  ALA A  24      -2.979  12.850  25.947  1.00  0.00              
ATOM    364  C   ALA A  24      -2.140  11.847  25.171  1.00  0.00              
ATOM    365  O   ALA A  24      -0.949  11.619  25.450  1.00  0.00              
ATOM    366  CB  ALA A  24      -3.732  12.126  27.068  1.00  0.00              
ATOM    367  H   ALA A  24      -4.914  13.320  25.150  1.00  0.00              
ATOM    368  HA  ALA A  24      -2.326  13.602  26.391  1.00  0.00              
ATOM    369 1HB  ALA A  24      -3.016  11.631  27.725  1.00  0.00              
ATOM    370 2HB  ALA A  24      -4.312  12.848  27.643  1.00  0.00              
ATOM    371 3HB  ALA A  24      -4.401  11.383  26.636  1.00  0.00              
ATOM    372  N   THR A  25      -2.755  11.207  24.198  1.00  0.00              
ATOM    373  CA  THR A  25      -1.991  10.263  23.408  1.00  0.00              
ATOM    374  C   THR A  25      -0.922  11.010  22.644  1.00  0.00              
ATOM    375  O   THR A  25       0.218  10.523  22.532  1.00  0.00              
ATOM    376  CB  THR A  25      -2.877   9.478  22.423  1.00  0.00              
ATOM    377  OG1 THR A  25      -3.872   8.745  23.151  1.00  0.00              
ATOM    378  CG2 THR A  25      -2.037   8.510  21.605  1.00  0.00              
ATOM    379  H   THR A  25      -3.732  11.350  23.984  1.00  0.00              
ATOM    380  HA  THR A  25      -1.495   9.549  24.066  1.00  0.00              
ATOM    381  HB  THR A  25      -3.374  10.182  21.755  1.00  0.00              
ATOM    382  HG1 THR A  25      -4.577   9.340  23.415  1.00  0.00              
ATOM    383 1HG2 THR A  25      -2.680   7.965  20.914  1.00  0.00              
ATOM    384 2HG2 THR A  25      -1.287   9.066  21.042  1.00  0.00              
ATOM    385 3HG2 THR A  25      -1.541   7.806  22.272  1.00  0.00              
ATOM    386  N   ALA A  26      -1.282  12.166  22.086  1.00  0.00              
ATOM    387  CA  ALA A  26      -0.302  12.982  21.367  1.00  0.00              
ATOM    388  C   ALA A  26       0.875  13.439  22.294  1.00  0.00              
ATOM    389  O   ALA A  26       2.054  13.298  21.951  1.00  0.00              
ATOM    390  CB  ALA A  26      -0.970  14.157  20.691  1.00  0.00              
ATOM    391  H   ALA A  26      -2.236  12.490  22.155  1.00  0.00              
ATOM    392  HA  ALA A  26       0.169  12.367  20.599  1.00  0.00              
ATOM    393 1HB  ALA A  26      -0.220  14.747  20.163  1.00  0.00              
ATOM    394 2HB  ALA A  26      -1.712  13.794  19.979  1.00  0.00              
ATOM    395 3HB  ALA A  26      -1.458  14.778  21.440  1.00  0.00              
ATOM    396  N   LEU A  27       0.541  13.901  23.485  1.00  0.00              
ATOM    397  CA  LEU A  27       1.486  14.414  24.475  1.00  0.00              
ATOM    398  C   LEU A  27       2.404  13.319  24.963  1.00  0.00              
ATOM    399  O   LEU A  27       3.567  13.500  25.196  1.00  0.00              
ATOM    400  CB  LEU A  27       0.738  15.042  25.657  1.00  0.00              
ATOM    401  CG  LEU A  27       0.021  16.363  25.348  1.00  0.00              
ATOM    402  CD1 LEU A  27      -0.856  16.768  26.525  1.00  0.00              
ATOM    403  CD2 LEU A  27       1.050  17.442  25.046  1.00  0.00              
ATOM    404  H   LEU A  27      -0.444  13.890  23.705  1.00  0.00              
ATOM    405  HA  LEU A  27       2.118  15.174  24.017  1.00  0.00              
ATOM    406 1HB  LEU A  27       0.008  14.256  25.844  1.00  0.00              
ATOM    407 2HB  LEU A  27       1.382  15.154  26.529  1.00  0.00              
ATOM    408  HG  LEU A  27      -0.573  16.206  24.448  1.00  0.00              
ATOM    409 1HD1 LEU A  27      -1.361  17.707  26.297  1.00  0.00              
ATOM    410 2HD1 LEU A  27      -1.599  15.993  26.710  1.00  0.00              
ATOM    411 3HD1 LEU A  27      -0.237  16.897  27.413  1.00  0.00              
ATOM    412 1HD2 LEU A  27       0.539  18.380  24.825  1.00  0.00              
ATOM    413 2HD2 LEU A  27       1.701  17.576  25.909  1.00  0.00              
ATOM    414 3HD2 LEU A  27       1.647  17.144  24.184  1.00  0.00              
ATOM    415  N   LYS A  28       1.842  12.117  25.054  1.00  0.00              
ATOM    416  CA  LYS A  28       2.563  10.907  25.461  1.00  0.00              
ATOM    417  C   LYS A  28       3.686  10.626  24.486  1.00  0.00              
ATOM    418  O   LYS A  28       4.844  10.457  24.878  1.00  0.00              
ATOM    419  CB  LYS A  28       1.620   9.705  25.542  1.00  0.00              
ATOM    420  CG  LYS A  28       2.296   8.403  25.953  1.00  0.00              
ATOM    421  CD  LYS A  28       1.294   7.261  26.031  1.00  0.00              
ATOM    422  CE  LYS A  28       1.971   5.955  26.419  1.00  0.00              
ATOM    423  NZ  LYS A  28       1.009   4.820  26.462  1.00  0.00              
ATOM    424  H   LYS A  28       0.860  12.051  24.827  1.00  0.00              
ATOM    425  HA  LYS A  28       3.011  11.057  26.444  1.00  0.00              
ATOM    426 1HB  LYS A  28       0.845   9.955  26.266  1.00  0.00              
ATOM    427 2HB  LYS A  28       1.170   9.584  24.556  1.00  0.00              
ATOM    428 1HG  LYS A  28       3.064   8.164  25.216  1.00  0.00              
ATOM    429 2HG  LYS A  28       2.760   8.546  26.928  1.00  0.00              
ATOM    430 1HD  LYS A  28       0.536   7.513  26.774  1.00  0.00              
ATOM    431 2HD  LYS A  28       0.820   7.147  25.056  1.00  0.00              
ATOM    432 1HE  LYS A  28       2.750   5.743  25.687  1.00  0.00              
ATOM    433 2HE  LYS A  28       2.424   6.084  27.402  1.00  0.00              
ATOM    434 1HZ  LYS A  28       1.497   3.975  26.723  1.00  0.00              
ATOM    435 2HZ  LYS A  28       0.287   5.016  27.141  1.00  0.00              
ATOM    436 3HZ  LYS A  28       0.590   4.699  25.551  1.00  0.00              
ATOM    437  N   ASN A  29       3.329  10.459  23.203  1.00  0.00              
ATOM    438  CA  ASN A  29       4.426  10.236  22.264  1.00  0.00              
ATOM    439  C   ASN A  29       5.244  11.493  22.078  1.00  0.00              
ATOM    440  O   ASN A  29       6.459  11.353  21.788  1.00  0.00              
ATOM    441  CB  ASN A  29       3.923   9.739  20.920  1.00  0.00              
ATOM    442  CG  ASN A  29       3.447   8.313  20.942  1.00  0.00              
ATOM    443  OD1 ASN A  29       3.820   7.526  21.819  1.00  0.00              
ATOM    444  ND2 ASN A  29       2.690   7.955  19.936  1.00  0.00              
ATOM    445  H   ASN A  29       2.381  10.478  22.856  1.00  0.00              
ATOM    446  HA  ASN A  29       5.102   9.476  22.659  1.00  0.00              
ATOM    447 1HB  ASN A  29       3.231  10.339  20.327  1.00  0.00              
ATOM    448 2HB  ASN A  29       4.914   9.772  20.466  1.00  0.00              
ATOM    449 1HD2 ASN A  29       2.337   7.020  19.885  1.00  0.00              
ATOM    450 2HD2 ASN A  29       2.466   8.615  19.219  1.00  0.00              
ATOM    451  N   PHE A  30       4.714  12.717  22.220  1.00  0.00              
ATOM    452  CA  PHE A  30       5.499  13.950  21.991  1.00  0.00              
ATOM    453  C   PHE A  30       6.587  14.120  23.059  1.00  0.00              
ATOM    454  O   PHE A  30       7.692  14.563  22.773  1.00  0.00              
ATOM    455  CB  PHE A  30       4.584  15.175  21.978  1.00  0.00              
ATOM    456  CG  PHE A  30       3.807  15.338  20.703  1.00  0.00              
ATOM    457  CD1 PHE A  30       4.153  14.621  19.567  1.00  0.00              
ATOM    458  CD2 PHE A  30       2.729  16.207  20.636  1.00  0.00              
ATOM    459  CE1 PHE A  30       3.439  14.770  18.393  1.00  0.00              
ATOM    460  CE2 PHE A  30       2.013  16.357  19.465  1.00  0.00              
ATOM    461  CZ  PHE A  30       2.368  15.638  18.342  1.00  0.00              
ATOM    462  H   PHE A  30       3.745  12.795  22.492  1.00  0.00              
ATOM    463  HA  PHE A  30       6.012  13.889  21.030  1.00  0.00              
ATOM    464 1HB  PHE A  30       3.853  15.106  22.782  1.00  0.00              
ATOM    465 2HB  PHE A  30       5.173  16.083  22.101  1.00  0.00              
ATOM    466  HD1 PHE A  30       4.998  13.933  19.609  1.00  0.00              
ATOM    467  HD2 PHE A  30       2.448  16.776  21.523  1.00  0.00              
ATOM    468  HE1 PHE A  30       3.723  14.201  17.508  1.00  0.00              
ATOM    469  HE2 PHE A  30       1.168  17.044  19.426  1.00  0.00              
ATOM    470  HZ  PHE A  30       1.806  15.757  17.417  1.00  0.00              
ATOM    471  N   GLY A  31       6.321  13.654  24.262  1.00  0.00              
ATOM    472  CA  GLY A  31       7.350  13.673  25.298  1.00  0.00              
ATOM    473  C   GLY A  31       8.516  12.797  24.915  1.00  0.00              
ATOM    474  O   GLY A  31       9.665  13.229  25.083  1.00  0.00              
ATOM    475  H   GLY A  31       5.409  13.280  24.482  1.00  0.00              
ATOM    476 1HA  GLY A  31       7.701  14.697  25.431  1.00  0.00              
ATOM    477 2HA  GLY A  31       6.922  13.312  26.232  1.00  0.00              
ATOM    478  N   ALA A  32       8.309  11.514  24.420  1.00  0.00              
ATOM    479  CA  ALA A  32       9.419  10.656  24.018  1.00  0.00              
ATOM    480  C   ALA A  32      10.148  11.238  22.832  1.00  0.00              
ATOM    481  O   ALA A  32      11.292  11.082  22.759  1.00  0.00              
ATOM    482  CB  ALA A  32       8.846   9.256  23.736  1.00  0.00              
ATOM    483  H   ALA A  32       7.364  11.168  24.337  1.00  0.00              
ATOM    484  HA  ALA A  32      10.137  10.606  24.837  1.00  0.00              
ATOM    485 1HB  ALA A  32       9.653   8.589  23.433  1.00  0.00              
ATOM    486 2HB  ALA A  32       8.374   8.867  24.639  1.00  0.00              
ATOM    487 3HB  ALA A  32       8.108   9.319  22.938  1.00  0.00              
ATOM    488  N   LYS A  33       9.393  11.819  21.947  1.00  0.00              
ATOM    489  CA  LYS A  33       9.994  12.409  20.754  1.00  0.00              
ATOM    490  C   LYS A  33      10.853  13.598  21.113  1.00  0.00              
ATOM    491  O   LYS A  33      11.917  13.829  20.481  1.00  0.00              
ATOM    492  CB  LYS A  33       8.916  12.829  19.753  1.00  0.00              
ATOM    493  CG  LYS A  33       8.224  11.669  19.050  1.00  0.00              
ATOM    494  CD  LYS A  33       7.137  12.163  18.108  1.00  0.00              
ATOM    495  CE  LYS A  33       6.379  11.003  17.479  1.00  0.00              
ATOM    496  NZ  LYS A  33       7.251  10.181  16.597  1.00  0.00              
ATOM    497  H   LYS A  33       8.391  11.870  22.070  1.00  0.00              
ATOM    498  HA  LYS A  33      10.653  11.684  20.275  1.00  0.00              
ATOM    499 1HB  LYS A  33       8.178  13.412  20.305  1.00  0.00              
ATOM    500 2HB  LYS A  33       9.399  13.466  19.011  1.00  0.00              
ATOM    501 1HG  LYS A  33       8.971  11.112  18.484  1.00  0.00              
ATOM    502 2HG  LYS A  33       7.782  11.020  19.806  1.00  0.00              
ATOM    503 1HD  LYS A  33       6.443  12.787  18.673  1.00  0.00              
ATOM    504 2HD  LYS A  33       7.602  12.759  17.323  1.00  0.00              
ATOM    505 1HE  LYS A  33       5.983  10.380  18.280  1.00  0.00              
ATOM    506 2HE  LYS A  33       5.554  11.410  16.895  1.00  0.00              
ATOM    507 1HZ  LYS A  33       6.712   9.424  16.201  1.00  0.00              
ATOM    508 2HZ  LYS A  33       7.618  10.758  15.853  1.00  0.00              
ATOM    509 3HZ  LYS A  33       8.015   9.802  17.138  1.00  0.00              
ATOM    510  N   ALA A  34      10.398  14.424  22.052  1.00  0.00              
ATOM    511  CA  ALA A  34      11.111  15.629  22.476  1.00  0.00              
ATOM    512  C   ALA A  34      12.399  15.204  23.143  1.00  0.00              
ATOM    513  O   ALA A  34      13.466  15.742  22.900  1.00  0.00              
ATOM    514  CB  ALA A  34      10.231  16.433  23.443  1.00  0.00              
ATOM    515  H   ALA A  34       9.514  14.197  22.486  1.00  0.00              
ATOM    516  HA  ALA A  34      11.321  16.238  21.597  1.00  0.00              
ATOM    517 1HB  ALA A  34      10.764  17.330  23.758  1.00  0.00              
ATOM    518 2HB  ALA A  34       9.306  16.718  22.942  1.00  0.00              
ATOM    519 3HB  ALA A  34      10.000  15.824  24.316  1.00  0.00              
ATOM    520  N   GLN A  35      12.324  14.145  23.870  1.00  0.00              
ATOM    521  CA  GLN A  35      13.499  13.573  24.521  1.00  0.00              
ATOM    522  C   GLN A  35      14.390  12.878  23.520  1.00  0.00              
ATOM    523  O   GLN A  35      15.608  12.923  23.657  1.00  0.00              
ATOM    524  CB  GLN A  35      13.085  12.583  25.612  1.00  0.00              
ATOM    525  CG  GLN A  35      12.479  13.232  26.845  1.00  0.00              
ATOM    526  CD  GLN A  35      11.971  12.211  27.846  1.00  0.00              
ATOM    527  OE1 GLN A  35      12.040  11.002  27.610  1.00  0.00              
ATOM    528  NE2 GLN A  35      11.453  12.693  28.970  1.00  0.00              
ATOM    529  H   GLN A  35      11.427  13.697  23.992  1.00  0.00              
ATOM    530  HA  GLN A  35      14.092  14.370  24.968  1.00  0.00              
ATOM    531 1HB  GLN A  35      12.364  11.900  25.162  1.00  0.00              
ATOM    532 2HB  GLN A  35      13.982  12.030  25.891  1.00  0.00              
ATOM    533 1HG  GLN A  35      12.979  14.025  27.400  1.00  0.00              
ATOM    534 2HG  GLN A  35      11.623  13.647  26.311  1.00  0.00              
ATOM    535 1HE2 GLN A  35      11.101  12.068  29.668  1.00  0.00              
ATOM    536 2HE2 GLN A  35      11.415  13.681  29.120  1.00  0.00              
ATOM    537  N   ASP A  36      13.895  12.240  22.498  1.00  0.00              
ATOM    538  CA  ASP A  36      14.787  11.606  21.529  1.00  0.00              
ATOM    539  C   ASP A  36      15.588  12.640  20.776  1.00  0.00              
ATOM    540  O   ASP A  36      16.724  12.430  20.360  1.00  0.00              
ATOM    541  CB  ASP A  36      13.996  10.742  20.545  1.00  0.00              
ATOM    542  CG  ASP A  36      13.465   9.442  21.135  1.00  0.00              
ATOM    543  OD1 ASP A  36      13.890   9.082  22.207  1.00  0.00              
ATOM    544  OD2 ASP A  36      12.531   8.904  20.590  1.00  0.00              
ATOM    545  H   ASP A  36      12.896  12.176  22.363  1.00  0.00              
ATOM    546  HA  ASP A  36      15.503  10.969  22.049  1.00  0.00              
ATOM    547 1HB  ASP A  36      13.182  11.276  20.054  1.00  0.00              
ATOM    548 2HB  ASP A  36      14.776  10.518  19.817  1.00  0.00              
ATOM    549  N   VAL A  37      14.901  13.737  20.439  1.00  0.00              
ATOM    550  CA  VAL A  37      15.546  14.840  19.730  1.00  0.00              
ATOM    551  C   VAL A  37      16.452  15.619  20.651  1.00  0.00              
ATOM    552  O   VAL A  37      17.569  15.986  20.253  1.00  0.00              
ATOM    553  CB  VAL A  37      14.515  15.803  19.113  1.00  0.00              
ATOM    554  CG1 VAL A  37      15.206  17.043  18.565  1.00  0.00              
ATOM    555  CG2 VAL A  37      13.724  15.107  18.016  1.00  0.00              
ATOM    556  H   VAL A  37      13.922  13.809  20.676  1.00  0.00              
ATOM    557  HA  VAL A  37      16.195  14.474  18.934  1.00  0.00              
ATOM    558  HB  VAL A  37      13.799  16.096  19.882  1.00  0.00              
ATOM    559 1HG1 VAL A  37      14.463  17.713  18.133  1.00  0.00              
ATOM    560 2HG1 VAL A  37      15.730  17.555  19.372  1.00  0.00              
ATOM    561 3HG1 VAL A  37      15.921  16.751  17.796  1.00  0.00              
ATOM    562 1HG2 VAL A  37      13.000  15.802  17.592  1.00  0.00              
ATOM    563 2HG2 VAL A  37      14.406  14.770  17.235  1.00  0.00              
ATOM    564 3HG2 VAL A  37      13.199  14.248  18.435  1.00  0.00              
ATOM    565  N   GLY A  38      16.051  15.780  21.915  1.00  0.00              
ATOM    566  CA  GLY A  38      16.739  16.569  22.916  1.00  0.00              
ATOM    567  C   GLY A  38      16.212  17.964  23.286  1.00  0.00              
ATOM    568  O   GLY A  38      17.008  18.793  23.665  1.00  0.00              
ATOM    569  H   GLY A  38      15.197  15.303  22.166  1.00  0.00              
ATOM    570 1HA  GLY A  38      16.746  16.021  23.858  1.00  0.00              
ATOM    571 2HA  GLY A  38      17.764  16.742  22.590  1.00  0.00              
ATOM    572  N   VAL A  39      14.911  18.208  23.183  1.00  0.00              
ATOM    573  CA  VAL A  39      14.330  19.506  23.434  1.00  0.00              
ATOM    574  C   VAL A  39      13.900  19.541  24.879  1.00  0.00              
ATOM    575  O   VAL A  39      12.948  18.863  25.267  1.00  0.00              
ATOM    576  CB  VAL A  39      13.127  19.802  22.519  1.00  0.00              
ATOM    577  CG1 VAL A  39      12.576  21.193  22.797  1.00  0.00              
ATOM    578  CG2 VAL A  39      13.525  19.670  21.057  1.00  0.00              
ATOM    579  H   VAL A  39      14.308  17.442  22.917  1.00  0.00              
ATOM    580  HA  VAL A  39      15.063  20.302  23.296  1.00  0.00              
ATOM    581  HB  VAL A  39      12.350  19.060  22.704  1.00  0.00              
ATOM    582 1HG1 VAL A  39      11.726  21.385  22.142  1.00  0.00              
ATOM    583 2HG1 VAL A  39      12.254  21.256  23.836  1.00  0.00              
ATOM    584 3HG1 VAL A  39      13.352  21.935  22.611  1.00  0.00              
ATOM    585 1HG2 VAL A  39      12.663  19.882  20.425  1.00  0.00              
ATOM    586 2HG2 VAL A  39      14.323  20.378  20.833  1.00  0.00              
ATOM    587 3HG2 VAL A  39      13.874  18.656  20.865  1.00  0.00              
ATOM    588  N   ASP A  40      14.594  20.335  25.683  1.00  0.00              
ATOM    589  CA  ASP A  40      14.265  20.476  27.066  1.00  0.00              
ATOM    590  C   ASP A  40      13.556  21.810  27.228  1.00  0.00              
ATOM    591  O   ASP A  40      14.185  22.853  27.120  1.00  0.00              
ATOM    592  CB  ASP A  40      15.515  20.397  27.946  1.00  0.00              
ATOM    593  CG  ASP A  40      15.241  20.505  29.440  1.00  0.00              
ATOM    594  OD1 ASP A  40      14.110  20.728  29.802  1.00  0.00              
ATOM    595  OD2 ASP A  40      16.126  20.211  30.208  1.00  0.00              
ATOM    596  H   ASP A  40      15.375  20.853  25.308  1.00  0.00              
ATOM    597  HA  ASP A  40      13.585  19.678  27.368  1.00  0.00              
ATOM    598 1HB  ASP A  40      16.127  19.515  27.752  1.00  0.00              
ATOM    599 2HB  ASP A  40      16.044  21.288  27.608  1.00  0.00              
ATOM    600  N   GLY A  41      12.249  21.827  27.407  1.00  0.00              
ATOM    601  CA  GLY A  41      11.604  23.118  27.568  1.00  0.00              
ATOM    602  C   GLY A  41      10.153  23.087  28.027  1.00  0.00              
ATOM    603  O   GLY A  41       9.707  22.026  28.474  1.00  0.00              
ATOM    604  H   GLY A  41      11.687  20.989  27.436  1.00  0.00              
ATOM    605 1HA  GLY A  41      12.151  23.700  28.310  1.00  0.00              
ATOM    606 2HA  GLY A  41      11.616  23.644  26.614  1.00  0.00              
ATOM    607  N   ALA A  42       9.451  24.262  28.062  1.00  0.00              
ATOM    608  CA  ALA A  42       8.079  24.363  28.549  1.00  0.00              
ATOM    609  C   ALA A  42       7.104  23.816  27.534  1.00  0.00              
ATOM    610  O   ALA A  42       7.308  24.228  26.405  1.00  0.00              
ATOM    611  CB  ALA A  42       7.816  25.839  28.893  1.00  0.00              
ATOM    612  H   ALA A  42       9.918  25.094  27.730  1.00  0.00              
ATOM    613  HA  ALA A  42       7.979  23.749  29.444  1.00  0.00              
ATOM    614 1HB  ALA A  42       6.796  25.950  29.262  1.00  0.00              
ATOM    615 2HB  ALA A  42       8.517  26.164  29.663  1.00  0.00              
ATOM    616 3HB  ALA A  42       7.947  26.450  28.001  1.00  0.00              
ATOM    617  N   TRP A  43       6.099  23.227  27.971  1.00  0.00              
ATOM    618  CA  TRP A  43       5.069  22.702  27.074  1.00  0.00              
ATOM    619  C   TRP A  43       3.837  23.531  27.003  1.00  0.00              
ATOM    620  O   TRP A  43       3.430  24.082  28.020  1.00  0.00              
ATOM    621  CB  TRP A  43       4.679  21.283  27.492  1.00  0.00              
ATOM    622  CG  TRP A  43       5.729  20.259  27.187  1.00  0.00              
ATOM    623  CD1 TRP A  43       6.770  19.894  27.987  1.00  0.00              
ATOM    624  CD2 TRP A  43       5.840  19.468  25.996  1.00  0.00              
ATOM    625  NE1 TRP A  43       7.524  18.926  27.371  1.00  0.00              
ATOM    626  CE2 TRP A  43       6.972  18.646  26.147  1.00  0.00              
ATOM    627  CE3 TRP A  43       5.090  19.376  24.818  1.00  0.00              
ATOM    628  CZ2 TRP A  43       7.373  17.749  25.169  1.00  0.00              
ATOM    629  CZ3 TRP A  43       5.491  18.476  23.839  1.00  0.00              
ATOM    630  CH2 TRP A  43       6.600  17.684  24.010  1.00  0.00              
ATOM    631  H   TRP A  43       5.990  23.108  28.968  1.00  0.00              
ATOM    632  HA  TRP A  43       5.448  22.675  26.053  1.00  0.00              
ATOM    633 1HB  TRP A  43       4.505  21.241  28.567  1.00  0.00              
ATOM    634 2HB  TRP A  43       3.777  20.972  26.966  1.00  0.00              
ATOM    635  HD1 TRP A  43       6.850  20.396  28.950  1.00  0.00              
ATOM    636  HE1 TRP A  43       8.351  18.491  27.756  1.00  0.00              
ATOM    637  HE3 TRP A  43       4.200  19.977  24.632  1.00  0.00              
ATOM    638  HZ2 TRP A  43       8.261  17.141  25.345  1.00  0.00              
ATOM    639  HZ3 TRP A  43       4.899  18.415  22.925  1.00  0.00              
ATOM    640  HH2 TRP A  43       6.880  16.990  23.217  1.00  0.00              
ATOM    641  N   THR A  44       3.239  23.656  25.825  1.00  0.00              
ATOM    642  CA  THR A  44       1.953  24.346  25.718  1.00  0.00              
ATOM    643  C   THR A  44       1.167  23.667  24.609  1.00  0.00              
ATOM    644  O   THR A  44       1.530  22.544  24.210  1.00  0.00              
ATOM    645  CB  THR A  44       2.108  25.847  25.410  1.00  0.00              
ATOM    646  OG1 THR A  44       0.834  26.495  25.525  1.00  0.00              
ATOM    647  CG2 THR A  44       2.650  26.049  24.003  1.00  0.00              
ATOM    648  H   THR A  44       3.663  23.275  24.991  1.00  0.00              
ATOM    649  HA  THR A  44       1.403  24.249  26.654  1.00  0.00              
ATOM    650  HB  THR A  44       2.797  26.288  26.130  1.00  0.00              
ATOM    651  HG1 THR A  44       0.933  27.431  25.333  1.00  0.00              
ATOM    652 1HG2 THR A  44       2.752  27.116  23.803  1.00  0.00              
ATOM    653 2HG2 THR A  44       3.623  25.567  23.915  1.00  0.00              
ATOM    654 3HG2 THR A  44       1.961  25.610  23.282  1.00  0.00              
ATOM    655  N   TYR A  45       0.034  24.280  24.206  1.00  0.00              
ATOM    656  CA  TYR A  45      -0.847  23.738  23.180  1.00  0.00              
ATOM    657  C   TYR A  45      -1.583  24.893  22.524  1.00  0.00              
ATOM    658  O   TYR A  45      -1.463  26.039  22.962  1.00  0.00              
ATOM    659  CB  TYR A  45      -1.836  22.732  23.770  1.00  0.00              
ATOM    660  CG  TYR A  45      -2.818  23.337  24.748  1.00  0.00              
ATOM    661  CD1 TYR A  45      -4.047  23.816  24.319  1.00  0.00              
ATOM    662  CD2 TYR A  45      -2.514  23.425  26.098  1.00  0.00              
ATOM    663  CE1 TYR A  45      -4.948  24.370  25.207  1.00  0.00              
ATOM    664  CE2 TYR A  45      -3.408  23.977  26.996  1.00  0.00              
ATOM    665  CZ  TYR A  45      -4.624  24.450  26.547  1.00  0.00              
ATOM    666  OH  TYR A  45      -5.517  24.998  27.437  1.00  0.00              
ATOM    667  H   TYR A  45      -0.204  25.157  24.646  1.00  0.00              
ATOM    668  HA  TYR A  45      -0.257  23.228  22.418  1.00  0.00              
ATOM    669 1HB  TYR A  45      -2.381  22.288  22.936  1.00  0.00              
ATOM    670 2HB  TYR A  45      -1.251  21.962  24.273  1.00  0.00              
ATOM    671  HD1 TYR A  45      -4.296  23.752  23.260  1.00  0.00              
ATOM    672  HD2 TYR A  45      -1.551  23.052  26.446  1.00  0.00              
ATOM    673  HE1 TYR A  45      -5.910  24.743  24.855  1.00  0.00              
ATOM    674  HE2 TYR A  45      -3.151  24.037  28.054  1.00  0.00              
ATOM    675  HH  TYR A  45      -5.193  25.000  28.341  1.00  0.00              
ATOM    676  N   SER A  46      -2.093  24.597  21.359  1.00  0.00              
ATOM    677  CA  SER A  46      -2.942  25.461  20.544  1.00  0.00              
ATOM    678  C   SER A  46      -4.034  24.664  19.868  1.00  0.00              
ATOM    679  O   SER A  46      -3.786  23.918  18.917  1.00  0.00              
ATOM    680  CB  SER A  46      -2.111  26.194  19.509  1.00  0.00              
ATOM    681  OG  SER A  46      -2.904  26.955  18.639  1.00  0.00              
ATOM    682  H   SER A  46      -1.859  23.675  21.020  1.00  0.00              
ATOM    683  HA  SER A  46      -3.375  26.293  21.100  1.00  0.00              
ATOM    684 1HB  SER A  46      -1.416  26.856  20.025  1.00  0.00              
ATOM    685 2HB  SER A  46      -1.550  25.463  18.929  1.00  0.00              
ATOM    686  HG  SER A  46      -3.397  27.606  19.144  1.00  0.00              
ATOM    687  N   ASP A  47      -5.250  24.872  20.312  1.00  0.00              
ATOM    688  CA  ASP A  47      -6.410  24.114  19.875  1.00  0.00              
ATOM    689  C   ASP A  47      -6.744  24.222  18.409  1.00  0.00              
ATOM    690  O   ASP A  47      -7.009  23.199  17.774  1.00  0.00              
ATOM    691  CB  ASP A  47      -7.632  24.540  20.692  1.00  0.00              
ATOM    692  CG  ASP A  47      -7.639  24.029  22.127  1.00  0.00              
ATOM    693  OD1 ASP A  47      -6.857  23.160  22.431  1.00  0.00              
ATOM    694  OD2 ASP A  47      -8.311  24.615  22.942  1.00  0.00              
ATOM    695  H   ASP A  47      -5.371  25.604  20.997  1.00  0.00              
ATOM    696  HA  ASP A  47      -6.232  23.049  20.024  1.00  0.00              
ATOM    697 1HB  ASP A  47      -7.803  25.617  20.690  1.00  0.00              
ATOM    698 2HB  ASP A  47      -8.422  24.044  20.127  1.00  0.00              
ATOM    699  N   PRO A  48      -6.756  25.503  17.866  1.00  0.00              
ATOM    700  CA  PRO A  48      -7.169  25.712  16.486  1.00  0.00              
ATOM    701  C   PRO A  48      -6.089  25.245  15.495  1.00  0.00              
ATOM    702  O   PRO A  48      -6.341  25.333  14.285  1.00  0.00              
ATOM    703  CB  PRO A  48      -7.419  27.221  16.404  1.00  0.00              
ATOM    704  CG  PRO A  48      -6.516  27.804  17.438  1.00  0.00              
ATOM    705  CD  PRO A  48      -6.514  26.811  18.570  1.00  0.00              
ATOM    706  HA  PRO A  48      -8.063  25.130  16.217  1.00  0.00              
ATOM    707 1HB  PRO A  48      -7.185  27.615  15.403  1.00  0.00              
ATOM    708 2HB  PRO A  48      -8.471  27.468  16.609  1.00  0.00              
ATOM    709 1HG  PRO A  48      -5.501  27.954  17.041  1.00  0.00              
ATOM    710 2HG  PRO A  48      -6.878  28.787  17.774  1.00  0.00              
ATOM    711 1HD  PRO A  48      -5.559  26.804  19.115  1.00  0.00              
ATOM    712 2HD  PRO A  48      -7.304  27.019  19.307  1.00  0.00              
ATOM    713  N   THR A  49      -4.915  24.918  15.950  1.00  0.00              
ATOM    714  CA  THR A  49      -3.896  24.469  15.032  1.00  0.00              
ATOM    715  C   THR A  49      -3.557  23.041  15.356  1.00  0.00              
ATOM    716  O   THR A  49      -2.649  22.494  14.782  1.00  0.00              
ATOM    717  CB  THR A  49      -2.623  25.333  15.102  1.00  0.00              
ATOM    718  OG1 THR A  49      -2.066  25.261  16.421  1.00  0.00              
ATOM    719  CG2 THR A  49      -2.943  26.783  14.770  1.00  0.00              
ATOM    720  H   THR A  49      -4.701  24.971  16.936  1.00  0.00              
ATOM    721  HA  THR A  49      -4.277  24.506  14.011  1.00  0.00              
ATOM    722  HB  THR A  49      -1.894  24.950  14.388  1.00  0.00              
ATOM    723  HG1 THR A  49      -2.603  25.780  17.024  1.00  0.00              
ATOM    724 1HG2 THR A  49      -2.031  27.377  14.825  1.00  0.00              
ATOM    725 2HG2 THR A  49      -3.356  26.842  13.763  1.00  0.00              
ATOM    726 3HG2 THR A  49      -3.670  27.167  15.484  1.00  0.00              
ATOM    727  N   LYS A  50      -4.232  22.477  16.352  1.00  0.00              
ATOM    728  CA  LYS A  50      -4.053  21.101  16.782  1.00  0.00              
ATOM    729  C   LYS A  50      -2.596  20.814  17.038  1.00  0.00              
ATOM    730  O   LYS A  50      -2.074  19.745  16.689  1.00  0.00              
ATOM    731  CB  LYS A  50      -4.605  20.128  15.738  1.00  0.00              
ATOM    732  CG  LYS A  50      -6.096  20.279  15.464  1.00  0.00              
ATOM    733  CD  LYS A  50      -6.556  19.328  14.370  1.00  0.00              
ATOM    734  CE  LYS A  50      -8.026  19.539  14.034  1.00  0.00              
ATOM    735  NZ  LYS A  50      -8.451  18.728  12.861  1.00  0.00              
ATOM    736  H   LYS A  50      -4.908  23.057  16.829  1.00  0.00              
ATOM    737  HA  LYS A  50      -4.582  20.935  17.721  1.00  0.00              
ATOM    738 1HB  LYS A  50      -4.048  20.298  14.817  1.00  0.00              
ATOM    739 2HB  LYS A  50      -4.405  19.120  16.102  1.00  0.00              
ATOM    740 1HG  LYS A  50      -6.641  20.066  16.385  1.00  0.00              
ATOM    741 2HG  LYS A  50      -6.289  21.307  15.158  1.00  0.00              
ATOM    742 1HD  LYS A  50      -5.951  19.504  13.479  1.00  0.00              
ATOM    743 2HD  LYS A  50      -6.406  18.305  14.713  1.00  0.00              
ATOM    744 1HE  LYS A  50      -8.618  19.258  14.903  1.00  0.00              
ATOM    745 2HE  LYS A  50      -8.178  20.596  13.818  1.00  0.00              
ATOM    746 1HZ  LYS A  50      -9.429  18.896  12.672  1.00  0.00              
ATOM    747 2HZ  LYS A  50      -7.902  18.989  12.054  1.00  0.00              
ATOM    748 3HZ  LYS A  50      -8.310  17.748  13.061  1.00  0.00              
ATOM    749  N   THR A  51      -1.956  21.761  17.708  1.00  0.00              
ATOM    750  CA  THR A  51      -0.534  21.680  17.989  1.00  0.00              
ATOM    751  C   THR A  51      -0.207  21.707  19.475  1.00  0.00              
ATOM    752  O   THR A  51      -0.918  22.322  20.271  1.00  0.00              
ATOM    753  CB  THR A  51       0.225  22.828  17.298  1.00  0.00              
ATOM    754  OG1 THR A  51      -0.087  22.836  15.899  1.00  0.00              
ATOM    755  CG2 THR A  51       1.726  22.658  17.478  1.00  0.00              
ATOM    756  H   THR A  51      -2.476  22.563  18.033  1.00  0.00              
ATOM    757  HA  THR A  51      -0.141  20.728  17.632  1.00  0.00              
ATOM    758  HB  THR A  51      -0.088  23.775  17.737  1.00  0.00              
ATOM    759  HG1 THR A  51      -1.039  22.780  15.783  1.00  0.00              
ATOM    760 1HG2 THR A  51       2.246  23.479  16.983  1.00  0.00              
ATOM    761 2HG2 THR A  51       1.968  22.663  18.540  1.00  0.00              
ATOM    762 3HG2 THR A  51       2.040  21.712  17.038  1.00  0.00              
ATOM    763  N   PHE A  52       0.777  20.893  19.843  1.00  0.00              
ATOM    764  CA  PHE A  52       1.243  20.758  21.224  1.00  0.00              
ATOM    765  C   PHE A  52       2.740  21.028  21.217  1.00  0.00              
ATOM    766  O   PHE A  52       3.578  20.081  21.180  1.00  0.00              
ATOM    767  CB  PHE A  52       0.937  19.372  21.793  1.00  0.00              
ATOM    768  CG  PHE A  52      -0.524  19.021  21.781  1.00  0.00              
ATOM    769  CD1 PHE A  52      -1.084  18.357  20.700  1.00  0.00              
ATOM    770  CD2 PHE A  52      -1.341  19.355  22.851  1.00  0.00              
ATOM    771  CE1 PHE A  52      -2.428  18.034  20.688  1.00  0.00              
ATOM    772  CE2 PHE A  52      -2.684  19.033  22.842  1.00  0.00              
ATOM    773  CZ  PHE A  52      -3.228  18.371  21.759  1.00  0.00              
ATOM    774  H   PHE A  52       1.218  20.343  19.119  1.00  0.00              
ATOM    775  HA  PHE A  52       0.748  21.498  21.855  1.00  0.00              
ATOM    776 1HB  PHE A  52       1.446  18.606  21.210  1.00  0.00              
ATOM    777 2HB  PHE A  52       1.262  19.313  22.831  1.00  0.00              
ATOM    778  HD1 PHE A  52      -0.451  18.089  19.854  1.00  0.00              
ATOM    779  HD2 PHE A  52      -0.912  19.878  23.706  1.00  0.00              
ATOM    780  HE1 PHE A  52      -2.854  17.512  19.832  1.00  0.00              
ATOM    781  HE2 PHE A  52      -3.316  19.301  23.689  1.00  0.00              
ATOM    782  HZ  PHE A  52      -4.287  18.118  21.750  1.00  0.00              
ATOM    783  N   PRO A  53       3.146  22.285  21.104  1.00  0.00              
ATOM    784  CA  PRO A  53       4.567  22.537  20.907  1.00  0.00              
ATOM    785  C   PRO A  53       5.320  22.602  22.246  1.00  0.00              
ATOM    786  O   PRO A  53       4.699  22.623  23.284  1.00  0.00              
ATOM    787  CB  PRO A  53       4.550  23.880  20.162  1.00  0.00              
ATOM    788  CG  PRO A  53       3.382  24.639  20.810  1.00  0.00              
ATOM    789  CD  PRO A  53       2.339  23.545  21.049  1.00  0.00              
ATOM    790  HA  PRO A  53       5.067  21.737  20.342  1.00  0.00              
ATOM    791 1HB  PRO A  53       5.501  24.420  20.283  1.00  0.00              
ATOM    792 2HB  PRO A  53       4.394  23.740  19.083  1.00  0.00              
ATOM    793 1HG  PRO A  53       3.694  25.125  21.746  1.00  0.00              
ATOM    794 2HG  PRO A  53       3.006  25.431  20.146  1.00  0.00              
ATOM    795 1HD  PRO A  53       1.787  23.695  21.988  1.00  0.00              
ATOM    796 2HD  PRO A  53       1.594  23.498  20.242  1.00  0.00              
ATOM    797  N   VAL A  54       6.631  22.629  22.129  1.00  0.00              
ATOM    798  CA  VAL A  54       7.469  22.712  23.302  1.00  0.00              
ATOM    799  C   VAL A  54       8.562  23.773  23.026  1.00  0.00              
ATOM    800  O   VAL A  54       9.066  23.878  21.905  1.00  0.00              
ATOM    801  CB  VAL A  54       8.109  21.355  23.651  1.00  0.00              
ATOM    802  CG1 VAL A  54       8.931  20.838  22.479  1.00  0.00              
ATOM    803  CG2 VAL A  54       8.977  21.479  24.894  1.00  0.00              
ATOM    804  H   VAL A  54       7.064  22.593  21.217  1.00  0.00              
ATOM    805  HA  VAL A  54       6.904  23.058  24.169  1.00  0.00              
ATOM    806  HB  VAL A  54       7.320  20.641  23.885  1.00  0.00              
ATOM    807 1HG1 VAL A  54       9.376  19.878  22.743  1.00  0.00              
ATOM    808 2HG1 VAL A  54       8.285  20.711  21.610  1.00  0.00              
ATOM    809 3HG1 VAL A  54       9.721  21.551  22.245  1.00  0.00              
ATOM    810 1HG2 VAL A  54       9.421  20.511  25.126  1.00  0.00              
ATOM    811 2HG2 VAL A  54       9.767  22.208  24.714  1.00  0.00              
ATOM    812 3HG2 VAL A  54       8.364  21.807  25.734  1.00  0.00              
ATOM    813  N   GLY A  55       8.886  24.589  24.028  1.00  0.00              
ATOM    814  CA  GLY A  55       9.899  25.623  23.836  1.00  0.00              
ATOM    815  C   GLY A  55      11.269  25.116  24.220  1.00  0.00              
ATOM    816  O   GLY A  55      11.543  23.939  24.082  1.00  0.00              
ATOM    817  H   GLY A  55       8.437  24.501  24.928  1.00  0.00              
ATOM    818 1HA  GLY A  55       9.910  25.921  22.788  1.00  0.00              
ATOM    819 2HA  GLY A  55       9.651  26.484  24.455  1.00  0.00              
ATOM    820  N   TYR A  56      12.188  25.972  24.709  1.00  0.00              
ATOM    821  CA  TYR A  56      13.527  25.463  24.988  1.00  0.00              
ATOM    822  C   TYR A  56      14.264  26.372  25.943  1.00  0.00              
ATOM    823  O   TYR A  56      14.054  27.628  26.004  1.00  0.00              
ATOM    824  OXT TYR A  56      15.087  25.917  26.689  1.00  0.00              
ATOM    825  CB  TYR A  56      14.328  25.308  23.694  1.00  0.00              
ATOM    826  CG  TYR A  56      15.669  24.632  23.881  1.00  0.00              
ATOM    827  CD1 TYR A  56      15.756  23.260  24.062  1.00  0.00              
ATOM    828  CD2 TYR A  56      16.843  25.370  23.873  1.00  0.00              
ATOM    829  CE1 TYR A  56      16.978  22.638  24.233  1.00  0.00              
ATOM    830  CE2 TYR A  56      18.071  24.759  24.043  1.00  0.00              
ATOM    831  CZ  TYR A  56      18.134  23.392  24.223  1.00  0.00              
ATOM    832  OH  TYR A  56      19.354  22.778  24.391  1.00  0.00              
ATOM    833  H   TYR A  56      11.985  26.945  24.887  1.00  0.00              
ATOM    834  HA  TYR A  56      13.458  24.488  25.471  1.00  0.00              
ATOM    835 1HB  TYR A  56      13.719  24.721  23.005  1.00  0.00              
ATOM    836 2HB  TYR A  56      14.478  26.307  23.286  1.00  0.00              
ATOM    837  HD1 TYR A  56      14.839  22.670  24.068  1.00  0.00              
ATOM    838  HD2 TYR A  56      16.787  26.449  23.732  1.00  0.00              
ATOM    839  HE1 TYR A  56      17.032  21.559  24.374  1.00  0.00              
ATOM    840  HE2 TYR A  56      18.983  25.356  24.036  1.00  0.00              
ATOM    841  HH  TYR A  56      20.090  23.394  24.367  1.00  0.00              
TER                                                                             
# All scores below are weighted scores, not raw scores.
#BEGIN_POSE_ENERGIES_TABLE relax_B2_mod2B2_mod2_0039.pdb
label fa_atr fa_rep fa_sol fa_intra_rep pro_close fa_pair hbond_sr_bb hbond_lr_bb hbond_bb_sc hbond_sc dslf_ss_dst dslf_cs_ang dslf_ss_dih dslf_ca_dih rama omega fa_dun p_aa_pp ref total
weights 0.8 0.44 0.65 0.004 1 0.49 0.585 1.17 1.17 1.1 0.5 2 5 5 0.2 0.5 0.56 0.32 1 NA
pose -176.702 18.9204 80.0873 0.462634 0.507006 -3.53298 -9.87999 -23.3958 -3.62056 -1.23997 0 0 0 0 -1.08838 2.9321 18.8566 -8.5999 -8.66 -114.954
TYR_p:NtermProteinFull_1 -3.98745 0.313918 2.05112 0.0256552 0 0 0 0 0 0 0 0 0 0 0 0.0211503 0.525224 0 0.51 -0.540385
THR_2 -2.7047 0.189161 1.3344 0.00787736 0 -0.256664 0 0 0 0 0 0 0 0 -0.177605 8.51528e-06 0.096016 0.0575611 -0.27 -1.72394
VAL_3 -4.98228 0.792554 1.43845 0.0159255 0 0 0 0 0 0 0 0 0 0 -0.156301 0.00283189 1.29372 -0.353228 0.29 -1.65833
LYS_4 -4.65231 0.270458 2.44505 0.0039347 0 -0.670547 0 0 0 0 0 0 0 0 -0.0252202 0.186377 0.846932 -0.0320775 -0.65 -2.2774
ILE_5 -5.67155 0.602348 1.3548 0.0191872 0 0 0 0 0 0 0 0 0 0 0.0631384 0.380161 0.58047 -0.114539 0.24 -2.54599
VAL_6 -3.93238 0.265147 1.81077 0.0124736 0 0 0 0 0 0 0 0 0 0 -0.214417 0.0448922 0.026102 -0.286004 0.29 -1.98342
LEU_7 -4.38811 0.690039 1.39945 0.00697655 0 0 0 0 0 0 0 0 0 0 -0.145816 0.140608 0.212591 -0.146458 -0.1 -2.33072
ASN_8 -4.13289 0.632287 2.86611 0.00392506 0.00879065 -0.054437 0 0 -0.487743 0 0 0 0 0 0.102061 0.00478321 0.726052 -0.384135 -0.89 -1.6052
PRO_9 -3.55562 0.989767 0.897187 0.0016564 0.259402 0 0 0 0 0 0 0 0 0 0.101728 0.000824031 0.259313 -0.560326 0.02 -1.58607
LYS_10 -1.31453 0.0726148 0.699216 0.00484737 0 0.00438637 0 0 0 0 0 0 0 0 -0.182041 0.136154 0.925191 -0.0401958 -0.65 -0.344357
THR_11 -1.06163 0.13084 0.509152 0.0155502 0 0.00438637 0 0 0 0 0 0 0 0 0.330541 0.0124956 0.0317269 0.0640016 -0.27 -0.232942
LEU_12 -1.71714 0.221319 0.850164 0.00789358 0 0 0 0 0 0 0 0 0 0 0.506387 0.00385645 0.0636954 -0.0105679 -0.1 -0.174398
LYS_13 -1.97039 0.104259 1.08668 0.00331912 0 -0.054437 0 0 0 0 0 0 0 0 -0.203477 0.00094174 0.664179 0.103071 -0.65 -0.915851
GLY_14 -1.53408 0.139584 0.980111 0.000181368 0 0 0 0 0 0 0 0 0 0 0.165975 0.150148 0 -0.625454 -0.17 -0.893536
GLU_15 -2.30324 0.145463 1.46818 0.00729942 0 -0.406044 0 0 0 0 0 0 0 0 0.0907564 0.000693429 0.873975 -0.0293465 -0.81 -0.96226
ASN_16 -2.46576 0.120174 1.6911 0.00380474 0 -0.120991 0 0 0 0 0 0 0 0 0.03079 0.000267452 0.581223 0.152228 -0.89 -0.89717
THR_17 -1.71328 0.211993 0.899428 0.00720675 0 -0.234104 0 0 0 0 0 0 0 0 0.00320435 8.62596e-05 0.106672 -0.120324 -0.27 -1.10912
THR_18 -2.78831 0.489381 1.44733 0.0111457 0 -0.179533 0 0 -0.273269 0 0 0 0 0 0.173151 0.012506 0.136494 -0.306107 -0.27 -1.54722
GLU_19 -2.07044 0.125574 1.15937 0.00543506 0 -0.0416499 0 0 -0.273269 0 0 0 0 0 -0.0423904 0.000770234 0.726467 0.038472 -0.81 -1.18166
ALA_20 -2.56451 0.185762 0.974717 0.000877603 0 0 0 0 0 0 0 0 0 0 0.14844 0.0442455 0 -0.0160374 0.16 -1.06651
VAL_21 -1.43185 0.0296954 0.813788 0.0128344 0 0 0 0 0 0 0 0 0 0 0.0560877 0.0423837 0.00586437 -0.145687 0.29 -0.326881
ASP_22 -3.82643 0.165987 2.70244 0.0107685 0 -0.102862 0 0 -0.314185 -0.31983 0 0 0 0 0.204514 0.0088301 0.357685 -0.355713 -0.67 -2.13879
ALA_23 -2.69931 0.261012 1.19721 0.00111902 0 0 0 0 0 0 0 0 0 0 -0.11564 0.00819845 0 -0.141719 0.16 -1.32913
ALA_24 -2.55279 0.235202 1.4855 0.000732473 0 0 0 0 -0.00456122 0 0 0 0 0 -0.19635 0.00940552 0 -0.114265 0.16 -0.977122
THR_25 -3.8148 0.309306 2.30187 0.00830124 0 -0.0939619 0 0 -0.309624 -0.31983 0 0 0 0 -0.0445848 0.0234275 0.0898928 0.0945674 -0.27 -2.02543
ALA_26 -4.4156 0.595455 1.49549 0.000602907 0 0 0 0 0 0 0 0 0 0 -0.0930532 0.0203087 0 -0.141724 0.16 -2.37851
LEU_27 -4.03167 0.232731 1.44908 0.00674345 0 0 0 0 0 0 0 0 0 0 -0.132771 0.0239026 0.258686 -0.123067 -0.1 -2.41636
LYS_28 -2.722 0.331195 1.55937 0.00572864 0 -0.0300382 0 0 0 0 0 0 0 0 0.0477042 0.0216332 0.748569 -0.0798478 -0.65 -0.767685
ASN_29 -3.22042 0.171113 1.74624 0.00433676 0 -0.22615 0 0 0 0 0 0 0 0 -0.0824926 0.0256838 0.326529 0.0414613 -0.89 -2.1037
PHE_30 -8.07852 1.02028 1.93132 0.039028 0 0 0 0 0 0 0 0 0 0 -0.104863 0.145697 1.24036 0.124347 0.63 -3.05236
GLY_31 -2.8123 0.30165 1.49789 5.49194e-05 0 0 0 0 0 0 0 0 0 0 0.176587 0.00772026 0 0.270111 -0.17 -0.728294
ALA_32 -3.01558 0.156963 1.74252 0.000873843 0 0 0 0 0 0 0 0 0 0 -0.209723 0.000790672 0 -0.160345 0.16 -1.3245
LYS_33 -3.93902 0.358018 1.83139 0.00442982 0 -0.555682 0 0 0 0 0 0 0 0 -0.203064 0.0104776 1.72276 -0.039602 -0.65 -1.46029
ALA_34 -3.92976 0.26245 1.64605 0.000672634 0 0 0 0 0 0 0 0 0 0 -0.20234 0.0520161 0 -0.151542 0.16 -2.16245
GLN_35 -2.93409 0.331895 1.64805 0.00467668 0 0.00823543 0 0 0 0 0 0 0 0 -0.190046 0.0115733 0.841732 -0.140005 -0.97 -1.38798
ASP_36 -2.53203 0.161446 1.65086 0.0032742 0 -0.0755079 0 0 0 0 0 0 0 0 -0.12849 0.00765608 0.296994 0.0298218 -0.67 -1.25598
VAL_37 -2.40358 0.184362 0.801427 0.017093 0 0 0 0 0 0 0 0 0 0 -0.0492172 0.0943722 0.131051 0.00225451 0.29 -0.932233
GLY_38 -1.59969 0.0719259 0.860231 8.23084e-05 0 0 0 0 0 0 0 0 0 0 -0.00657851 0.0654668 0 -0.793651 -0.17 -1.57221
VAL_39 -4.20964 0.313997 0.725061 0.0101011 0 0 0 0 0 0 0 0 0 0 -0.126237 0.00974935 0.103251 -0.189053 0.29 -3.07277
ASP_40 -1.73599 0.0861699 0.996558 0.00958536 0 0 0 0 0 0 0 0 0 0 -0.118049 0.000952338 0.217405 -0.293237 -0.67 -1.50661
GLY_41 -1.64086 0.0455858 0.922264 0.000134568 0 0 0 0 0 0 0 0 0 0 0.168445 0.0537376 0 -0.571676 -0.17 -1.19237
ALA_42 -1.57849 0.0241107 0.828466 0.00114114 0 0 0 0 0 0 0 0 0 0 -0.304091 0.0246499 0 -0.109592 0.16 -0.953808
TRP_43 -4.49026 0.262213 1.00976 0.0216068 0 0 0 0 0 0 0 0 0 0 -0.10997 0.187081 0.566512 -0.129159 0.91 -1.77221
THR_44 -2.45778 0.361058 1.17523 0.0117185 0 0.00483338 0 0 -0.291581 0 0 0 0 0 0.182354 0.0135089 0.171365 -0.327918 -0.27 -1.42722
TYR_45 -2.65535 0.242466 1.13487 0.0291476 0 0 0 0 -0.291581 0 0 0 0 0 -0.109784 0.138992 0.0884303 -0.255285 0.51 -1.1681
SER_46 -3.2906 0.204493 2.10618 0.00204133 0 -0.0895094 0 0 0 -0.254604 0 0 0 0 0.38045 0.170914 0.117148 -0.0456697 -0.37 -1.06916
ASP_47 -1.94573 0.722263 1.26623 0.00389015 0.00298293 0.000837599 0 0 0 0 0 0 0 0 -0.0399589 0.115704 0.316282 0.0650434 -0.67 -0.162457
PRO_48 -1.5998 0.672866 0.600877 0.00163606 0.0922622 0 0 0 0 0 0 0 0 0 -0.0493117 0.000917909 0.139749 -0.170703 0.02 -0.291509
THR_49 -2.91145 0.695723 2.28884 0.00443343 0 -0.167922 0 0 -0.443501 -0.300156 0 0 0 0 -0.11907 0.00797362 0.0256298 -0.288923 -0.27 -1.47842
LYS_50 -3.63358 0.320472 2.07454 0.00528644 0 -0.161205 0 0 0 0 0 0 0 0 -0.0694507 0.04227 0.625912 -0.139868 -0.65 -1.58562
THR_51 -4.96685 0.784112 2.61918 0.00837044 0 -0.0344135 0 0 -0.443501 -0.0455529 0 0 0 0 -0.0545147 0.00100543 0.449675 -0.111189 -0.27 -2.06368
PHE_52 -5.4975 0.524884 1.38475 0.0246432 0.000455362 0 0 0 0 0 0 0 0 0 -0.0487295 0.360551 0.242516 -0.371617 0.63 -2.75004
PRO_53 -4.04395 0.760576 1.06897 0.00199481 0.143112 0 0 0 0 0 0 0 0 0 0.0551519 0.0051559 0.129584 -0.243539 0.02 -2.10294
VAL_54 -4.73393 0.44094 1.46258 0.0149251 0 0 0 0 -0.487743 0 0 0 0 0 -0.120751 0.00167938 0.843231 -0.301181 0.29 -2.59024
GLY_55 -2.01854 0.189263 1.19483 8.54559e-05 0 0 0 0 0 0 0 0 0 0 0.100551 0.0739117 0 -0.682261 -0.17 -1.31216
TYR_p:CtermProteinFull_56 -3.82212 0.395887 1.50461 0.0253667 0 0 0 0 0 0 0 0 0 0 0 0 0.123705 0 0.51 -1.26255
#END_POSE_ENERGIES_TABLE relax_B2_mod2B2_mod2_0039.pdb
