# Supplementary material for: Design and characterization of a protein fold switching network
Source: Nat Commun. 2023 Jan 26;14:431. doi: 10.1038/s41467-023-36065-3 (PMC9879998; doi:10.1038/s41467-023-36065-3)
Supplement: Supplementary file 4 — Source Data [file 41467_2023_36065_MOESM4_ESM.zip › source data/Supplemental Figure 5B.xlsx]

## Sheet: Supplemental Figure 5B
nm	Sa1 MRE	Sa1I MRE	Sa2I MRE	SI MRE
250	-8.836
249	-28.006
248	-83.731
247	-129.3
246	-203.48
245	-271.43
244	-366.96
243	-481.85
242	-623.32
241	-774.79
240	-977.84
239	-1214.6
238	-1520.9
237	-1898.1
236	-2322.6
235	-2828.2
234	-3370.7
233	-4004.1
232	-4632.2
231	-5379.6
230	-6110.4
229	-6797.5
228	-7543.8
227	-8223.4
226	-8815.2
225	-9390.9
224	-9904.2
223	-10332
222	-10701
221	-11006
220	-11247
219	-11459
218	-11616
217	-11731
216	-11847
215	-11919
214	-12035
213	-12207
212	-12477
211	-12833
210	-13263
209	-13624
208	-13807
207	-13613
206	-12833
205	-11605
204	-9982.5
203	-8130.5
202	-5873.6
201	-3439.7
200	-497.64
250		-55.825	-15.469	-62.4
249.5		6.27	-17.525	3.8531
249		-139.42	-18.491	-55.753
248.5		-177.38	17.025	7.8723
248		-170.71	-78.042	-190.17
247.5		-234.01	-94.826	-335.26
247		-305.2	-176.68	-300.91
246.5		-316.7	-242.02	-178.23
246		-388.48	-256.11	-171.63
245.5		-423.86	-283.08	-301.05
245		-485.08	-377.92	-296.77
244.5		-547.23	-391.36	-334.02
244		-570.65	-354.32	-370.47
243.5		-671.13	-411.1	-367.99
243		-729.41	-484.89	-425.4
242.5		-806.02	-694.54	-336.33
242		-897.8	-693.58	-577.61
241.5		-1060.3	-779.8	-556.08
241		-1151.5	-739.69	-665.51
240.5		-1281	-765.64	-702.29
240		-1345	-937.61	-718.46
239.5		-1513.3	-1313.5	-821.56
239		-1714.9	-1461.2	-988.43
238.5		-1882.4	-1583	-1003.7
238		-2078.2	-1744	-1140.8
237.5		-2277	-1792.4	-1188.2
237		-2423.3	-1843.4	-1533
236.5		-2596.1	-1951	-1752.9
236		-2921.3	-2111	-1908
235.5		-3173.3	-2399.8	-2132.9
235		-3464.7	-2715.5	-2457.3
234.5		-3695.5	-3039	-2733.4
234		-3993.1	-3253.3	-2963.7
233.5		-4386.8	-3327.1	-3357.4
233		-4728.5	-3724.9	-3762.7
232.5		-5069.7	-4200.4	-4193.6
232		-5408.9	-4377.6	-4546.3
231.5		-5649.9	-4617.4	-4915.8
231		-5904.1	-4867.9	-5340.7
230.5		-6300.6	-5243.4	-5722.4
230		-6634.5	-5706.6	-6094.8
229.5		-6961.5	-6117.9	-6573.1
229		-7362.6	-6395.4	-7112.6
228.5		-7748.5	-6751.1	-7630.2
228		-8054.9	-7048	-8083.7
227.5		-8398.7	-7436.8	-8431.6
227		-8643.6	-7851.5	-8931.8
226.5		-9004.1	-8086.1	-9245
226		-9301.4	-8200.3	-9588.8
225.5		-9466.6	-8634.9	-9878.5
225		-9589.7	-8964.1	-10301
224.5		-9815.6	-9517.5	-10384
224		-10116	-9638.4	-10766
223.5		-10265	-9551.1	-10915
223		-10482	-9872.9	-11227
222.5		-10610	-10060	-11382
222		-10585	-10190	-11372
221.5		-10781	-10346	-11845
221		-10801	-10621	-11786
220.5		-10851	-10921	-12043
220		-10928	-11024	-12387
219.5		-11003	-10934	-12404
219		-11044	-11132	-12327
218.5		-10943	-11074	-12528
218		-10831	-10993	-12761
217.5		-10941	-11121	-12541
217		-11064	-11107	-12542
216.5		-11058	-11033	-12460
216		-10993	-11365	-12413
215.5		-10946	-11221	-12446
215		-11166	-11140	-12338
214.5		-11265	-11224	-12373
214		-11342	-11184	-12272
213.5		-11351	-11523	-12112
213		-11393	-11588	-12208
212.5		-11561	-11444	-12325
212		-11521	-11595	-11914
211.5		-11775	-11544	-11998
211		-12018	-11643	-12412
210.5		-12396	-11943	-12470
210		-12675	-12193	-12497
209.5		-12792	-12536	-12511
209		-12942	-12274	-12226
208.5		-12952	-12594	-12140
208		-12897	-12688	-12084
207.5		-12556	-12298	-11965
207		-12282	-11914	-11585
206.5		-11899	-11218	-10817
206		-11406	-10564	-10169
205.5		-10548	-9723.6	-9459.3
205		-9904	-8974.5	-8348
204.5		-8961.3	-7741.9	-6981.3
204		-7559.6	-6532.7	-6248.1
203.5		-5946.8	-5291.4	-4434.6
203		-4677.3	-3991.5	-2537.6
202.5		-3709.2	-3309.2	-868.87
202		-2786.9	-1524.4	-29.599
201.5		-1669	-617.11	901.58
201		-584.44	806.99	1224
200.5		150.55	765.82	1456.7
200		618.45	321.5	1479.9
