# Supplementary material for: Design and characterization of a protein fold switching network
Source: Nat Commun. 2023 Jan 26;14:431. doi: 10.1038/s41467-023-36065-3 (PMC9879998; doi:10.1038/s41467-023-36065-3)
Supplement: Supplementary file 4 — Source Data [file 41467_2023_36065_MOESM4_ESM.zip › source data/SI_data_relax_Sa1.pdb.txt]

ATOM      1  N   SER A   1     -11.157 -33.419  82.268  1.00  0.00              
ATOM      2  CA  SER A   1     -10.757 -33.071  80.908  1.00  0.00              
ATOM      3  C   SER A   1     -11.964 -32.902  80.015  1.00  0.00              
ATOM      4  O   SER A   1     -13.026 -33.250  80.658  1.00  0.00              
ATOM      5  CB  SER A   1      -9.830 -34.130  80.342  1.00  0.00              
ATOM      6  OG  SER A   1      -8.618 -34.196  81.042  1.00  0.00              
ATOM      7 1H   SER A   1     -10.848 -34.279  82.675  1.00  0.00              
ATOM      8 2H   SER A   1     -10.907 -32.822  83.031  1.00  0.00              
ATOM      9 3H   SER A   1     -12.126 -33.514  82.495  1.00  0.00              
ATOM     10  HA  SER A   1     -10.125 -32.183  80.856  1.00  0.00              
ATOM     11 1HB  SER A   1     -10.329 -35.097  80.403  1.00  0.00              
ATOM     12 2HB  SER A   1      -9.625 -33.893  79.299  1.00  0.00              
ATOM     13  HG  SER A   1      -8.062 -34.876  80.654  1.00  0.00              
ATOM     14  N   LYS A   2     -11.945 -32.120  79.059  1.00  0.00              
ATOM     15  CA  LYS A   2     -13.035 -31.836  78.128  1.00  0.00              
ATOM     16  C   LYS A   2     -12.658 -32.222  76.719  1.00  0.00              
ATOM     17  O   LYS A   2     -11.432 -32.211  76.478  1.00  0.00              
ATOM     18  CB  LYS A   2     -13.420 -30.356  78.177  1.00  0.00              
ATOM     19  CG  LYS A   2     -14.069 -29.918  79.483  1.00  0.00              
ATOM     20  CD  LYS A   2     -14.473 -28.452  79.436  1.00  0.00              
ATOM     21  CE  LYS A   2     -15.138 -28.018  80.734  1.00  0.00              
ATOM     22  NZ  LYS A   2     -15.568 -26.594  80.690  1.00  0.00              
ATOM     23  H   LYS A   2     -11.061 -31.645  78.942  1.00  0.00              
ATOM     24  HA  LYS A   2     -13.911 -32.429  78.393  1.00  0.00              
ATOM     25 1HB  LYS A   2     -12.506 -29.783  78.016  1.00  0.00              
ATOM     26 2HB  LYS A   2     -14.109 -30.177  77.352  1.00  0.00              
ATOM     27 1HG  LYS A   2     -14.952 -30.534  79.655  1.00  0.00              
ATOM     28 2HG  LYS A   2     -13.357 -30.073  80.293  1.00  0.00              
ATOM     29 1HD  LYS A   2     -13.579 -27.850  79.265  1.00  0.00              
ATOM     30 2HD  LYS A   2     -15.168 -28.310  78.608  1.00  0.00              
ATOM     31 1HE  LYS A   2     -16.005 -28.654  80.903  1.00  0.00              
ATOM     32 2HE  LYS A   2     -14.424 -28.156  81.546  1.00  0.00              
ATOM     33 1HZ  LYS A   2     -16.002 -26.346  81.567  1.00  0.00              
ATOM     34 2HZ  LYS A   2     -14.763 -26.003  80.534  1.00  0.00              
ATOM     35 3HZ  LYS A   2     -16.230 -26.466  79.938  1.00  0.00              
ATOM     36  N   THR A   3     -13.550 -32.451  75.897  1.00  0.00              
ATOM     37  CA  THR A   3     -13.277 -32.817  74.513  1.00  0.00              
ATOM     38  C   THR A   3     -13.250 -31.601  73.623  1.00  0.00              
ATOM     39  O   THR A   3     -14.213 -30.790  73.549  1.00  0.00              
ATOM     40  CB  THR A   3     -14.321 -33.810  73.969  1.00  0.00              
ATOM     41  OG1 THR A   3     -14.312 -35.002  74.765  1.00  0.00              
ATOM     42  CG2 THR A   3     -14.014 -34.168  72.523  1.00  0.00              
ATOM     43  H   THR A   3     -14.508 -32.378  76.207  1.00  0.00              
ATOM     44  HA  THR A   3     -12.290 -33.276  74.441  1.00  0.00              
ATOM     45  HB  THR A   3     -15.308 -33.352  74.027  1.00  0.00              
ATOM     46  HG1 THR A   3     -13.712 -35.642  74.375  1.00  0.00              
ATOM     47 1HG2 THR A   3     -14.762 -34.870  72.156  1.00  0.00              
ATOM     48 2HG2 THR A   3     -14.031 -33.265  71.913  1.00  0.00              
ATOM     49 3HG2 THR A   3     -13.027 -34.626  72.465  1.00  0.00              
ATOM     50  N   PHE A   4     -12.141 -31.317  72.950  1.00  0.00              
ATOM     51  CA  PHE A   4     -11.903 -30.143  72.112  1.00  0.00              
ATOM     52  C   PHE A   4     -11.636 -30.548  70.680  1.00  0.00              
ATOM     53  O   PHE A   4     -11.134 -31.663  70.437  1.00  0.00              
ATOM     54  CB  PHE A   4     -10.730 -29.322  72.650  1.00  0.00              
ATOM     55  CG  PHE A   4     -10.965 -28.756  74.022  1.00  0.00              
ATOM     56  CD1 PHE A   4     -10.413 -29.361  75.141  1.00  0.00              
ATOM     57  CD2 PHE A   4     -11.739 -27.619  74.196  1.00  0.00              
ATOM     58  CE1 PHE A   4     -10.629 -28.841  76.404  1.00  0.00              
ATOM     59  CE2 PHE A   4     -11.956 -27.097  75.456  1.00  0.00              
ATOM     60  CZ  PHE A   4     -11.400 -27.709  76.561  1.00  0.00              
ATOM     61  H   PHE A   4     -11.409 -32.005  73.051  1.00  0.00              
ATOM     62  HA  PHE A   4     -12.791 -29.511  72.101  1.00  0.00              
ATOM     63 1HB  PHE A   4      -9.837 -29.943  72.718  1.00  0.00              
ATOM     64 2HB  PHE A   4     -10.533 -28.476  71.994  1.00  0.00              
ATOM     65  HD1 PHE A   4      -9.802 -30.255  75.017  1.00  0.00              
ATOM     66  HD2 PHE A   4     -12.179 -27.136  73.322  1.00  0.00              
ATOM     67  HE1 PHE A   4     -10.189 -29.326  77.275  1.00  0.00              
ATOM     68  HE2 PHE A   4     -12.566 -26.202  75.578  1.00  0.00              
ATOM     69  HZ  PHE A   4     -11.571 -27.299  77.555  1.00  0.00              
ATOM     70  N   GLU A   5     -11.911 -29.654  69.767  1.00  0.00              
ATOM     71  CA  GLU A   5     -11.582 -29.850  68.361  1.00  0.00              
ATOM     72  C   GLU A   5     -10.507 -28.828  68.066  1.00  0.00              
ATOM     73  O   GLU A   5     -10.754 -27.613  68.200  1.00  0.00              
ATOM     74  CB  GLU A   5     -12.795 -29.667  67.447  1.00  0.00              
ATOM     75  CG  GLU A   5     -13.878 -30.723  67.621  1.00  0.00              
ATOM     76  CD  GLU A   5     -15.003 -30.517  66.646  1.00  0.00              
ATOM     77  OE1 GLU A   5     -14.905 -29.630  65.832  1.00  0.00              
ATOM     78  OE2 GLU A   5     -15.911 -31.315  66.640  1.00  0.00              
ATOM     79  H   GLU A   5     -12.368 -28.799  70.051  1.00  0.00              
ATOM     80  HA  GLU A   5     -11.201 -30.860  68.207  1.00  0.00              
ATOM     81 1HB  GLU A   5     -13.211 -28.683  67.662  1.00  0.00              
ATOM     82 2HB  GLU A   5     -12.428 -29.690  66.421  1.00  0.00              
ATOM     83 1HG  GLU A   5     -13.506 -31.743  67.535  1.00  0.00              
ATOM     84 2HG  GLU A   5     -14.240 -30.554  68.634  1.00  0.00              
ATOM     85  N   VAL A   6      -9.300 -29.298  67.772  1.00  0.00              
ATOM     86  CA  VAL A   6      -8.171 -28.421  67.535  1.00  0.00              
ATOM     87  C   VAL A   6      -8.009 -28.351  66.021  1.00  0.00              
ATOM     88  O   VAL A   6      -7.657 -29.347  65.390  1.00  0.00              
ATOM     89  CB  VAL A   6      -6.874 -28.922  68.196  1.00  0.00              
ATOM     90  CG1 VAL A   6      -5.726 -27.964  67.912  1.00  0.00              
ATOM     91  CG2 VAL A   6      -7.069 -29.088  69.695  1.00  0.00              
ATOM     92  H   VAL A   6      -9.167 -30.298  67.712  1.00  0.00              
ATOM     93  HA  VAL A   6      -8.367 -27.414  67.905  1.00  0.00              
ATOM     94  HB  VAL A   6      -6.631 -29.908  67.798  1.00  0.00              
ATOM     95 1HG1 VAL A   6      -4.817 -28.334  68.386  1.00  0.00              
ATOM     96 2HG1 VAL A   6      -5.570 -27.893  66.835  1.00  0.00              
ATOM     97 3HG1 VAL A   6      -5.968 -26.979  68.311  1.00  0.00              
ATOM     98 1HG2 VAL A   6      -6.143 -29.443  70.146  1.00  0.00              
ATOM     99 2HG2 VAL A   6      -7.341 -28.127  70.134  1.00  0.00              
ATOM    100 3HG2 VAL A   6      -7.863 -29.811  69.881  1.00  0.00              
ATOM    101  N   ASN A   7      -8.301 -27.174  65.439  1.00  0.00              
ATOM    102  CA  ASN A   7      -8.169 -26.857  64.010  1.00  0.00              
ATOM    103  C   ASN A   7      -6.761 -26.351  63.792  1.00  0.00              
ATOM    104  O   ASN A   7      -6.402 -25.268  64.288  1.00  0.00              
ATOM    105  CB  ASN A   7      -9.190 -25.841  63.533  1.00  0.00              
ATOM    106  CG  ASN A   7      -9.141 -25.582  62.053  1.00  0.00              
ATOM    107  OD1 ASN A   7      -8.123 -25.825  61.393  1.00  0.00              
ATOM    108  ND2 ASN A   7     -10.204 -25.016  61.542  1.00  0.00              
ATOM    109  H   ASN A   7      -8.641 -26.464  66.071  1.00  0.00              
ATOM    110  HA  ASN A   7      -8.320 -27.759  63.415  1.00  0.00              
ATOM    111 1HB  ASN A   7     -10.232 -25.905  63.850  1.00  0.00              
ATOM    112 2HB  ASN A   7      -8.704 -25.014  64.050  1.00  0.00              
ATOM    113 1HD2 ASN A   7     -10.242 -24.814  60.563  1.00  0.00              
ATOM    114 2HD2 ASN A   7     -10.979 -24.785  62.131  1.00  0.00              
ATOM    115  N   ILE A   8      -5.929 -27.140  63.123  1.00  0.00              
ATOM    116  CA  ILE A   8      -4.517 -26.826  62.863  1.00  0.00              
ATOM    117  C   ILE A   8      -4.393 -26.622  61.344  1.00  0.00              
ATOM    118  O   ILE A   8      -4.805 -27.503  60.575  1.00  0.00              
ATOM    119  CB  ILE A   8      -3.561 -27.936  63.335  1.00  0.00              
ATOM    120  CG1 ILE A   8      -3.684 -28.140  64.847  1.00  0.00              
ATOM    121  CG2 ILE A   8      -2.127 -27.600  62.955  1.00  0.00              
ATOM    122  CD1 ILE A   8      -2.874 -29.302  65.375  1.00  0.00              
ATOM    123  H   ILE A   8      -6.311 -28.010  62.779  1.00  0.00              
ATOM    124  HA  ILE A   8      -4.236 -25.892  63.348  1.00  0.00              
ATOM    125  HB  ILE A   8      -3.849 -28.877  62.867  1.00  0.00              
ATOM    126 1HG1 ILE A   8      -3.354 -27.219  65.327  1.00  0.00              
ATOM    127 2HG1 ILE A   8      -4.740 -28.304  65.067  1.00  0.00              
ATOM    128 1HG2 ILE A   8      -1.464 -28.394  63.297  1.00  0.00              
ATOM    129 2HG2 ILE A   8      -2.050 -27.504  61.873  1.00  0.00              
ATOM    130 3HG2 ILE A   8      -1.837 -26.659  63.424  1.00  0.00              
ATOM    131 1HD1 ILE A   8      -3.013 -29.384  66.453  1.00  0.00              
ATOM    132 2HD1 ILE A   8      -3.205 -30.225  64.897  1.00  0.00              
ATOM    133 3HD1 ILE A   8      -1.819 -29.140  65.158  1.00  0.00              
ATOM    134  N   VAL A   9      -3.860 -25.489  60.909  1.00  0.00              
ATOM    135  CA  VAL A   9      -3.630 -25.245  59.499  1.00  0.00              
ATOM    136  C   VAL A   9      -2.130 -25.280  59.305  1.00  0.00              
ATOM    137  O   VAL A   9      -1.386 -24.564  59.983  1.00  0.00              
ATOM    138  CB  VAL A   9      -4.201 -23.896  59.021  1.00  0.00              
ATOM    139  CG1 VAL A   9      -3.872 -23.669  57.553  1.00  0.00              
ATOM    140  CG2 VAL A   9      -5.704 -23.845  59.244  1.00  0.00              
ATOM    141  H   VAL A   9      -3.607 -24.777  61.579  1.00  0.00              
ATOM    142  HA  VAL A   9      -4.071 -26.030  58.883  1.00  0.00              
ATOM    143  HB  VAL A   9      -3.765 -23.096  59.620  1.00  0.00              
ATOM    144 1HG1 VAL A   9      -4.282 -22.711  57.233  1.00  0.00              
ATOM    145 2HG1 VAL A   9      -2.791 -23.663  57.419  1.00  0.00              
ATOM    146 3HG1 VAL A   9      -4.309 -24.468  56.955  1.00  0.00              
ATOM    147 1HG2 VAL A   9      -6.091 -22.885  58.902  1.00  0.00              
ATOM    148 2HG2 VAL A   9      -6.182 -24.649  58.683  1.00  0.00              
ATOM    149 3HG2 VAL A   9      -5.920 -23.964  60.305  1.00  0.00              
ATOM    150  N   LEU A  10      -1.664 -26.158  58.427  1.00  0.00              
ATOM    151  CA  LEU A  10      -0.256 -26.227  58.058  1.00  0.00              
ATOM    152  C   LEU A  10      -0.009 -25.510  56.725  1.00  0.00              
ATOM    153  O   LEU A  10      -0.883 -25.316  55.870  1.00  0.00              
ATOM    154  CB  LEU A  10       0.199 -27.690  57.977  1.00  0.00              
ATOM    155  CG  LEU A  10      -0.008 -28.509  59.258  1.00  0.00              
ATOM    156  CD1 LEU A  10       0.417 -29.953  59.027  1.00  0.00              
ATOM    157  CD2 LEU A  10       0.791 -27.887  60.394  1.00  0.00              
ATOM    158  H   LEU A  10      -2.317 -26.801  58.002  1.00  0.00              
ATOM    159  HA  LEU A  10       0.344 -25.711  58.807  1.00  0.00              
ATOM    160 1HB  LEU A  10      -0.474 -28.041  57.196  1.00  0.00              
ATOM    161 2HB  LEU A  10       1.230 -27.774  57.634  1.00  0.00              
ATOM    162  HG  LEU A  10      -1.064 -28.443  59.517  1.00  0.00              
ATOM    163 1HD1 LEU A  10       0.266 -30.527  59.942  1.00  0.00              
ATOM    164 2HD1 LEU A  10      -0.183 -30.385  58.226  1.00  0.00              
ATOM    165 3HD1 LEU A  10       1.470 -29.983  58.750  1.00  0.00              
ATOM    166 1HD2 LEU A  10       0.642 -28.470  61.303  1.00  0.00              
ATOM    167 2HD2 LEU A  10       1.849 -27.881  60.134  1.00  0.00              
ATOM    168 3HD2 LEU A  10       0.452 -26.864  60.560  1.00  0.00              
ATOM    169  N   ASN A  11       1.233 -25.076  56.618  1.00  0.00              
ATOM    170  CA  ASN A  11       1.747 -24.361  55.461  1.00  0.00              
ATOM    171  C   ASN A  11       1.449 -25.154  54.187  1.00  0.00              
ATOM    172  O   ASN A  11       1.982 -26.264  54.062  1.00  0.00              
ATOM    173  CB  ASN A  11       3.233 -24.083  55.586  1.00  0.00              
ATOM    174  CG  ASN A  11       3.770 -23.174  54.517  1.00  0.00              
ATOM    175  OD1 ASN A  11       3.160 -22.999  53.456  1.00  0.00              
ATOM    176  ND2 ASN A  11       4.950 -22.658  54.754  1.00  0.00              
ATOM    177  H   ASN A  11       1.850 -25.261  57.396  1.00  0.00              
ATOM    178  HA  ASN A  11       1.242 -23.398  55.367  1.00  0.00              
ATOM    179 1HB  ASN A  11       3.670 -23.804  56.546  1.00  0.00              
ATOM    180 2HB  ASN A  11       3.510 -25.110  55.346  1.00  0.00              
ATOM    181 1HD2 ASN A  11       5.370 -22.043  54.086  1.00  0.00              
ATOM    182 2HD2 ASN A  11       5.430 -22.879  55.603  1.00  0.00              
ATOM    183  N   PRO A  12       0.651 -24.672  53.219  1.00  0.00              
ATOM    184  CA  PRO A  12       0.375 -25.383  51.959  1.00  0.00              
ATOM    185  C   PRO A  12       1.603 -25.544  51.036  1.00  0.00              
ATOM    186  O   PRO A  12       1.569 -26.339  50.094  1.00  0.00              
ATOM    187  CB  PRO A  12      -0.711 -24.523  51.304  1.00  0.00              
ATOM    188  CG  PRO A  12      -0.509 -23.164  51.885  1.00  0.00              
ATOM    189  CD  PRO A  12      -0.083 -23.396  53.308  1.00  0.00              
ATOM    190  HA  PRO A  12       0.048 -26.421  52.119  1.00  0.00              
ATOM    191 1HB  PRO A  12      -0.608 -24.508  50.209  1.00  0.00              
ATOM    192 2HB  PRO A  12      -1.718 -24.906  51.528  1.00  0.00              
ATOM    193 1HG  PRO A  12       0.258 -22.604  51.330  1.00  0.00              
ATOM    194 2HG  PRO A  12      -1.434 -22.571  51.841  1.00  0.00              
ATOM    195 1HD  PRO A  12       0.561 -22.589  53.687  1.00  0.00              
ATOM    196 2HD  PRO A  12      -0.941 -23.471  53.992  1.00  0.00              
ATOM    197  N   ASN A  13       2.697 -24.801  51.257  1.00  0.00              
ATOM    198  CA  ASN A  13       3.946 -24.925  50.496  1.00  0.00              
ATOM    199  C   ASN A  13       4.818 -26.096  50.924  1.00  0.00              
ATOM    200  O   ASN A  13       5.863 -26.365  50.333  1.00  0.00              
ATOM    201  CB  ASN A  13       4.755 -23.643  50.575  1.00  0.00              
ATOM    202  CG  ASN A  13       4.163 -22.505  49.791  1.00  0.00              
ATOM    203  OD1 ASN A  13       3.380 -22.709  48.856  1.00  0.00              
ATOM    204  ND2 ASN A  13       4.594 -21.312  50.114  1.00  0.00              
ATOM    205  H   ASN A  13       2.639 -24.118  51.999  1.00  0.00              
ATOM    206  HA  ASN A  13       3.723 -25.116  49.446  1.00  0.00              
ATOM    207 1HB  ASN A  13       5.115 -23.268  51.534  1.00  0.00              
ATOM    208 2HB  ASN A  13       5.590 -24.060  50.012  1.00  0.00              
ATOM    209 1HD2 ASN A  13       4.242 -20.507  49.635  1.00  0.00              
ATOM    210 2HD2 ASN A  13       5.273 -21.205  50.840  1.00  0.00              
ATOM    211  N   LEU A  14       4.477 -26.796  52.004  1.00  0.00              
ATOM    212  CA  LEU A  14       5.279 -27.927  52.426  1.00  0.00              
ATOM    213  C   LEU A  14       4.862 -29.174  51.660  1.00  0.00              
ATOM    214  O   LEU A  14       3.701 -29.312  51.265  1.00  0.00              
ATOM    215  CB  LEU A  14       5.143 -28.148  53.938  1.00  0.00              
ATOM    216  CG  LEU A  14       5.662 -27.000  54.814  1.00  0.00              
ATOM    217  CD1 LEU A  14       5.397 -27.304  56.282  1.00  0.00              
ATOM    218  CD2 LEU A  14       7.149 -26.802  54.564  1.00  0.00              
ATOM    219  H   LEU A  14       3.657 -26.547  52.540  1.00  0.00              
ATOM    220  HA  LEU A  14       6.326 -27.740  52.191  1.00  0.00              
ATOM    221 1HB  LEU A  14       4.058 -28.212  54.010  1.00  0.00              
ATOM    222 2HB  LEU A  14       5.585 -29.094  54.249  1.00  0.00              
ATOM    223  HG  LEU A  14       5.147 -26.093  54.497  1.00  0.00              
ATOM    224 1HD1 LEU A  14       5.769 -26.483  56.896  1.00  0.00              
ATOM    225 2HD1 LEU A  14       4.325 -27.419  56.442  1.00  0.00              
ATOM    226 3HD1 LEU A  14       5.907 -28.225  56.561  1.00  0.00              
ATOM    227 1HD2 LEU A  14       7.517 -25.985  55.186  1.00  0.00              
ATOM    228 2HD2 LEU A  14       7.686 -27.718  54.812  1.00  0.00              
ATOM    229 3HD2 LEU A  14       7.313 -26.559  53.514  1.00  0.00              
ATOM    230  N   ASP A  15       5.779 -30.079  51.354  1.00  0.00              
ATOM    231  CA  ASP A  15       5.403 -31.308  50.665  1.00  0.00              
ATOM    232  C   ASP A  15       4.947 -32.338  51.696  1.00  0.00              
ATOM    233  O   ASP A  15       4.998 -32.101  52.909  1.00  0.00              
ATOM    234  CB  ASP A  15       6.568 -31.851  49.835  1.00  0.00              
ATOM    235  CG  ASP A  15       7.739 -32.366  50.659  1.00  0.00              
ATOM    236  OD1 ASP A  15       7.566 -32.576  51.837  1.00  0.00              
ATOM    237  OD2 ASP A  15       8.747 -32.696  50.081  1.00  0.00              
ATOM    238  H   ASP A  15       6.748 -29.928  51.596  1.00  0.00              
ATOM    239  HA  ASP A  15       4.565 -31.114  49.995  1.00  0.00              
ATOM    240 1HB  ASP A  15       6.270 -32.611  49.113  1.00  0.00              
ATOM    241 2HB  ASP A  15       6.866 -30.945  49.307  1.00  0.00              
ATOM    242  N   GLN A  16       4.668 -33.550  51.226  1.00  0.00              
ATOM    243  CA  GLN A  16       4.192 -34.602  52.088  1.00  0.00              
ATOM    244  C   GLN A  16       5.154 -34.997  53.201  1.00  0.00              
ATOM    245  O   GLN A  16       4.643 -35.226  54.298  1.00  0.00              
ATOM    246  CB  GLN A  16       3.869 -35.837  51.243  1.00  0.00              
ATOM    247  CG  GLN A  16       3.242 -36.979  52.024  1.00  0.00              
ATOM    248  CD  GLN A  16       1.890 -36.609  52.604  1.00  0.00              
ATOM    249  OE1 GLN A  16       1.040 -36.034  51.919  1.00  0.00              
ATOM    250  NE2 GLN A  16       1.686 -36.930  53.877  1.00  0.00              
ATOM    251  H   GLN A  16       4.794 -33.739  50.242  1.00  0.00              
ATOM    252  HA  GLN A  16       3.297 -34.267  52.613  1.00  0.00              
ATOM    253 1HB  GLN A  16       3.190 -35.511  50.455  1.00  0.00              
ATOM    254 2HB  GLN A  16       4.808 -36.168  50.798  1.00  0.00              
ATOM    255 1HG  GLN A  16       3.172 -37.993  51.632  1.00  0.00              
ATOM    256 2HG  GLN A  16       3.980 -36.951  52.826  1.00  0.00              
ATOM    257 1HE2 GLN A  16       0.813 -36.711  54.315  1.00  0.00              
ATOM    258 2HE2 GLN A  16       2.405 -37.391  54.398  1.00  0.00              
ATOM    259  N   LYS A  17       6.469 -35.035  53.050  1.00  0.00              
ATOM    260  CA  LYS A  17       7.247 -35.448  54.214  1.00  0.00              
ATOM    261  C   LYS A  17       7.392 -34.314  55.198  1.00  0.00              
ATOM    262  O   LYS A  17       7.454 -34.513  56.420  1.00  0.00              
ATOM    263  CB  LYS A  17       8.628 -35.954  53.793  1.00  0.00              
ATOM    264  CG  LYS A  17       8.606 -37.252  52.994  1.00  0.00              
ATOM    265  CD  LYS A  17      10.009 -37.683  52.601  1.00  0.00              
ATOM    266  CE  LYS A  17       9.989 -38.979  51.801  1.00  0.00              
ATOM    267  NZ  LYS A  17      11.356 -39.409  51.404  1.00  0.00              
ATOM    268  H   LYS A  17       6.952 -34.799  52.194  1.00  0.00              
ATOM    269  HA  LYS A  17       6.729 -36.253  54.736  1.00  0.00              
ATOM    270 1HB  LYS A  17       9.087 -35.167  53.194  1.00  0.00              
ATOM    271 2HB  LYS A  17       9.207 -36.100  54.705  1.00  0.00              
ATOM    272 1HG  LYS A  17       8.145 -38.028  53.606  1.00  0.00              
ATOM    273 2HG  LYS A  17       8.009 -37.096  52.096  1.00  0.00              
ATOM    274 1HD  LYS A  17      10.460 -36.893  52.000  1.00  0.00              
ATOM    275 2HD  LYS A  17      10.595 -37.828  53.508  1.00  0.00              
ATOM    276 1HE  LYS A  17       9.530 -39.753  52.415  1.00  0.00              
ATOM    277 2HE  LYS A  17       9.386 -38.820  50.907  1.00  0.00              
ATOM    278 1HZ  LYS A  17      11.298 -40.269  50.877  1.00  0.00              
ATOM    279 2HZ  LYS A  17      11.783 -38.693  50.833  1.00  0.00              
ATOM    280 3HZ  LYS A  17      11.916 -39.558  52.231  1.00  0.00              
ATOM    281  N   GLN A  18       7.300 -33.043  54.737  1.00  0.00              
ATOM    282  CA  GLN A  18       7.434 -31.884  55.614  1.00  0.00              
ATOM    283  C   GLN A  18       6.163 -31.715  56.413  1.00  0.00              
ATOM    284  O   GLN A  18       6.210 -31.361  57.577  1.00  0.00              
ATOM    285  CB  GLN A  18       7.723 -30.612  54.812  1.00  0.00              
ATOM    286  CG  GLN A  18       9.079 -30.601  54.128  1.00  0.00              
ATOM    287  CD  GLN A  18      10.225 -30.738  55.113  1.00  0.00              
ATOM    288  OE1 GLN A  18      10.269 -30.046  56.134  1.00  0.00              
ATOM    289  NE2 GLN A  18      11.162 -31.628  54.809  1.00  0.00              
ATOM    290  H   GLN A  18       7.132 -32.897  53.752  1.00  0.00              
ATOM    291  HA  GLN A  18       8.251 -32.051  56.316  1.00  0.00              
ATOM    292 1HB  GLN A  18       6.933 -30.525  54.066  1.00  0.00              
ATOM    293 2HB  GLN A  18       7.656 -29.778  55.510  1.00  0.00              
ATOM    294 1HG  GLN A  18       9.308 -31.221  53.261  1.00  0.00              
ATOM    295 2HG  GLN A  18       9.012 -29.557  53.819  1.00  0.00              
ATOM    296 1HE2 GLN A  18      11.942 -31.762  55.422  1.00  0.00              
ATOM    297 2HE2 GLN A  18      11.088 -32.167  53.970  1.00  0.00              
ATOM    298  N   LEU A  19       5.045 -32.021  55.795  1.00  0.00              
ATOM    299  CA  LEU A  19       3.751 -32.023  56.409  1.00  0.00              
ATOM    300  C   LEU A  19       3.622 -33.202  57.381  1.00  0.00              
ATOM    301  O   LEU A  19       3.031 -33.075  58.464  1.00  0.00              
ATOM    302  CB  LEU A  19       2.662 -32.075  55.330  1.00  0.00              
ATOM    303  CG  LEU A  19       2.500 -30.793  54.503  1.00  0.00              
ATOM    304  CD1 LEU A  19       1.526 -31.031  53.357  1.00  0.00              
ATOM    305  CD2 LEU A  19       2.013 -29.666  55.401  1.00  0.00              
ATOM    306  H   LEU A  19       5.127 -32.270  54.819  1.00  0.00              
ATOM    307  HA  LEU A  19       3.626 -31.116  56.999  1.00  0.00              
ATOM    308 1HB  LEU A  19       3.065 -32.873  54.709  1.00  0.00              
ATOM    309 2HB  LEU A  19       1.701 -32.386  55.742  1.00  0.00              
ATOM    310  HG  LEU A  19       3.489 -30.521  54.133  1.00  0.00              
ATOM    311 1HD1 LEU A  19       1.418 -30.115  52.775  1.00  0.00              
ATOM    312 2HD1 LEU A  19       1.907 -31.825  52.715  1.00  0.00              
ATOM    313 3HD1 LEU A  19       0.556 -31.321  53.759  1.00  0.00              
ATOM    314 1HD2 LEU A  19       1.899 -28.756  54.812  1.00  0.00              
ATOM    315 2HD2 LEU A  19       1.052 -29.938  55.838  1.00  0.00              
ATOM    316 3HD2 LEU A  19       2.737 -29.495  56.197  1.00  0.00              
ATOM    317  N   ALA A  20       4.195 -34.368  57.054  1.00  0.00              
ATOM    318  CA  ALA A  20       4.206 -35.497  57.977  1.00  0.00              
ATOM    319  C   ALA A  20       4.977 -35.169  59.247  1.00  0.00              
ATOM    320  O   ALA A  20       4.538 -35.540  60.331  1.00  0.00              
ATOM    321  CB  ALA A  20       4.856 -36.713  57.313  1.00  0.00              
ATOM    322  H   ALA A  20       4.629 -34.469  56.148  1.00  0.00              
ATOM    323  HA  ALA A  20       3.177 -35.748  58.236  1.00  0.00              
ATOM    324 1HB  ALA A  20       4.859 -37.549  58.012  1.00  0.00              
ATOM    325 2HB  ALA A  20       4.291 -36.986  56.422  1.00  0.00              
ATOM    326 3HB  ALA A  20       5.880 -36.470  57.034  1.00  0.00              
ATOM    327  N   GLN A  21       6.131 -34.444  59.154  1.00  0.00              
ATOM    328  CA  GLN A  21       6.865 -33.974  60.322  1.00  0.00              
ATOM    329  C   GLN A  21       6.097 -32.894  61.046  1.00  0.00              
ATOM    330  O   GLN A  21       6.262 -32.792  62.271  1.00  0.00              
ATOM    331  CB  GLN A  21       8.242 -33.440  59.918  1.00  0.00              
ATOM    332  CG  GLN A  21       9.215 -34.512  59.459  1.00  0.00              
ATOM    333  CD  GLN A  21      10.537 -33.933  58.991  1.00  0.00              
ATOM    334  OE1 GLN A  21      10.722 -32.713  58.969  1.00  0.00              
ATOM    335  NE2 GLN A  21      11.463 -34.805  58.611  1.00  0.00              
ATOM    336  H   GLN A  21       6.483 -34.228  58.232  1.00  0.00              
ATOM    337  HA  GLN A  21       6.993 -34.794  61.027  1.00  0.00              
ATOM    338 1HB  GLN A  21       8.078 -32.722  59.114  1.00  0.00              
ATOM    339 2HB  GLN A  21       8.647 -32.924  60.788  1.00  0.00              
ATOM    340 1HG  GLN A  21       9.430 -35.404  60.046  1.00  0.00              
ATOM    341 2HG  GLN A  21       8.630 -34.789  58.581  1.00  0.00              
ATOM    342 1HE2 GLN A  21      12.355 -34.482  58.293  1.00  0.00              
ATOM    343 2HE2 GLN A  21      11.270 -35.786  58.643  1.00  0.00              
ATOM    344  N   ALA A  22       5.374 -31.966  60.339  1.00  0.00              
ATOM    345  CA  ALA A  22       4.584 -30.969  61.054  1.00  0.00              
ATOM    346  C   ALA A  22       3.507 -31.625  61.884  1.00  0.00              
ATOM    347  O   ALA A  22       3.202 -31.135  62.932  1.00  0.00              
ATOM    348  CB  ALA A  22       4.017 -29.987  60.014  1.00  0.00              
ATOM    349  H   ALA A  22       5.377 -31.960  59.329  1.00  0.00              
ATOM    350  HA  ALA A  22       5.236 -30.438  61.748  1.00  0.00              
ATOM    351 1HB  ALA A  22       3.421 -29.227  60.520  1.00  0.00              
ATOM    352 2HB  ALA A  22       4.838 -29.507  59.481  1.00  0.00              
ATOM    353 3HB  ALA A  22       3.391 -30.528  59.307  1.00  0.00              
ATOM    354  N   LYS A  23       2.933 -32.700  61.325  1.00  0.00              
ATOM    355  CA  LYS A  23       1.960 -33.536  62.025  1.00  0.00              
ATOM    356  C   LYS A  23       2.561 -34.204  63.227  1.00  0.00              
ATOM    357  O   LYS A  23       1.957 -34.203  64.293  1.00  0.00              
ATOM    358  CB  LYS A  23       1.382 -34.596  61.086  1.00  0.00              
ATOM    359  CG  LYS A  23       0.437 -34.049  60.025  1.00  0.00              
ATOM    360  CD  LYS A  23       0.007 -35.137  59.052  1.00  0.00              
ATOM    361  CE  LYS A  23      -0.868 -34.574  57.942  1.00  0.00              
ATOM    362  NZ  LYS A  23      -1.250 -35.617  56.952  1.00  0.00              
ATOM    363  H   LYS A  23       3.190 -32.934  60.376  1.00  0.00              
ATOM    364  HA  LYS A  23       1.140 -32.919  62.393  1.00  0.00              
ATOM    365 1HB  LYS A  23       2.226 -35.087  60.601  1.00  0.00              
ATOM    366 2HB  LYS A  23       0.851 -35.318  61.706  1.00  0.00              
ATOM    367 1HG  LYS A  23      -0.442 -33.638  60.523  1.00  0.00              
ATOM    368 2HG  LYS A  23       0.949 -33.256  59.480  1.00  0.00              
ATOM    369 1HD  LYS A  23       0.900 -35.588  58.619  1.00  0.00              
ATOM    370 2HD  LYS A  23      -0.550 -35.895  59.603  1.00  0.00              
ATOM    371 1HE  LYS A  23      -1.767 -34.156  58.394  1.00  0.00              
ATOM    372 2HE  LYS A  23      -0.313 -33.782  57.439  1.00  0.00              
ATOM    373 1HZ  LYS A  23      -1.828 -35.203  56.234  1.00  0.00              
ATOM    374 2HZ  LYS A  23      -0.417 -36.005  56.532  1.00  0.00              
ATOM    375 3HZ  LYS A  23      -1.765 -36.350  57.417  1.00  0.00              
ATOM    376  N   GLU A  24       3.781 -34.705  63.128  1.00  0.00              
ATOM    377  CA  GLU A  24       4.456 -35.230  64.285  1.00  0.00              
ATOM    378  C   GLU A  24       4.776 -34.160  65.314  1.00  0.00              
ATOM    379  O   GLU A  24       4.683 -34.439  66.502  1.00  0.00              
ATOM    380  CB  GLU A  24       5.740 -35.944  63.858  1.00  0.00              
ATOM    381  CG  GLU A  24       5.514 -37.261  63.129  1.00  0.00              
ATOM    382  CD  GLU A  24       6.808 -37.829  62.616  1.00  0.00              
ATOM    383  OE1 GLU A  24       7.817 -37.180  62.754  1.00  0.00              
ATOM    384  OE2 GLU A  24       6.808 -38.959  62.186  1.00  0.00              
ATOM    385  H   GLU A  24       4.252 -34.722  62.234  1.00  0.00              
ATOM    386  HA  GLU A  24       3.808 -35.942  64.799  1.00  0.00              
ATOM    387 1HB  GLU A  24       6.283 -35.258  63.207  1.00  0.00              
ATOM    388 2HB  GLU A  24       6.321 -36.124  64.762  1.00  0.00              
ATOM    389 1HG  GLU A  24       5.005 -38.010  63.735  1.00  0.00              
ATOM    390 2HG  GLU A  24       4.881 -36.984  62.288  1.00  0.00              
ATOM    391  N   LEU A  25       5.090 -32.952  64.956  1.00  0.00              
ATOM    392  CA  LEU A  25       5.326 -31.849  65.883  1.00  0.00              
ATOM    393  C   LEU A  25       4.066 -31.495  66.634  1.00  0.00              
ATOM    394  O   LEU A  25       4.083 -31.286  67.836  1.00  0.00              
ATOM    395  CB  LEU A  25       5.856 -30.621  65.133  1.00  0.00              
ATOM    396  CG  LEU A  25       7.295 -30.743  64.615  1.00  0.00              
ATOM    397  CD1 LEU A  25       7.625 -29.567  63.706  1.00  0.00              
ATOM    398  CD2 LEU A  25       8.257 -30.801  65.793  1.00  0.00              
ATOM    399  H   LEU A  25       5.172 -32.786  63.963  1.00  0.00              
ATOM    400  HA  LEU A  25       6.061 -32.149  66.628  1.00  0.00              
ATOM    401 1HB  LEU A  25       5.158 -30.608  64.297  1.00  0.00              
ATOM    402 2HB  LEU A  25       5.739 -29.709  65.718  1.00  0.00              
ATOM    403  HG  LEU A  25       7.367 -31.690  64.079  1.00  0.00              
ATOM    404 1HD1 LEU A  25       8.648 -29.663  63.343  1.00  0.00              
ATOM    405 2HD1 LEU A  25       6.940 -29.559  62.858  1.00  0.00              
ATOM    406 3HD1 LEU A  25       7.524 -28.637  64.264  1.00  0.00              
ATOM    407 1HD2 LEU A  25       9.279 -30.889  65.423  1.00  0.00              
ATOM    408 2HD2 LEU A  25       8.161 -29.891  66.385  1.00  0.00              
ATOM    409 3HD2 LEU A  25       8.020 -31.665  66.414  1.00  0.00              
ATOM    410  N   ALA A  26       2.901 -31.493  65.888  1.00  0.00              
ATOM    411  CA  ALA A  26       1.621 -31.252  66.547  1.00  0.00              
ATOM    412  C   ALA A  26       1.295 -32.362  67.517  1.00  0.00              
ATOM    413  O   ALA A  26       0.799 -32.058  68.548  1.00  0.00              
ATOM    414  CB  ALA A  26       0.555 -31.085  65.451  1.00  0.00              
ATOM    415  H   ALA A  26       2.919 -31.656  64.891  1.00  0.00              
ATOM    416  HA  ALA A  26       1.697 -30.336  67.133  1.00  0.00              
ATOM    417 1HB  ALA A  26      -0.415 -30.903  65.913  1.00  0.00              
ATOM    418 2HB  ALA A  26       0.817 -30.241  64.813  1.00  0.00              
ATOM    419 3HB  ALA A  26       0.506 -31.993  64.851  1.00  0.00              
ATOM    420  N   ILE A  27       1.567 -33.613  67.156  1.00  0.00              
ATOM    421  CA  ILE A  27       1.364 -34.728  68.075  1.00  0.00              
ATOM    422  C   ILE A  27       2.287 -34.623  69.265  1.00  0.00              
ATOM    423  O   ILE A  27       1.866 -34.992  70.375  1.00  0.00              
ATOM    424  CB  ILE A  27       1.588 -36.086  67.386  1.00  0.00              
ATOM    425  CG1 ILE A  27       0.497 -36.343  66.343  1.00  0.00              
ATOM    426  CG2 ILE A  27       1.620 -37.206  68.415  1.00  0.00              
ATOM    427  CD1 ILE A  27       0.796 -37.502  65.419  1.00  0.00              
ATOM    428  H   ILE A  27       1.921 -33.799  66.228  1.00  0.00              
ATOM    429  HA  ILE A  27       0.359 -34.701  68.497  1.00  0.00              
ATOM    430  HB  ILE A  27       2.535 -36.059  66.848  1.00  0.00              
ATOM    431 1HG1 ILE A  27      -0.429 -36.539  66.884  1.00  0.00              
ATOM    432 2HG1 ILE A  27       0.387 -35.430  65.757  1.00  0.00              
ATOM    433 1HG2 ILE A  27       1.779 -38.159  67.911  1.00  0.00              
ATOM    434 2HG2 ILE A  27       2.431 -37.029  69.120  1.00  0.00              
ATOM    435 3HG2 ILE A  27       0.672 -37.234  68.952  1.00  0.00              
ATOM    436 1HD1 ILE A  27      -0.021 -37.622  64.708  1.00  0.00              
ATOM    437 2HD1 ILE A  27       1.722 -37.306  64.877  1.00  0.00              
ATOM    438 3HD1 ILE A  27       0.905 -38.415  66.003  1.00  0.00              
ATOM    439  N   LYS A  28       3.494 -34.243  69.112  1.00  0.00              
ATOM    440  CA  LYS A  28       4.361 -34.044  70.271  1.00  0.00              
ATOM    441  C   LYS A  28       3.890 -32.876  71.105  1.00  0.00              
ATOM    442  O   LYS A  28       4.016 -32.903  72.291  1.00  0.00              
ATOM    443  CB  LYS A  28       5.824 -33.832  69.791  1.00  0.00              
ATOM    444  CG  LYS A  28       6.474 -35.115  69.213  1.00  0.00              
ATOM    445  CD  LYS A  28       7.901 -34.931  68.688  1.00  0.00              
ATOM    446  CE  LYS A  28       8.412 -36.266  68.132  1.00  0.00              
ATOM    447  NZ  LYS A  28       9.785 -36.097  67.631  1.00  0.00              
ATOM    448  H   LYS A  28       3.863 -34.075  68.187  1.00  0.00              
ATOM    449  HA  LYS A  28       4.320 -34.922  70.917  1.00  0.00              
ATOM    450 1HB  LYS A  28       5.800 -33.052  69.030  1.00  0.00              
ATOM    451 2HB  LYS A  28       6.395 -33.482  70.651  1.00  0.00              
ATOM    452 1HG  LYS A  28       6.504 -35.872  69.997  1.00  0.00              
ATOM    453 2HG  LYS A  28       5.860 -35.473  68.387  1.00  0.00              
ATOM    454 1HD  LYS A  28       7.888 -34.171  67.906  1.00  0.00              
ATOM    455 2HD  LYS A  28       8.533 -34.594  69.510  1.00  0.00              
ATOM    456 1HE  LYS A  28       8.383 -37.003  68.933  1.00  0.00              
ATOM    457 2HE  LYS A  28       7.745 -36.579  67.328  1.00  0.00              
ATOM    458 1HZ  LYS A  28      10.121 -36.977  67.265  1.00  0.00              
ATOM    459 2HZ  LYS A  28       9.793 -35.402  66.897  1.00  0.00              
ATOM    460 3HZ  LYS A  28      10.384 -35.796  68.386  1.00  0.00              
ATOM    461  N   ALA A  29       3.292 -31.827  70.528  1.00  0.00              
ATOM    462  CA  ALA A  29       2.773 -30.765  71.380  1.00  0.00              
ATOM    463  C   ALA A  29       1.643 -31.312  72.233  1.00  0.00              
ATOM    464  O   ALA A  29       1.572 -30.988  73.423  1.00  0.00              
ATOM    465  CB  ALA A  29       2.230 -29.623  70.559  1.00  0.00              
ATOM    466  H   ALA A  29       3.188 -31.749  69.526  1.00  0.00              
ATOM    467  HA  ALA A  29       3.587 -30.384  71.997  1.00  0.00              
ATOM    468 1HB  ALA A  29       1.851 -28.847  71.224  1.00  0.00              
ATOM    469 2HB  ALA A  29       3.024 -29.211  69.937  1.00  0.00              
ATOM    470 3HB  ALA A  29       1.421 -29.983  69.925  1.00  0.00              
ATOM    471  N   LEU A  30       0.828 -32.219  71.664  1.00  0.00              
ATOM    472  CA  LEU A  30      -0.211 -32.884  72.414  1.00  0.00              
ATOM    473  C   LEU A  30       0.369 -33.771  73.511  1.00  0.00              
ATOM    474  O   LEU A  30      -0.132 -33.778  74.634  1.00  0.00              
ATOM    475  CB  LEU A  30      -1.092 -33.707  71.466  1.00  0.00              
ATOM    476  CG  LEU A  30      -1.914 -32.889  70.462  1.00  0.00              
ATOM    477  CD1 LEU A  30      -2.522 -33.809  69.412  1.00  0.00              
ATOM    478  CD2 LEU A  30      -3.000 -32.120  71.200  1.00  0.00              
ATOM    479  H   LEU A  30       0.947 -32.441  70.686  1.00  0.00              
ATOM    480  HA  LEU A  30      -0.828 -32.142  72.919  1.00  0.00              
ATOM    481 1HB  LEU A  30      -0.317 -34.268  70.946  1.00  0.00              
ATOM    482 2HB  LEU A  30      -1.736 -34.398  72.011  1.00  0.00              
ATOM    483  HG  LEU A  30      -1.240 -32.161  70.009  1.00  0.00              
ATOM    484 1HD1 LEU A  30      -3.104 -33.219  68.703  1.00  0.00              
ATOM    485 2HD1 LEU A  30      -1.726 -34.331  68.881  1.00  0.00              
ATOM    486 3HD1 LEU A  30      -3.172 -34.535  69.898  1.00  0.00              
ATOM    487 1HD2 LEU A  30      -3.583 -31.538  70.485  1.00  0.00              
ATOM    488 2HD2 LEU A  30      -3.655 -32.822  71.718  1.00  0.00              
ATOM    489 3HD2 LEU A  30      -2.542 -31.449  71.926  1.00  0.00              
ATOM    490  N   LYS A  31       1.462 -34.486  73.234  1.00  0.00              
ATOM    491  CA  LYS A  31       2.140 -35.327  74.219  1.00  0.00              
ATOM    492  C   LYS A  31       2.742 -34.487  75.321  1.00  0.00              
ATOM    493  O   LYS A  31       2.801 -34.972  76.431  1.00  0.00              
ATOM    494  CB  LYS A  31       3.227 -36.174  73.556  1.00  0.00              
ATOM    495  CG  LYS A  31       2.698 -37.308  72.687  1.00  0.00              
ATOM    496  CD  LYS A  31       3.835 -38.098  72.057  1.00  0.00              
ATOM    497  CE  LYS A  31       3.309 -39.261  71.228  1.00  0.00              
ATOM    498  NZ  LYS A  31       4.410 -40.030  70.587  1.00  0.00              
ATOM    499  H   LYS A  31       1.828 -34.436  72.294  1.00  0.00              
ATOM    500  HA  LYS A  31       1.420 -35.997  74.691  1.00  0.00              
ATOM    501 1HB  LYS A  31       3.829 -35.500  72.946  1.00  0.00              
ATOM    502 2HB  LYS A  31       3.843 -36.587  74.355  1.00  0.00              
ATOM    503 1HG  LYS A  31       2.097 -37.970  73.311  1.00  0.00              
ATOM    504 2HG  LYS A  31       2.073 -36.881  71.903  1.00  0.00              
ATOM    505 1HD  LYS A  31       4.412 -37.428  71.418  1.00  0.00              
ATOM    506 2HD  LYS A  31       4.476 -38.480  72.852  1.00  0.00              
ATOM    507 1HE  LYS A  31       2.741 -39.919  71.885  1.00  0.00              
ATOM    508 2HE  LYS A  31       2.650 -38.861  70.458  1.00  0.00              
ATOM    509 1HZ  LYS A  31       4.020 -40.790  70.048  1.00  0.00              
ATOM    510 2HZ  LYS A  31       4.937 -39.421  69.977  1.00  0.00              
ATOM    511 3HZ  LYS A  31       5.021 -40.402  71.300  1.00  0.00              
ATOM    512  N   GLN A  32       3.220 -33.323  74.992  1.00  0.00              
ATOM    513  CA  GLN A  32       3.816 -32.518  76.053  1.00  0.00              
ATOM    514  C   GLN A  32       2.799 -32.191  77.120  1.00  0.00              
ATOM    515  O   GLN A  32       3.340 -31.819  78.191  1.00  0.00              
ATOM    516  CB  GLN A  32       4.401 -31.221  75.488  1.00  0.00              
ATOM    517  CG  GLN A  32       5.637 -31.419  74.627  1.00  0.00              
ATOM    518  CD  GLN A  32       6.788 -32.035  75.399  1.00  0.00              
ATOM    519  OE1 GLN A  32       7.085 -31.630  76.527  1.00  0.00              
ATOM    520  NE2 GLN A  32       7.448 -33.016  74.794  1.00  0.00              
ATOM    521  H   GLN A  32       3.197 -32.956  74.051  1.00  0.00              
ATOM    522  HA  GLN A  32       4.610 -33.086  76.539  1.00  0.00              
ATOM    523 1HB  GLN A  32       3.613 -30.750  74.901  1.00  0.00              
ATOM    524 2HB  GLN A  32       4.645 -30.588  76.341  1.00  0.00              
ATOM    525 1HG  GLN A  32       5.602 -31.891  73.645  1.00  0.00              
ATOM    526 2HG  GLN A  32       5.832 -30.353  74.509  1.00  0.00              
ATOM    527 1HE2 GLN A  32       8.217 -33.461  75.255  1.00  0.00              
ATOM    528 2HE2 GLN A  32       7.175 -33.312  73.879  1.00  0.00              
ATOM    529  N   TYR A  33       1.522 -32.174  76.898  1.00  0.00              
ATOM    530  CA  TYR A  33       0.625 -31.853  77.980  1.00  0.00              
ATOM    531  C   TYR A  33      -0.164 -33.064  78.415  1.00  0.00              
ATOM    532  O   TYR A  33      -1.185 -32.941  79.089  1.00  0.00              
ATOM    533  CB  TYR A  33      -0.327 -30.728  77.567  1.00  0.00              
ATOM    534  CG  TYR A  33       0.374 -29.458  77.136  1.00  0.00              
ATOM    535  CD1 TYR A  33       0.382 -29.066  75.806  1.00  0.00              
ATOM    536  CD2 TYR A  33       1.026 -28.656  78.061  1.00  0.00              
ATOM    537  CE1 TYR A  33       1.022 -27.908  75.406  1.00  0.00              
ATOM    538  CE2 TYR A  33       1.668 -27.497  77.673  1.00  0.00              
ATOM    539  CZ  TYR A  33       1.665 -27.126  76.345  1.00  0.00              
ATOM    540  OH  TYR A  33       2.302 -25.970  75.953  1.00  0.00              
ATOM    541  H   TYR A  33       1.139 -32.380  75.986  1.00  0.00              
ATOM    542  HA  TYR A  33       1.195 -31.526  78.849  1.00  0.00              
ATOM    543 1HB  TYR A  33      -0.934 -31.105  76.743  1.00  0.00              
ATOM    544 2HB  TYR A  33      -0.967 -30.517  78.424  1.00  0.00              
ATOM    545  HD1 TYR A  33      -0.127 -29.689  75.071  1.00  0.00              
ATOM    546  HD2 TYR A  33       1.027 -28.955  79.110  1.00  0.00              
ATOM    547  HE1 TYR A  33       1.021 -27.612  74.357  1.00  0.00              
ATOM    548  HE2 TYR A  33       2.175 -26.880  78.416  1.00  0.00              
ATOM    549  HH  TYR A  33       2.714 -25.503  76.684  1.00  0.00              
ATOM    550  N   GLY A  34       0.257 -34.270  78.053  1.00  0.00              
ATOM    551  CA  GLY A  34      -0.503 -35.454  78.392  1.00  0.00              
ATOM    552  C   GLY A  34      -1.811 -35.616  77.637  1.00  0.00              
ATOM    553  O   GLY A  34      -2.682 -36.324  78.133  1.00  0.00              
ATOM    554  H   GLY A  34       1.118 -34.370  77.534  1.00  0.00              
ATOM    555 1HA  GLY A  34       0.100 -36.337  78.179  1.00  0.00              
ATOM    556 2HA  GLY A  34      -0.747 -35.429  79.453  1.00  0.00              
ATOM    557  N   ILE A  35      -2.002 -35.084  76.442  1.00  0.00              
ATOM    558  CA  ILE A  35      -3.293 -35.054  75.760  1.00  0.00              
ATOM    559  C   ILE A  35      -3.491 -36.292  74.919  1.00  0.00              
ATOM    560  O   ILE A  35      -2.818 -36.611  73.940  1.00  0.00              
ATOM    561  CB  ILE A  35      -3.436 -33.812  74.861  1.00  0.00              
ATOM    562  CG1 ILE A  35      -3.377 -32.535  75.702  1.00  0.00              
ATOM    563  CG2 ILE A  35      -4.734 -33.874  74.071  1.00  0.00              
ATOM    564  CD1 ILE A  35      -3.260 -31.269  74.883  1.00  0.00              
ATOM    565  H   ILE A  35      -1.196 -34.679  75.988  1.00  0.00              
ATOM    566  HA  ILE A  35      -4.109 -35.071  76.481  1.00  0.00              
ATOM    567  HB  ILE A  35      -2.592 -33.774  74.172  1.00  0.00              
ATOM    568 1HG1 ILE A  35      -4.287 -32.498  76.300  1.00  0.00              
ATOM    569 2HG1 ILE A  35      -2.513 -32.621  76.362  1.00  0.00              
ATOM    570 1HG2 ILE A  35      -4.819 -32.989  73.441  1.00  0.00              
ATOM    571 2HG2 ILE A  35      -4.737 -34.766  73.445  1.00  0.00              
ATOM    572 3HG2 ILE A  35      -5.578 -33.912  74.759  1.00  0.00              
ATOM    573 1HD1 ILE A  35      -3.223 -30.406  75.548  1.00  0.00              
ATOM    574 2HD1 ILE A  35      -2.348 -31.305  74.285  1.00  0.00              
ATOM    575 3HD1 ILE A  35      -4.122 -31.181  74.224  1.00  0.00              
ATOM    576  N   GLY A  36      -4.623 -36.924  75.233  1.00  0.00              
ATOM    577  CA  GLY A  36      -5.116 -38.101  74.528  1.00  0.00              
ATOM    578  C   GLY A  36      -5.878 -37.710  73.285  1.00  0.00              
ATOM    579  O   GLY A  36      -6.537 -36.656  73.365  1.00  0.00              
ATOM    580  H   GLY A  36      -5.158 -36.554  76.006  1.00  0.00              
ATOM    581 1HA  GLY A  36      -4.269 -38.727  74.245  1.00  0.00              
ATOM    582 2HA  GLY A  36      -5.776 -38.662  75.189  1.00  0.00              
ATOM    583  N   VAL A  37      -5.730 -38.350  72.160  1.00  0.00              
ATOM    584  CA  VAL A  37      -6.431 -37.918  70.960  1.00  0.00              
ATOM    585  C   VAL A  37      -7.639 -38.816  70.736  1.00  0.00              
ATOM    586  O   VAL A  37      -7.487 -40.033  70.650  1.00  0.00              
ATOM    587  CB  VAL A  37      -5.524 -37.952  69.716  1.00  0.00              
ATOM    588  CG1 VAL A  37      -6.295 -37.507  68.482  1.00  0.00              
ATOM    589  CG2 VAL A  37      -4.301 -37.071  69.924  1.00  0.00              
ATOM    590  H   VAL A  37      -5.124 -39.157  72.112  1.00  0.00              
ATOM    591  HA  VAL A  37      -6.822 -36.906  71.072  1.00  0.00              
ATOM    592  HB  VAL A  37      -5.160 -38.969  69.570  1.00  0.00              
ATOM    593 1HG1 VAL A  37      -5.639 -37.537  67.612  1.00  0.00              
ATOM    594 2HG1 VAL A  37      -7.141 -38.176  68.321  1.00  0.00              
ATOM    595 3HG1 VAL A  37      -6.658 -36.490  68.627  1.00  0.00              
ATOM    596 1HG2 VAL A  37      -3.671 -37.108  69.036  1.00  0.00              
ATOM    597 2HG2 VAL A  37      -4.620 -36.044  70.102  1.00  0.00              
ATOM    598 3HG2 VAL A  37      -3.736 -37.431  70.784  1.00  0.00              
ATOM    599  N   GLU A  38      -8.842 -38.287  70.611  1.00  0.00              
ATOM    600  CA  GLU A  38      -9.988 -39.139  70.370  1.00  0.00              
ATOM    601  C   GLU A  38     -10.174 -39.552  68.908  1.00  0.00              
ATOM    602  O   GLU A  38     -10.655 -40.673  68.658  1.00  0.00              
ATOM    603  CB  GLU A  38     -11.252 -38.436  70.868  1.00  0.00              
ATOM    604  CG  GLU A  38     -11.278 -38.177  72.368  1.00  0.00              
ATOM    605  CD  GLU A  38     -12.558 -37.508  72.785  1.00  0.00              
ATOM    606  OE1 GLU A  38     -13.429 -37.367  71.960  1.00  0.00              
ATOM    607  OE2 GLU A  38     -12.711 -37.237  73.952  1.00  0.00              
ATOM    608  H   GLU A  38      -8.977 -37.289  70.682  1.00  0.00              
ATOM    609  HA  GLU A  38      -9.867 -40.082  70.904  1.00  0.00              
ATOM    610 1HB  GLU A  38     -11.319 -37.487  70.336  1.00  0.00              
ATOM    611 2HB  GLU A  38     -12.097 -39.067  70.595  1.00  0.00              
ATOM    612 1HG  GLU A  38     -11.128 -39.076  72.966  1.00  0.00              
ATOM    613 2HG  GLU A  38     -10.444 -37.494  72.525  1.00  0.00              
ATOM    614  N   LYS A  39      -9.881 -38.665  67.939  1.00  0.00              
ATOM    615  CA  LYS A  39     -10.016 -39.007  66.528  1.00  0.00              
ATOM    616  C   LYS A  39      -9.259 -37.935  65.781  1.00  0.00              
ATOM    617  O   LYS A  39      -9.239 -36.775  66.213  1.00  0.00              
ATOM    618  CB  LYS A  39     -11.478 -39.070  66.083  1.00  0.00              
ATOM    619  CG  LYS A  39     -11.677 -39.521  64.641  1.00  0.00              
ATOM    620  CD  LYS A  39     -13.155 -39.637  64.298  1.00  0.00              
ATOM    621  CE  LYS A  39     -13.357 -40.196  62.898  1.00  0.00              
ATOM    622  NZ  LYS A  39     -14.798 -40.345  62.560  1.00  0.00              
ATOM    623  H   LYS A  39      -9.561 -37.741  68.193  1.00  0.00              
ATOM    624  HA  LYS A  39      -9.571 -39.985  66.341  1.00  0.00              
ATOM    625 1HB  LYS A  39     -11.986 -39.763  66.754  1.00  0.00              
ATOM    626 2HB  LYS A  39     -11.895 -38.070  66.211  1.00  0.00              
ATOM    627 1HG  LYS A  39     -11.207 -38.790  63.982  1.00  0.00              
ATOM    628 2HG  LYS A  39     -11.196 -40.489  64.512  1.00  0.00              
ATOM    629 1HD  LYS A  39     -13.630 -40.297  65.026  1.00  0.00              
ATOM    630 2HD  LYS A  39     -13.605 -38.646  64.361  1.00  0.00              
ATOM    631 1HE  LYS A  39     -12.886 -39.518  62.188  1.00  0.00              
ATOM    632 2HE  LYS A  39     -12.870 -41.170  62.846  1.00  0.00              
ATOM    633 1HZ  LYS A  39     -14.888 -40.719  61.625  1.00  0.00              
ATOM    634 2HZ  LYS A  39     -15.236 -40.976  63.218  1.00  0.00              
ATOM    635 3HZ  LYS A  39     -15.250 -39.443  62.607  1.00  0.00              
ATOM    636  N   ILE A  40      -8.562 -38.334  64.768  1.00  0.00              
ATOM    637  CA  ILE A  40      -7.789 -37.442  63.909  1.00  0.00              
ATOM    638  C   ILE A  40      -8.516 -37.175  62.613  1.00  0.00              
ATOM    639  O   ILE A  40      -8.713 -38.179  61.903  1.00  0.00              
ATOM    640  CB  ILE A  40      -6.397 -38.018  63.591  1.00  0.00              
ATOM    641  CG1 ILE A  40      -5.602 -38.235  64.881  1.00  0.00              
ATOM    642  CG2 ILE A  40      -5.642 -37.095  62.646  1.00  0.00              
ATOM    643  CD1 ILE A  40      -4.297 -38.971  64.678  1.00  0.00              
ATOM    644  H   ILE A  40      -8.563 -39.325  64.573  1.00  0.00              
ATOM    645  HA  ILE A  40      -7.675 -36.464  64.375  1.00  0.00              
ATOM    646  HB  ILE A  40      -6.515 -38.996  63.127  1.00  0.00              
ATOM    647 1HG1 ILE A  40      -5.402 -37.253  65.309  1.00  0.00              
ATOM    648 2HG1 ILE A  40      -6.237 -38.804  65.561  1.00  0.00              
ATOM    649 1HG2 ILE A  40      -4.661 -37.517  62.433  1.00  0.00              
ATOM    650 2HG2 ILE A  40      -6.201 -36.989  61.718  1.00  0.00              
ATOM    651 3HG2 ILE A  40      -5.523 -36.116  63.111  1.00  0.00              
ATOM    652 1HD1 ILE A  40      -3.791 -39.088  65.636  1.00  0.00              
ATOM    653 2HD1 ILE A  40      -4.495 -39.955  64.251  1.00  0.00              
ATOM    654 3HD1 ILE A  40      -3.661 -38.404  64.000  1.00  0.00              
ATOM    655  N   LYS A  41      -9.024 -36.051  62.315  1.00  0.00              
ATOM    656  CA  LYS A  41      -9.668 -35.870  61.018  1.00  0.00              
ATOM    657  C   LYS A  41      -8.793 -35.065  60.086  1.00  0.00              
ATOM    658  O   LYS A  41      -8.078 -34.181  60.601  1.00  0.00              
ATOM    659  CB  LYS A  41     -11.028 -35.189  61.176  1.00  0.00              
ATOM    660  CG  LYS A  41     -12.050 -35.999  61.961  1.00  0.00              
ATOM    661  CD  LYS A  41     -13.334 -35.212  62.177  1.00  0.00              
ATOM    662  CE  LYS A  41     -14.321 -35.985  63.038  1.00  0.00              
ATOM    663  NZ  LYS A  41     -15.557 -35.201  63.308  1.00  0.00              
ATOM    664  H   LYS A  41      -8.992 -35.274  62.961  1.00  0.00              
ATOM    665  HA  LYS A  41      -9.821 -36.840  60.544  1.00  0.00              
ATOM    666 1HB  LYS A  41     -10.852 -34.239  61.682  1.00  0.00              
ATOM    667 2HB  LYS A  41     -11.410 -34.999  60.173  1.00  0.00              
ATOM    668 1HG  LYS A  41     -12.271 -36.910  61.404  1.00  0.00              
ATOM    669 2HG  LYS A  41     -11.617 -36.260  62.926  1.00  0.00              
ATOM    670 1HD  LYS A  41     -13.085 -34.269  62.665  1.00  0.00              
ATOM    671 2HD  LYS A  41     -13.784 -35.008  61.205  1.00  0.00              
ATOM    672 1HE  LYS A  41     -14.581 -36.905  62.517  1.00  0.00              
ATOM    673 2HE  LYS A  41     -13.832 -36.228  63.982  1.00  0.00              
ATOM    674 1HZ  LYS A  41     -16.183 -35.748  63.881  1.00  0.00              
ATOM    675 2HZ  LYS A  41     -15.316 -34.348  63.792  1.00  0.00              
ATOM    676 3HZ  LYS A  41     -16.010 -34.977  62.434  1.00  0.00              
ATOM    677  N   LEU A  42      -8.692 -35.502  58.918  1.00  0.00              
ATOM    678  CA  LEU A  42      -7.824 -34.903  57.908  1.00  0.00              
ATOM    679  C   LEU A  42      -8.627 -34.110  56.905  1.00  0.00              
ATOM    680  O   LEU A  42      -9.696 -34.627  56.546  1.00  0.00              
ATOM    681  CB  LEU A  42      -7.005 -35.985  57.194  1.00  0.00              
ATOM    682  CG  LEU A  42      -6.205 -36.913  58.116  1.00  0.00              
ATOM    683  CD1 LEU A  42      -5.495 -37.981  57.294  1.00  0.00              
ATOM    684  CD2 LEU A  42      -5.203 -36.094  58.917  1.00  0.00              
ATOM    685  H   LEU A  42      -9.246 -36.311  58.674  1.00  0.00              
ATOM    686  HA  LEU A  42      -7.140 -34.202  58.385  1.00  0.00              
ATOM    687 1HB  LEU A  42      -7.816 -36.537  56.721  1.00  0.00              
ATOM    688 2HB  LEU A  42      -6.358 -35.561  56.426  1.00  0.00              
ATOM    689  HG  LEU A  42      -6.910 -37.358  58.819  1.00  0.00              
ATOM    690 1HD1 LEU A  42      -4.929 -38.635  57.958  1.00  0.00              
ATOM    691 2HD1 LEU A  42      -6.232 -38.569  56.748  1.00  0.00              
ATOM    692 3HD1 LEU A  42      -4.815 -37.504  56.589  1.00  0.00              
ATOM    693 1HD2 LEU A  42      -4.635 -36.755  59.573  1.00  0.00              
ATOM    694 2HD2 LEU A  42      -4.521 -35.585  58.235  1.00  0.00              
ATOM    695 3HD2 LEU A  42      -5.734 -35.356  59.518  1.00  0.00              
ATOM    696  N   ILE A  43      -8.317 -32.921  56.611  1.00  0.00              
ATOM    697  CA  ILE A  43      -9.023 -32.193  55.563  1.00  0.00              
ATOM    698  C   ILE A  43      -8.102 -31.884  54.406  1.00  0.00              
ATOM    699  O   ILE A  43      -8.541 -31.999  53.255  1.00  0.00              
ATOM    700  CB  ILE A  43      -9.625 -30.877  56.087  1.00  0.00              
ATOM    701  CG1 ILE A  43     -10.666 -31.161  57.173  1.00  0.00              
ATOM    702  CG2 ILE A  43     -10.245 -30.084  54.946  1.00  0.00              
ATOM    703  CD1 ILE A  43     -11.174 -29.921  57.872  1.00  0.00              
ATOM    704  H   ILE A  43      -7.567 -32.464  57.110  1.00  0.00              
ATOM    705  HA  ILE A  43      -9.815 -32.806  55.135  1.00  0.00              
ATOM    706  HB  ILE A  43      -8.838 -30.286  56.554  1.00  0.00              
ATOM    707 1HG1 ILE A  43     -11.500 -31.676  56.696  1.00  0.00              
ATOM    708 2HG1 ILE A  43     -10.200 -31.824  57.902  1.00  0.00              
ATOM    709 1HG2 ILE A  43     -10.667 -29.157  55.334  1.00  0.00              
ATOM    710 2HG2 ILE A  43      -9.479 -29.852  54.207  1.00  0.00              
ATOM    711 3HG2 ILE A  43     -11.034 -30.673  54.479  1.00  0.00              
ATOM    712 1HD1 ILE A  43     -11.907 -30.203  58.628  1.00  0.00              
ATOM    713 2HD1 ILE A  43     -10.341 -29.406  58.351  1.00  0.00              
ATOM    714 3HD1 ILE A  43     -11.641 -29.258  57.146  1.00  0.00              
ATOM    715  N   GLY A  44      -6.859 -31.419  54.566  1.00  0.00              
ATOM    716  CA  GLY A  44      -6.037 -31.189  53.394  1.00  0.00              
ATOM    717  C   GLY A  44      -6.207 -29.792  52.858  1.00  0.00              
ATOM    718  O   GLY A  44      -6.664 -28.882  53.561  1.00  0.00              
ATOM    719  H   GLY A  44      -6.478 -31.225  55.481  1.00  0.00              
ATOM    720 1HA  GLY A  44      -4.990 -31.337  53.659  1.00  0.00              
ATOM    721 2HA  GLY A  44      -6.318 -31.899  52.617  1.00  0.00              
ATOM    722  N   ASN A  45      -5.819 -29.579  51.569  1.00  0.00              
ATOM    723  CA  ASN A  45      -5.943 -28.254  50.969  1.00  0.00              
ATOM    724  C   ASN A  45      -7.386 -27.810  50.933  1.00  0.00              
ATOM    725  O   ASN A  45      -8.099 -28.271  50.101  1.00  0.00              
ATOM    726  CB  ASN A  45      -5.350 -28.210  49.573  1.00  0.00              
ATOM    727  CG  ASN A  45      -5.273 -26.826  48.990  1.00  0.00              
ATOM    728  OD1 ASN A  45      -6.010 -25.919  49.393  1.00  0.00              
ATOM    729  ND2 ASN A  45      -4.442 -26.680  47.990  1.00  0.00              
ATOM    730  H   ASN A  45      -5.441 -30.335  51.017  1.00  0.00              
ATOM    731  HA  ASN A  45      -5.404 -27.522  51.573  1.00  0.00              
ATOM    732 1HB  ASN A  45      -4.430 -28.748  49.340  1.00  0.00              
ATOM    733 2HB  ASN A  45      -6.198 -28.732  49.128  1.00  0.00              
ATOM    734 1HD2 ASN A  45      -4.338 -25.786  47.553  1.00  0.00              
ATOM    735 2HD2 ASN A  45      -3.911 -27.462  47.663  1.00  0.00              
ATOM    736  N   ALA A  46      -7.629 -26.827  51.659  1.00  0.00              
ATOM    737  CA  ALA A  46      -8.937 -26.214  51.875  1.00  0.00              
ATOM    738  C   ALA A  46      -8.797 -24.758  52.245  1.00  0.00              
ATOM    739  O   ALA A  46      -7.699 -24.446  52.796  1.00  0.00              
ATOM    740  CB  ALA A  46      -9.668 -27.036  52.949  1.00  0.00              
ATOM    741  H   ALA A  46      -6.822 -26.443  52.129  1.00  0.00              
ATOM    742  HA  ALA A  46      -9.496 -26.245  50.940  1.00  0.00              
ATOM    743 1HB  ALA A  46     -10.650 -26.601  53.132  1.00  0.00              
ATOM    744 2HB  ALA A  46      -9.784 -28.064  52.605  1.00  0.00              
ATOM    745 3HB  ALA A  46      -9.089 -27.026  53.871  1.00  0.00              
ATOM    746  N   LYS A  47      -9.736 -24.049  52.000  1.00  0.00              
ATOM    747  CA  LYS A  47      -9.681 -22.635  52.358  1.00  0.00              
ATOM    748  C   LYS A  47      -9.752 -22.456  53.857  1.00  0.00              
ATOM    749  O   LYS A  47     -10.554 -23.140  54.486  1.00  0.00              
ATOM    750  CB  LYS A  47     -10.815 -21.860  51.685  1.00  0.00              
ATOM    751  CG  LYS A  47     -10.759 -20.353  51.896  1.00  0.00              
ATOM    752  CD  LYS A  47     -11.844 -19.642  51.102  1.00  0.00              
ATOM    753  CE  LYS A  47     -11.759 -18.132  51.276  1.00  0.00              
ATOM    754  NZ  LYS A  47     -12.806 -17.422  50.492  1.00  0.00              
ATOM    755  H   LYS A  47     -10.565 -24.411  51.551  1.00  0.00              
ATOM    756  HA  LYS A  47      -8.732 -22.209  52.033  1.00  0.00              
ATOM    757 1HB  LYS A  47     -10.761 -22.079  50.618  1.00  0.00              
ATOM    758 2HB  LYS A  47     -11.751 -22.247  52.087  1.00  0.00              
ATOM    759 1HG  LYS A  47     -10.891 -20.147  52.959  1.00  0.00              
ATOM    760 2HG  LYS A  47      -9.780 -19.994  51.577  1.00  0.00              
ATOM    761 1HD  LYS A  47     -11.724 -19.894  50.047  1.00  0.00              
ATOM    762 2HD  LYS A  47     -12.815 -19.992  51.450  1.00  0.00              
ATOM    763 1HE  LYS A  47     -11.879 -17.903  52.333  1.00  0.00              
ATOM    764 2HE  LYS A  47     -10.774 -17.805  50.943  1.00  0.00              
ATOM    765 1HZ  LYS A  47     -12.715 -16.426  50.634  1.00  0.00              
ATOM    766 2HZ  LYS A  47     -12.695 -17.634  49.511  1.00  0.00              
ATOM    767 3HZ  LYS A  47     -13.720 -17.724  50.801  1.00  0.00              
ATOM    768  N   THR A  48      -8.992 -21.610  54.431  1.00  0.00              
ATOM    769  CA  THR A  48      -8.885 -21.349  55.864  1.00  0.00              
ATOM    770  C   THR A  48      -9.928 -20.354  56.312  1.00  0.00              
ATOM    771  O   THR A  48     -10.592 -19.724  55.518  1.00  0.00              
ATOM    772  CB  THR A  48      -7.492 -20.816  56.247  1.00  0.00              
ATOM    773  OG1 THR A  48      -7.282 -19.537  55.634  1.00  0.00              
ATOM    774  CG2 THR A  48      -6.407 -21.778  55.787  1.00  0.00              
ATOM    775  H   THR A  48      -8.416 -21.082  53.790  1.00  0.00              
ATOM    776  HA  THR A  48      -9.070 -22.268  56.421  1.00  0.00              
ATOM    777  HB  THR A  48      -7.440 -20.703  57.330  1.00  0.00              
ATOM    778  HG1 THR A  48      -6.999 -18.906  56.301  1.00  0.00              
ATOM    779 1HG2 THR A  48      -5.430 -21.385  56.066  1.00  0.00              
ATOM    780 2HG2 THR A  48      -6.558 -22.749  56.260  1.00  0.00              
ATOM    781 3HG2 THR A  48      -6.457 -21.891  54.704  1.00  0.00              
ATOM    782  N   VAL A  49     -10.088 -20.096  57.615  1.00  0.00              
ATOM    783  CA  VAL A  49     -11.026 -19.125  58.171  1.00  0.00              
ATOM    784  C   VAL A  49     -10.594 -17.713  57.859  1.00  0.00              
ATOM    785  O   VAL A  49     -11.384 -16.808  57.705  1.00  0.00              
ATOM    786  CB  VAL A  49     -11.170 -19.277  59.697  1.00  0.00              
ATOM    787  CG1 VAL A  49     -11.997 -18.136  60.270  1.00  0.00              
ATOM    788  CG2 VAL A  49     -11.801 -20.617  60.042  1.00  0.00              
ATOM    789  H   VAL A  49      -9.501 -20.628  58.242  1.00  0.00              
ATOM    790  HA  VAL A  49     -12.014 -19.226  57.720  1.00  0.00              
ATOM    791  HB  VAL A  49     -10.177 -19.269  60.148  1.00  0.00              
ATOM    792 1HG1 VAL A  49     -12.088 -18.259  61.349  1.00  0.00              
ATOM    793 2HG1 VAL A  49     -11.507 -17.187  60.054  1.00  0.00              
ATOM    794 3HG1 VAL A  49     -12.989 -18.144  59.820  1.00  0.00              
ATOM    795 1HG2 VAL A  49     -11.894 -20.708  61.124  1.00  0.00              
ATOM    796 2HG2 VAL A  49     -12.789 -20.681  59.586  1.00  0.00              
ATOM    797 3HG2 VAL A  49     -11.173 -21.424  59.664  1.00  0.00              
ATOM    798  N   GLU A  50      -9.311 -17.447  57.946  1.00  0.00              
ATOM    799  CA  GLU A  50      -8.710 -16.140  57.700  1.00  0.00              
ATOM    800  C   GLU A  50      -7.350 -16.284  57.058  1.00  0.00              
ATOM    801  O   GLU A  50      -6.718 -17.349  57.324  1.00  0.00              
ATOM    802  CB  GLU A  50      -8.592 -15.343  59.002  1.00  0.00              
ATOM    803  CG  GLU A  50      -7.602 -15.921  60.005  1.00  0.00              
ATOM    804  CD  GLU A  50      -7.713 -15.235  61.338  1.00  0.00              
ATOM    805  OE1 GLU A  50      -7.603 -14.033  61.378  1.00  0.00              
ATOM    806  OE2 GLU A  50      -8.021 -15.899  62.300  1.00  0.00              
ATOM    807  H   GLU A  50      -8.716 -18.222  58.204  1.00  0.00              
ATOM    808  HA  GLU A  50      -9.329 -15.573  57.004  1.00  0.00              
ATOM    809 1HB  GLU A  50      -8.285 -14.333  58.730  1.00  0.00              
ATOM    810 2HB  GLU A  50      -9.586 -15.314  59.449  1.00  0.00              
ATOM    811 1HG  GLU A  50      -7.702 -16.998  60.141  1.00  0.00              
ATOM    812 2HG  GLU A  50      -6.632 -15.701  59.563  1.00  0.00              
ATOM    813  N   ALA A  51      -6.828 -15.423  56.251  1.00  0.00              
ATOM    814  CA  ALA A  51      -5.533 -15.549  55.588  1.00  0.00              
ATOM    815  C   ALA A  51      -4.403 -15.319  56.564  1.00  0.00              
ATOM    816  O   ALA A  51      -4.422 -14.453  57.440  1.00  0.00              
ATOM    817  CB  ALA A  51      -5.515 -14.558  54.410  1.00  0.00              
ATOM    818  H   ALA A  51      -7.389 -14.600  56.084  1.00  0.00              
ATOM    819  HA  ALA A  51      -5.428 -16.568  55.217  1.00  0.00              
ATOM    820 1HB  ALA A  51      -4.558 -14.628  53.893  1.00  0.00              
ATOM    821 2HB  ALA A  51      -6.320 -14.801  53.717  1.00  0.00              
ATOM    822 3HB  ALA A  51      -5.650 -13.545  54.785  1.00  0.00              
ATOM    823  N   VAL A  52      -3.359 -16.109  56.456  1.00  0.00              
ATOM    824  CA  VAL A  52      -2.138 -16.025  57.250  1.00  0.00              
ATOM    825  C   VAL A  52      -0.919 -15.923  56.364  1.00  0.00              
ATOM    826  O   VAL A  52      -0.917 -16.781  55.459  1.00  0.00              
ATOM    827  CB  VAL A  52      -1.979 -17.242  58.181  1.00  0.00              
ATOM    828  CG1 VAL A  52      -0.682 -17.142  58.970  1.00  0.00              
ATOM    829  CG2 VAL A  52      -3.167 -17.351  59.124  1.00  0.00              
ATOM    830  H   VAL A  52      -3.439 -16.828  55.751  1.00  0.00              
ATOM    831  HA  VAL A  52      -2.122 -15.120  57.858  1.00  0.00              
ATOM    832  HB  VAL A  52      -1.969 -18.150  57.578  1.00  0.00              
ATOM    833 1HG1 VAL A  52      -0.585 -18.011  59.623  1.00  0.00              
ATOM    834 2HG1 VAL A  52       0.162 -17.112  58.281  1.00  0.00              
ATOM    835 3HG1 VAL A  52      -0.692 -16.235  59.574  1.00  0.00              
ATOM    836 1HG2 VAL A  52      -3.038 -18.216  59.774  1.00  0.00              
ATOM    837 2HG2 VAL A  52      -3.233 -16.447  59.731  1.00  0.00              
ATOM    838 3HG2 VAL A  52      -4.083 -17.467  58.544  1.00  0.00              
ATOM    839  N   GLU A  53      -0.140 -14.923  56.420  1.00  0.00              
ATOM    840  CA  GLU A  53       1.028 -14.666  55.580  1.00  0.00              
ATOM    841  C   GLU A  53       0.660 -14.704  54.117  1.00  0.00              
ATOM    842  O   GLU A  53       1.445 -15.170  53.220  1.00  0.00              
ATOM    843  CB  GLU A  53       2.137 -15.681  55.865  1.00  0.00              
ATOM    844  CG  GLU A  53       2.686 -15.630  57.284  1.00  0.00              
ATOM    845  CD  GLU A  53       3.782 -16.640  57.482  1.00  0.00              
ATOM    846  OE1 GLU A  53       4.056 -17.379  56.567  1.00  0.00              
ATOM    847  OE2 GLU A  53       4.422 -16.599  58.506  1.00  0.00              
ATOM    848  H   GLU A  53      -0.388 -14.255  57.135  1.00  0.00              
ATOM    849  HA  GLU A  53       1.415 -13.666  55.781  1.00  0.00              
ATOM    850 1HB  GLU A  53       1.720 -16.670  55.673  1.00  0.00              
ATOM    851 2HB  GLU A  53       2.941 -15.482  55.157  1.00  0.00              
ATOM    852 1HG  GLU A  53       3.046 -14.643  57.574  1.00  0.00              
ATOM    853 2HG  GLU A  53       1.829 -15.899  57.900  1.00  0.00              
ATOM    854  N   LYS A  54      -0.499 -14.151  53.788  1.00  0.00              
ATOM    855  CA  LYS A  54      -1.156 -14.031  52.489  1.00  0.00              
ATOM    856  C   LYS A  54      -1.528 -15.391  51.944  1.00  0.00              
ATOM    857  O   LYS A  54      -1.593 -15.586  50.702  1.00  0.00              
ATOM    858  CB  LYS A  54      -0.259 -13.297  51.492  1.00  0.00              
ATOM    859  CG  LYS A  54       0.145 -11.895  51.924  1.00  0.00              
ATOM    860  CD  LYS A  54       0.953 -11.193  50.842  1.00  0.00              
ATOM    861  CE  LYS A  54       1.444  -9.832  51.311  1.00  0.00              
ATOM    862  NZ  LYS A  54       2.214  -9.123  50.253  1.00  0.00              
ATOM    863  H   LYS A  54      -0.952 -13.769  54.606  1.00  0.00              
ATOM    864  HA  LYS A  54      -2.085 -13.470  52.596  1.00  0.00              
ATOM    865 1HB  LYS A  54       0.635 -13.907  51.359  1.00  0.00              
ATOM    866 2HB  LYS A  54      -0.804 -13.243  50.550  1.00  0.00              
ATOM    867 1HG  LYS A  54      -0.760 -11.322  52.132  1.00  0.00              
ATOM    868 2HG  LYS A  54       0.742 -11.970  52.833  1.00  0.00              
ATOM    869 1HD  LYS A  54       1.809 -11.820  50.586  1.00  0.00              
ATOM    870 2HD  LYS A  54       0.321 -11.067  49.963  1.00  0.00              
ATOM    871 1HE  LYS A  54       0.578  -9.234  51.592  1.00  0.00              
ATOM    872 2HE  LYS A  54       2.080  -9.981  52.184  1.00  0.00              
ATOM    873 1HZ  LYS A  54       2.521  -8.226  50.604  1.00  0.00              
ATOM    874 2HZ  LYS A  54       3.019  -9.676  49.993  1.00  0.00              
ATOM    875 3HZ  LYS A  54       1.625  -8.984  49.444  1.00  0.00              
ATOM    876  N   LEU A  55      -1.840 -16.244  52.755  1.00  0.00              
ATOM    877  CA  LEU A  55      -2.298 -17.584  52.405  1.00  0.00              
ATOM    878  C   LEU A  55      -3.766 -17.755  52.722  1.00  0.00              
ATOM    879  O   LEU A  55      -4.023 -18.040  53.878  1.00  0.00              
ATOM    880  CB  LEU A  55      -1.470 -18.644  53.143  1.00  0.00              
ATOM    881  CG  LEU A  55       0.050 -18.514  52.980  1.00  0.00              
ATOM    882  CD1 LEU A  55       0.758 -19.542  53.852  1.00  0.00              
ATOM    883  CD2 LEU A  55       0.423 -18.700  51.517  1.00  0.00              
ATOM    884  H   LEU A  55      -1.769 -15.987  53.729  1.00  0.00              
ATOM    885  HA  LEU A  55      -2.190 -17.738  51.332  1.00  0.00              
ATOM    886 1HB  LEU A  55      -1.757 -18.412  54.167  1.00  0.00              
ATOM    887 2HB  LEU A  55      -1.795 -19.654  52.895  1.00  0.00              
ATOM    888  HG  LEU A  55       0.321 -17.498  53.266  1.00  0.00              
ATOM    889 1HD1 LEU A  55       1.836 -19.443  53.730  1.00  0.00              
ATOM    890 2HD1 LEU A  55       0.495 -19.376  54.897  1.00  0.00              
ATOM    891 3HD1 LEU A  55       0.450 -20.545  53.555  1.00  0.00              
ATOM    892 1HD2 LEU A  55       1.503 -18.607  51.402  1.00  0.00              
ATOM    893 2HD2 LEU A  55       0.105 -19.689  51.183  1.00  0.00              
ATOM    894 3HD2 LEU A  55      -0.072 -17.938  50.915  1.00  0.00              
ATOM    895  N   LYS A  56      -4.673 -17.647  51.906  1.00  0.00              
ATOM    896  CA  LYS A  56      -6.104 -17.793  52.153  1.00  0.00              
ATOM    897  C   LYS A  56      -6.480 -19.248  52.313  1.00  0.00              
ATOM    898  O   LYS A  56      -7.513 -19.643  52.920  1.00  0.00              
ATOM    899  CB  LYS A  56      -6.917 -17.167  51.019  1.00  0.00              
ATOM    900  CG  LYS A  56      -6.816 -15.649  50.937  1.00  0.00              
ATOM    901  CD  LYS A  56      -7.620 -15.104  49.765  1.00  0.00              
ATOM    902  CE  LYS A  56      -7.538 -13.586  49.696  1.00  0.00              
ATOM    903  NZ  LYS A  56      -8.319 -13.039  48.554  1.00  0.00              
ATOM    904  H   LYS A  56      -4.354 -17.432  50.971  1.00  0.00              
ATOM    905  HA  LYS A  56      -6.370 -17.295  53.085  1.00  0.00              
ATOM    906 1HB  LYS A  56      -6.558 -17.605  50.088  1.00  0.00              
ATOM    907 2HB  LYS A  56      -7.958 -17.452  51.176  1.00  0.00              
ATOM    908 1HG  LYS A  56      -7.196 -15.226  51.867  1.00  0.00              
ATOM    909 2HG  LYS A  56      -5.768 -15.378  50.817  1.00  0.00              
ATOM    910 1HD  LYS A  56      -7.224 -15.533  48.844  1.00  0.00              
ATOM    911 2HD  LYS A  56      -8.660 -15.405  49.887  1.00  0.00              
ATOM    912 1HE  LYS A  56      -7.925 -13.180  50.629  1.00  0.00              
ATOM    913 2HE  LYS A  56      -6.490 -13.306  49.586  1.00  0.00              
ATOM    914 1HZ  LYS A  56      -8.238 -12.032  48.543  1.00  0.00              
ATOM    915 2HZ  LYS A  56      -7.959 -13.415  47.688  1.00  0.00              
ATOM    916 3HZ  LYS A  56      -9.290 -13.298  48.656  1.00  0.00              
ATOM    917  N   GLN A  57      -5.678 -20.175  51.769  1.00  0.00              
ATOM    918  CA  GLN A  57      -5.877 -21.627  51.813  1.00  0.00              
ATOM    919  C   GLN A  57      -4.688 -22.267  52.503  1.00  0.00              
ATOM    920  O   GLN A  57      -3.585 -21.689  52.554  1.00  0.00              
ATOM    921  CB  GLN A  57      -6.044 -22.210  50.407  1.00  0.00              
ATOM    922  CG  GLN A  57      -7.206 -21.623  49.623  1.00  0.00              
ATOM    923  CD  GLN A  57      -7.346 -22.241  48.245  1.00  0.00              
ATOM    924  OE1 GLN A  57      -6.480 -22.998  47.798  1.00  0.00              
ATOM    925  NE2 GLN A  57      -8.438 -21.918  47.561  1.00  0.00              
ATOM    926  H   GLN A  57      -4.869 -19.803  51.291  1.00  0.00              
ATOM    927  HA  GLN A  57      -6.769 -21.856  52.396  1.00  0.00              
ATOM    928 1HB  GLN A  57      -5.110 -22.024  49.876  1.00  0.00              
ATOM    929 2HB  GLN A  57      -6.186 -23.284  50.526  1.00  0.00              
ATOM    930 1HG  GLN A  57      -8.205 -21.513  50.044  1.00  0.00              
ATOM    931 2HG  GLN A  57      -6.748 -20.638  49.515  1.00  0.00              
ATOM    932 1HE2 GLN A  57      -8.585 -22.295  46.646  1.00  0.00              
ATOM    933 2HE2 GLN A  57      -9.114 -21.299  47.961  1.00  0.00              
ATOM    934  N   GLY A  58      -4.908 -23.473  52.973  1.00  0.00              
ATOM    935  CA  GLY A  58      -3.831 -24.167  53.640  1.00  0.00              
ATOM    936  C   GLY A  58      -4.246 -25.603  53.841  1.00  0.00              
ATOM    937  O   GLY A  58      -5.257 -26.052  53.285  1.00  0.00              
ATOM    938  H   GLY A  58      -5.805 -23.928  52.883  1.00  0.00              
ATOM    939 1HA  GLY A  58      -2.935 -24.112  53.021  1.00  0.00              
ATOM    940 2HA  GLY A  58      -3.638 -23.688  54.599  1.00  0.00              
ATOM    941  N   ILE A  59      -3.453 -26.256  54.544  1.00  0.00              
ATOM    942  CA  ILE A  59      -3.642 -27.671  54.849  1.00  0.00              
ATOM    943  C   ILE A  59      -4.415 -27.849  56.132  1.00  0.00              
ATOM    944  O   ILE A  59      -3.768 -27.621  57.185  1.00  0.00              
ATOM    945  CB  ILE A  59      -2.299 -28.415  54.969  1.00  0.00              
ATOM    946  CG1 ILE A  59      -1.454 -28.195  53.711  1.00  0.00              
ATOM    947  CG2 ILE A  59      -2.533 -29.899  55.205  1.00  0.00              
ATOM    948  CD1 ILE A  59      -2.119 -28.666  52.438  1.00  0.00              
ATOM    949  H   ILE A  59      -2.646 -25.775  54.915  1.00  0.00              
ATOM    950  HA  ILE A  59      -4.252 -28.151  54.084  1.00  0.00              
ATOM    951  HB  ILE A  59      -1.735 -27.998  55.803  1.00  0.00              
ATOM    952 1HG1 ILE A  59      -1.248 -27.128  53.641  1.00  0.00              
ATOM    953 2HG1 ILE A  59      -0.517 -28.736  53.852  1.00  0.00              
ATOM    954 1HG2 ILE A  59      -1.573 -30.410  55.286  1.00  0.00              
ATOM    955 2HG2 ILE A  59      -3.096 -30.036  56.127  1.00  0.00              
ATOM    956 3HG2 ILE A  59      -3.096 -30.317  54.370  1.00  0.00              
ATOM    957 1HD1 ILE A  59      -1.460 -28.478  51.591  1.00  0.00              
ATOM    958 2HD1 ILE A  59      -2.324 -29.735  52.507  1.00  0.00              
ATOM    959 3HD1 ILE A  59      -3.054 -28.127  52.295  1.00  0.00              
ATOM    960  N   LEU A  60      -5.679 -28.140  56.165  1.00  0.00              
ATOM    961  CA  LEU A  60      -6.436 -28.205  57.411  1.00  0.00              
ATOM    962  C   LEU A  60      -6.362 -29.585  58.017  1.00  0.00              
ATOM    963  O   LEU A  60      -6.604 -30.610  57.364  1.00  0.00              
ATOM    964  CB  LEU A  60      -7.899 -27.809  57.172  1.00  0.00              
ATOM    965  CG  LEU A  60      -8.169 -26.300  57.134  1.00  0.00              
ATOM    966  CD1 LEU A  60      -7.343 -25.649  56.033  1.00  0.00              
ATOM    967  CD2 LEU A  60      -9.654 -26.054  56.910  1.00  0.00              
ATOM    968  H   LEU A  60      -6.151 -28.328  55.292  1.00  0.00              
ATOM    969  HA  LEU A  60      -6.002 -27.519  58.138  1.00  0.00              
ATOM    970 1HB  LEU A  60      -8.040 -28.240  56.182  1.00  0.00              
ATOM    971 2HB  LEU A  60      -8.570 -28.298  57.879  1.00  0.00              
ATOM    972  HG  LEU A  60      -7.910 -25.899  58.114  1.00  0.00              
ATOM    973 1HD1 LEU A  60      -7.541 -24.578  56.013  1.00  0.00              
ATOM    974 2HD1 LEU A  60      -6.283 -25.818  56.226  1.00  0.00              
ATOM    975 3HD1 LEU A  60      -7.611 -26.085  55.071  1.00  0.00              
ATOM    976 1HD2 LEU A  60      -9.845 -24.981  56.883  1.00  0.00              
ATOM    977 2HD2 LEU A  60      -9.958 -26.501  55.963  1.00  0.00              
ATOM    978 3HD2 LEU A  60     -10.225 -26.504  57.723  1.00  0.00              
ATOM    979  N   LEU A  61      -6.184 -29.620  59.371  1.00  0.00              
ATOM    980  CA  LEU A  61      -6.224 -30.832  60.186  1.00  0.00              
ATOM    981  C   LEU A  61      -7.183 -30.549  61.353  1.00  0.00              
ATOM    982  O   LEU A  61      -7.226 -29.413  61.848  1.00  0.00              
ATOM    983  CB  LEU A  61      -4.825 -31.216  60.684  1.00  0.00              
ATOM    984  CG  LEU A  61      -3.786 -31.465  59.584  1.00  0.00              
ATOM    985  CD1 LEU A  61      -2.412 -31.686  60.203  1.00  0.00              
ATOM    986  CD2 LEU A  61      -4.203 -32.670  58.754  1.00  0.00              
ATOM    987  H   LEU A  61      -6.013 -28.731  59.820  1.00  0.00              
ATOM    988  HA  LEU A  61      -6.615 -31.657  59.593  1.00  0.00              
ATOM    989 1HB  LEU A  61      -4.578 -30.309  61.234  1.00  0.00              
ATOM    990 2HB  LEU A  61      -4.860 -32.060  61.373  1.00  0.00              
ATOM    991  HG  LEU A  61      -3.790 -30.592  58.931  1.00  0.00              
ATOM    992 1HD1 LEU A  61      -1.681 -31.862  59.415  1.00  0.00              
ATOM    993 2HD1 LEU A  61      -2.124 -30.803  60.774  1.00  0.00              
ATOM    994 3HD1 LEU A  61      -2.447 -32.551  60.865  1.00  0.00              
ATOM    995 1HD2 LEU A  61      -3.463 -32.845  57.971  1.00  0.00              
ATOM    996 2HD2 LEU A  61      -4.269 -33.549  59.395  1.00  0.00              
ATOM    997 3HD2 LEU A  61      -5.174 -32.479  58.297  1.00  0.00              
ATOM    998  N   VAL A  62      -7.982 -31.487  61.792  1.00  0.00              
ATOM    999  CA  VAL A  62      -8.884 -31.338  62.932  1.00  0.00              
ATOM   1000  C   VAL A  62      -8.679 -32.448  63.934  1.00  0.00              
ATOM   1001  O   VAL A  62      -9.102 -33.599  63.688  1.00  0.00              
ATOM   1002  CB  VAL A  62     -10.361 -31.327  62.496  1.00  0.00              
ATOM   1003  CG1 VAL A  62     -11.273 -31.190  63.706  1.00  0.00              
ATOM   1004  CG2 VAL A  62     -10.617 -30.199  61.508  1.00  0.00              
ATOM   1005  H   VAL A  62      -7.958 -32.366  61.295  1.00  0.00              
ATOM   1006  HA  VAL A  62      -8.679 -30.419  63.483  1.00  0.00              
ATOM   1007  HB  VAL A  62     -10.584 -32.259  61.976  1.00  0.00              
ATOM   1008 1HG1 VAL A  62     -12.313 -31.185  63.379  1.00  0.00              
ATOM   1009 2HG1 VAL A  62     -11.110 -32.030  64.381  1.00  0.00              
ATOM   1010 3HG1 VAL A  62     -11.051 -30.258  64.225  1.00  0.00              
ATOM   1011 1HG2 VAL A  62     -11.664 -30.206  61.210  1.00  0.00              
ATOM   1012 2HG2 VAL A  62     -10.379 -29.244  61.978  1.00  0.00              
ATOM   1013 3HG2 VAL A  62      -9.988 -30.336  60.628  1.00  0.00              
ATOM   1014  N   TYR A  63      -7.999 -32.180  65.041  1.00  0.00              
ATOM   1015  CA  TYR A  63      -7.703 -33.198  66.044  1.00  0.00              
ATOM   1016  C   TYR A  63      -8.764 -33.135  67.098  1.00  0.00              
ATOM   1017  O   TYR A  63      -8.834 -32.134  67.813  1.00  0.00              
ATOM   1018  CB  TYR A  63      -6.319 -32.996  66.667  1.00  0.00              
ATOM   1019  CG  TYR A  63      -5.175 -33.387  65.758  1.00  0.00              
ATOM   1020  CD1 TYR A  63      -4.690 -32.505  64.803  1.00  0.00              
ATOM   1021  CD2 TYR A  63      -4.582 -34.636  65.859  1.00  0.00              
ATOM   1022  CE1 TYR A  63      -3.646 -32.857  63.970  1.00  0.00              
ATOM   1023  CE2 TYR A  63      -3.537 -34.999  65.032  1.00  0.00              
ATOM   1024  CZ  TYR A  63      -3.071 -34.106  64.088  1.00  0.00              
ATOM   1025  OH  TYR A  63      -2.029 -34.462  63.263  1.00  0.00              
ATOM   1026  H   TYR A  63      -7.675 -31.235  65.189  1.00  0.00              
ATOM   1027  HA  TYR A  63      -7.724 -34.187  65.586  1.00  0.00              
ATOM   1028 1HB  TYR A  63      -6.233 -31.939  66.926  1.00  0.00              
ATOM   1029 2HB  TYR A  63      -6.284 -33.596  67.575  1.00  0.00              
ATOM   1030  HD1 TYR A  63      -5.149 -31.520  64.715  1.00  0.00              
ATOM   1031  HD2 TYR A  63      -4.954 -35.337  66.607  1.00  0.00              
ATOM   1032  HE1 TYR A  63      -3.276 -32.154  63.224  1.00  0.00              
ATOM   1033  HE2 TYR A  63      -3.084 -35.986  65.127  1.00  0.00              
ATOM   1034  HH  TYR A  63      -1.705 -35.350  63.430  1.00  0.00              
ATOM   1035  N   GLN A  64      -9.580 -34.179  67.234  1.00  0.00              
ATOM   1036  CA  GLN A  64     -10.569 -34.264  68.294  1.00  0.00              
ATOM   1037  C   GLN A  64      -9.772 -34.879  69.439  1.00  0.00              
ATOM   1038  O   GLN A  64      -9.303 -36.025  69.330  1.00  0.00              
ATOM   1039  CB  GLN A  64     -11.778 -35.123  67.912  1.00  0.00              
ATOM   1040  CG  GLN A  64     -12.828 -35.240  69.004  1.00  0.00              
ATOM   1041  CD  GLN A  64     -14.034 -36.048  68.563  1.00  0.00              
ATOM   1042  OE1 GLN A  64     -14.380 -36.076  67.378  1.00  0.00              
ATOM   1043  NE2 GLN A  64     -14.683 -36.708  69.514  1.00  0.00              
ATOM   1044  H   GLN A  64      -9.502 -34.937  66.570  1.00  0.00              
ATOM   1045  HA  GLN A  64     -10.929 -33.265  68.539  1.00  0.00              
ATOM   1046 1HB  GLN A  64     -12.218 -34.670  67.024  1.00  0.00              
ATOM   1047 2HB  GLN A  64     -11.395 -36.112  67.663  1.00  0.00              
ATOM   1048 1HG  GLN A  64     -12.586 -35.530  70.026  1.00  0.00              
ATOM   1049 2HG  GLN A  64     -13.094 -34.182  68.981  1.00  0.00              
ATOM   1050 1HE2 GLN A  64     -15.487 -37.258  69.283  1.00  0.00              
ATOM   1051 2HE2 GLN A  64     -14.370 -36.656  70.462  1.00  0.00              
ATOM   1052  N   ILE A  65      -9.584 -34.088  70.507  1.00  0.00              
ATOM   1053  CA  ILE A  65      -8.736 -34.474  71.631  1.00  0.00              
ATOM   1054  C   ILE A  65      -9.497 -34.400  72.934  1.00  0.00              
ATOM   1055  O   ILE A  65     -10.485 -33.687  73.079  1.00  0.00              
ATOM   1056  CB  ILE A  65      -7.483 -33.584  71.734  1.00  0.00              
ATOM   1057  CG1 ILE A  65      -7.883 -32.122  71.948  1.00  0.00              
ATOM   1058  CG2 ILE A  65      -6.625 -33.728  70.487  1.00  0.00              
ATOM   1059  CD1 ILE A  65      -6.727 -31.222  72.322  1.00  0.00              
ATOM   1060  H   ILE A  65     -10.051 -33.192  70.527  1.00  0.00              
ATOM   1061  HA  ILE A  65      -8.431 -35.515  71.543  1.00  0.00              
ATOM   1062  HB  ILE A  65      -6.907 -33.883  72.609  1.00  0.00              
ATOM   1063 1HG1 ILE A  65      -8.333 -31.770  71.021  1.00  0.00              
ATOM   1064 2HG1 ILE A  65      -8.629 -32.103  72.743  1.00  0.00              
ATOM   1065 1HG2 ILE A  65      -5.744 -33.093  70.576  1.00  0.00              
ATOM   1066 2HG2 ILE A  65      -6.314 -34.766  70.377  1.00  0.00              
ATOM   1067 3HG2 ILE A  65      -7.202 -33.428  69.612  1.00  0.00              
ATOM   1068 1HD1 ILE A  65      -7.088 -30.202  72.458  1.00  0.00              
ATOM   1069 2HD1 ILE A  65      -6.277 -31.573  73.251  1.00  0.00              
ATOM   1070 3HD1 ILE A  65      -5.981 -31.239  71.529  1.00  0.00              
ATOM   1071  N   GLU A  66      -8.978 -35.086  73.975  1.00  0.00              
ATOM   1072  CA  GLU A  66      -9.543 -35.023  75.320  1.00  0.00              
ATOM   1073  C   GLU A  66      -8.458 -34.326  76.067  1.00  0.00              
ATOM   1074  O   GLU A  66      -7.344 -34.863  76.115  1.00  0.00              
ATOM   1075  CB  GLU A  66      -9.860 -36.396  75.917  1.00  0.00              
ATOM   1076  CG  GLU A  66     -10.510 -36.349  77.292  1.00  0.00              
ATOM   1077  CD  GLU A  66     -10.834 -37.730  77.791  1.00  0.00              
ATOM   1078  OE1 GLU A  66     -10.538 -38.675  77.100  1.00  0.00              
ATOM   1079  OE2 GLU A  66     -11.275 -37.847  78.910  1.00  0.00              
ATOM   1080  H   GLU A  66      -8.166 -35.663  73.809  1.00  0.00              
ATOM   1081  HA  GLU A  66     -10.476 -34.458  75.304  1.00  0.00              
ATOM   1082 1HB  GLU A  66     -10.528 -36.900  75.218  1.00  0.00              
ATOM   1083 2HB  GLU A  66      -8.919 -36.942  75.978  1.00  0.00              
ATOM   1084 1HG  GLU A  66      -9.910 -35.827  78.037  1.00  0.00              
ATOM   1085 2HG  GLU A  66     -11.434 -35.799  77.121  1.00  0.00              
ATOM   1086  N   ALA A  67      -8.653 -33.109  76.569  1.00  0.00              
ATOM   1087  CA  ALA A  67      -7.573 -32.355  77.198  1.00  0.00              
ATOM   1088  C   ALA A  67      -8.085 -31.543  78.363  1.00  0.00              
ATOM   1089  O   ALA A  67      -9.273 -31.204  78.401  1.00  0.00              
ATOM   1090  CB  ALA A  67      -6.916 -31.487  76.110  1.00  0.00              
ATOM   1091  H   ALA A  67      -9.573 -32.696  76.514  1.00  0.00              
ATOM   1092  HA  ALA A  67      -6.845 -33.058  77.602  1.00  0.00              
ATOM   1093 1HB  ALA A  67      -6.102 -30.910  76.549  1.00  0.00              
ATOM   1094 2HB  ALA A  67      -6.522 -32.128  75.322  1.00  0.00              
ATOM   1095 3HB  ALA A  67      -7.657 -30.808  75.690  1.00  0.00              
ATOM   1096  N   PRO A  68      -7.294 -31.199  79.389  1.00  0.00              
ATOM   1097  CA  PRO A  68      -7.712 -30.333  80.488  1.00  0.00              
ATOM   1098  C   PRO A  68      -8.195 -28.995  79.934  1.00  0.00              
ATOM   1099  O   PRO A  68      -7.553 -28.418  79.045  1.00  0.00              
ATOM   1100  CB  PRO A  68      -6.461 -30.188  81.360  1.00  0.00              
ATOM   1101  CG  PRO A  68      -5.620 -31.365  81.002  1.00  0.00              
ATOM   1102  CD  PRO A  68      -5.872 -31.606  79.538  1.00  0.00              
ATOM   1103  HA  PRO A  68      -8.559 -30.746  81.057  1.00  0.00              
ATOM   1104 1HB  PRO A  68      -5.934 -29.244  81.155  1.00  0.00              
ATOM   1105 2HB  PRO A  68      -6.714 -30.189  82.431  1.00  0.00              
ATOM   1106 1HG  PRO A  68      -4.555 -31.166  81.193  1.00  0.00              
ATOM   1107 2HG  PRO A  68      -5.894 -32.246  81.601  1.00  0.00              
ATOM   1108 1HD  PRO A  68      -5.210 -31.005  78.897  1.00  0.00              
ATOM   1109 2HD  PRO A  68      -5.721 -32.659  79.257  1.00  0.00              
ATOM   1110  N   ALA A  69      -9.213 -28.383  80.501  1.00  0.00              
ATOM   1111  CA  ALA A  69      -9.682 -27.095  79.999  1.00  0.00              
ATOM   1112  C   ALA A  69      -8.632 -26.025  80.185  1.00  0.00              
ATOM   1113  O   ALA A  69      -8.709 -25.027  79.439  1.00  0.00              
ATOM   1114  CB  ALA A  69     -11.002 -26.766  80.720  1.00  0.00              
ATOM   1115  H   ALA A  69      -9.680 -28.802  81.292  1.00  0.00              
ATOM   1116  HA  ALA A  69      -9.855 -27.180  78.926  1.00  0.00              
ATOM   1117 1HB  ALA A  69     -11.379 -25.807  80.366  1.00  0.00              
ATOM   1118 2HB  ALA A  69     -11.736 -27.544  80.509  1.00  0.00              
ATOM   1119 3HB  ALA A  69     -10.827 -26.713  81.793  1.00  0.00              
ATOM   1120  N   ASP A  70      -7.727 -26.112  81.138  1.00  0.00              
ATOM   1121  CA  ASP A  70      -6.675 -25.112  81.310  1.00  0.00              
ATOM   1122  C   ASP A  70      -5.572 -25.240  80.253  1.00  0.00              
ATOM   1123  O   ASP A  70      -4.800 -24.292  80.082  1.00  0.00              
ATOM   1124  CB  ASP A  70      -6.068 -25.221  82.711  1.00  0.00              
ATOM   1125  CG  ASP A  70      -6.976 -24.727  83.829  1.00  0.00              
ATOM   1126  OD1 ASP A  70      -7.950 -24.076  83.534  1.00  0.00              
ATOM   1127  OD2 ASP A  70      -6.779 -25.133  84.950  1.00  0.00              
ATOM   1128  H   ASP A  70      -7.766 -26.899  81.771  1.00  0.00              
ATOM   1129  HA  ASP A  70      -7.091 -24.112  81.183  1.00  0.00              
ATOM   1130 1HB  ASP A  70      -5.708 -26.222  82.952  1.00  0.00              
ATOM   1131 2HB  ASP A  70      -5.220 -24.544  82.606  1.00  0.00              
ATOM   1132  N   ARG A  71      -5.459 -26.405  79.579  1.00  0.00              
ATOM   1133  CA  ARG A  71      -4.427 -26.645  78.585  1.00  0.00              
ATOM   1134  C   ARG A  71      -4.817 -26.189  77.178  1.00  0.00              
ATOM   1135  O   ARG A  71      -4.096 -26.475  76.199  1.00  0.00              
ATOM   1136  CB  ARG A  71      -3.988 -28.100  78.585  1.00  0.00              
ATOM   1137  CG  ARG A  71      -3.387 -28.587  79.893  1.00  0.00              
ATOM   1138  CD  ARG A  71      -2.019 -28.077  80.166  1.00  0.00              
ATOM   1139  NE  ARG A  71      -1.971 -26.712  80.667  1.00  0.00              
ATOM   1140  CZ  ARG A  71      -2.249 -26.355  81.936  1.00  0.00              
ATOM   1141  NH1 ARG A  71      -2.624 -27.246  82.824  1.00  0.00              
ATOM   1142  NH2 ARG A  71      -2.152 -25.078  82.259  1.00  0.00              
ATOM   1143  H   ARG A  71      -6.126 -27.137  79.782  1.00  0.00              
ATOM   1144  HA  ARG A  71      -3.537 -26.066  78.831  1.00  0.00              
ATOM   1145 1HB  ARG A  71      -4.867 -28.698  78.349  1.00  0.00              
ATOM   1146 2HB  ARG A  71      -3.251 -28.209  77.790  1.00  0.00              
ATOM   1147 1HG  ARG A  71      -4.033 -28.270  80.712  1.00  0.00              
ATOM   1148 2HG  ARG A  71      -3.340 -29.677  79.868  1.00  0.00              
ATOM   1149 1HD  ARG A  71      -1.546 -28.714  80.913  1.00  0.00              
ATOM   1150 2HD  ARG A  71      -1.439 -28.106  79.244  1.00  0.00              
ATOM   1151  HE  ARG A  71      -1.737 -25.856  80.183  1.00  0.00              
ATOM   1152 1HH1 ARG A  71      -2.708 -28.217  82.558  1.00  0.00              
ATOM   1153 2HH1 ARG A  71      -2.828 -26.957  83.770  1.00  0.00              
ATOM   1154 1HH2 ARG A  71      -1.875 -24.402  81.559  1.00  0.00              
ATOM   1155 2HH2 ARG A  71      -2.354 -24.782  83.202  1.00  0.00              
ATOM   1156  N   VAL A  72      -5.905 -25.397  77.082  1.00  0.00              
ATOM   1157  CA  VAL A  72      -6.368 -24.855  75.801  1.00  0.00              
ATOM   1158  C   VAL A  72      -5.455 -23.750  75.306  1.00  0.00              
ATOM   1159  O   VAL A  72      -4.947 -23.844  74.169  1.00  0.00              
ATOM   1160  CB  VAL A  72      -7.803 -24.306  75.900  1.00  0.00              
ATOM   1161  CG1 VAL A  72      -8.181 -23.571  74.623  1.00  0.00              
ATOM   1162  CG2 VAL A  72      -8.787 -25.433  76.175  1.00  0.00              
ATOM   1163  H   VAL A  72      -6.416 -25.173  77.924  1.00  0.00              
ATOM   1164  HA  VAL A  72      -6.339 -25.612  75.017  1.00  0.00              
ATOM   1165  HB  VAL A  72      -7.863 -23.621  76.746  1.00  0.00              
ATOM   1166 1HG1 VAL A  72      -9.199 -23.189  74.710  1.00  0.00              
ATOM   1167 2HG1 VAL A  72      -7.495 -22.739  74.465  1.00  0.00              
ATOM   1168 3HG1 VAL A  72      -8.123 -24.256  73.778  1.00  0.00              
ATOM   1169 1HG2 VAL A  72      -9.796 -25.028  76.243  1.00  0.00              
ATOM   1170 2HG2 VAL A  72      -8.741 -26.161  75.365  1.00  0.00              
ATOM   1171 3HG2 VAL A  72      -8.529 -25.921  77.116  1.00  0.00              
ATOM   1172  N   ASN A  73      -5.142 -22.750  76.133  1.00  0.00              
ATOM   1173  CA  ASN A  73      -4.244 -21.737  75.668  1.00  0.00              
ATOM   1174  C   ASN A  73      -2.790 -22.222  75.630  1.00  0.00              
ATOM   1175  O   ASN A  73      -2.023 -21.753  74.778  1.00  0.00              
ATOM   1176  CB  ASN A  73      -4.366 -20.486  76.520  1.00  0.00              
ATOM   1177  CG  ASN A  73      -5.652 -19.735  76.313  1.00  0.00              
ATOM   1178  OD1 ASN A  73      -6.313 -19.870  75.276  1.00  0.00              
ATOM   1179  ND2 ASN A  73      -5.967 -18.884  77.255  1.00  0.00              
ATOM   1180  H   ASN A  73      -5.515 -22.686  77.069  1.00  0.00              
ATOM   1181  HA  ASN A  73      -4.490 -21.468  74.640  1.00  0.00              
ATOM   1182 1HB  ASN A  73      -4.135 -20.512  77.586  1.00  0.00              
ATOM   1183 2HB  ASN A  73      -3.567 -19.969  75.988  1.00  0.00              
ATOM   1184 1HD2 ASN A  73      -6.810 -18.350  77.184  1.00  0.00              
ATOM   1185 2HD2 ASN A  73      -5.367 -18.769  78.046  1.00  0.00              
ATOM   1186  N   ASP A  74      -2.401 -23.247  76.395  1.00  0.00              
ATOM   1187  CA  ASP A  74      -1.020 -23.705  76.342  1.00  0.00              
ATOM   1188  C   ASP A  74      -0.813 -24.528  75.100  1.00  0.00              
ATOM   1189  O   ASP A  74       0.246 -24.406  74.481  1.00  0.00              
ATOM   1190  CB  ASP A  74      -0.656 -24.521  77.585  1.00  0.00              
ATOM   1191  CG  ASP A  74      -0.662 -23.726  78.883  1.00  0.00              
ATOM   1192  OD1 ASP A  74       0.025 -22.734  78.951  1.00  0.00              
ATOM   1193  OD2 ASP A  74      -1.464 -24.023  79.735  1.00  0.00              
ATOM   1194  H   ASP A  74      -3.050 -23.713  77.013  1.00  0.00              
ATOM   1195  HA  ASP A  74      -0.349 -22.848  76.288  1.00  0.00              
ATOM   1196 1HB  ASP A  74      -1.261 -25.420  77.707  1.00  0.00              
ATOM   1197 2HB  ASP A  74       0.368 -24.802  77.336  1.00  0.00              
ATOM   1198  N   LEU A  75      -1.793 -25.355  74.737  1.00  0.00              
ATOM   1199  CA  LEU A  75      -1.701 -26.075  73.485  1.00  0.00              
ATOM   1200  C   LEU A  75      -1.733 -25.122  72.297  1.00  0.00              
ATOM   1201  O   LEU A  75      -0.955 -25.304  71.359  1.00  0.00              
ATOM   1202  CB  LEU A  75      -2.837 -27.100  73.384  1.00  0.00              
ATOM   1203  CG  LEU A  75      -2.857 -27.928  72.093  1.00  0.00              
ATOM   1204  CD1 LEU A  75      -1.599 -28.781  72.000  1.00  0.00              
ATOM   1205  CD2 LEU A  75      -4.103 -28.800  72.066  1.00  0.00              
ATOM   1206  H   LEU A  75      -2.604 -25.490  75.324  1.00  0.00              
ATOM   1207  HA  LEU A  75      -0.746 -26.598  73.434  1.00  0.00              
ATOM   1208 1HB  LEU A  75      -2.580 -27.735  74.231  1.00  0.00              
ATOM   1209 2HB  LEU A  75      -3.811 -26.642  73.557  1.00  0.00              
ATOM   1210  HG  LEU A  75      -2.923 -27.227  71.260  1.00  0.00              
ATOM   1211 1HD1 LEU A  75      -1.622 -29.365  71.080  1.00  0.00              
ATOM   1212 2HD1 LEU A  75      -0.721 -28.135  71.997  1.00  0.00              
ATOM   1213 3HD1 LEU A  75      -1.553 -29.454  72.856  1.00  0.00              
ATOM   1214 1HD2 LEU A  75      -4.116 -29.387  71.147  1.00  0.00              
ATOM   1215 2HD2 LEU A  75      -4.097 -29.470  72.926  1.00  0.00              
ATOM   1216 3HD2 LEU A  75      -4.991 -28.169  72.105  1.00  0.00              
ATOM   1217  N   ALA A  76      -2.589 -24.096  72.303  1.00  0.00              
ATOM   1218  CA  ALA A  76      -2.677 -23.149  71.207  1.00  0.00              
ATOM   1219  C   ALA A  76      -1.323 -22.479  71.043  1.00  0.00              
ATOM   1220  O   ALA A  76      -0.826 -22.361  69.924  1.00  0.00              
ATOM   1221  CB  ALA A  76      -3.761 -22.140  71.533  1.00  0.00              
ATOM   1222  H   ALA A  76      -3.194 -23.981  73.102  1.00  0.00              
ATOM   1223  HA  ALA A  76      -2.944 -23.690  70.298  1.00  0.00              
ATOM   1224 1HB  ALA A  76      -3.842 -21.419  70.720  1.00  0.00              
ATOM   1225 2HB  ALA A  76      -4.713 -22.655  71.658  1.00  0.00              
ATOM   1226 3HB  ALA A  76      -3.506 -21.619  72.455  1.00  0.00              
ATOM   1227  N   ARG A  77      -0.670 -22.113  72.147  1.00  0.00              
ATOM   1228  CA  ARG A  77       0.646 -21.502  72.121  1.00  0.00              
ATOM   1229  C   ARG A  77       1.741 -22.411  71.574  1.00  0.00              
ATOM   1230  O   ARG A  77       2.587 -21.992  70.780  1.00  0.00              
ATOM   1231  CB  ARG A  77       1.028 -20.962  73.492  1.00  0.00              
ATOM   1232  CG  ARG A  77       0.362 -19.648  73.871  1.00  0.00              
ATOM   1233  CD  ARG A  77       0.877 -19.039  75.123  1.00  0.00              
ATOM   1234  NE  ARG A  77       0.486 -19.736  76.338  1.00  0.00              
ATOM   1235  CZ  ARG A  77      -0.621 -19.460  77.055  1.00  0.00              
ATOM   1236  NH1 ARG A  77      -1.427 -18.480  76.708  1.00  0.00              
ATOM   1237  NH2 ARG A  77      -0.863 -20.184  78.135  1.00  0.00              
ATOM   1238  H   ARG A  77      -1.121 -22.274  73.036  1.00  0.00              
ATOM   1239  HA  ARG A  77       0.640 -20.640  71.453  1.00  0.00              
ATOM   1240 1HB  ARG A  77       0.758 -21.724  74.221  1.00  0.00              
ATOM   1241 2HB  ARG A  77       2.110 -20.827  73.491  1.00  0.00              
ATOM   1242 1HG  ARG A  77       0.518 -18.934  73.062  1.00  0.00              
ATOM   1243 2HG  ARG A  77      -0.706 -19.825  73.998  1.00  0.00              
ATOM   1244 1HD  ARG A  77       1.966 -19.029  75.090  1.00  0.00              
ATOM   1245 2HD  ARG A  77       0.507 -18.017  75.198  1.00  0.00              
ATOM   1246  HE  ARG A  77       0.945 -20.496  76.822  1.00  0.00              
ATOM   1247 1HH1 ARG A  77      -1.218 -17.923  75.892  1.00  0.00              
ATOM   1248 2HH1 ARG A  77      -2.251 -18.290  77.259  1.00  0.00              
ATOM   1249 1HH2 ARG A  77      -0.223 -20.921  78.398  1.00  0.00              
ATOM   1250 2HH2 ARG A  77      -1.685 -19.998  78.690  1.00  0.00              
ATOM   1251  N   GLU A  78       1.750 -23.654  72.056  1.00  0.00              
ATOM   1252  CA  GLU A  78       2.746 -24.650  71.697  1.00  0.00              
ATOM   1253  C   GLU A  78       2.652 -25.004  70.207  1.00  0.00              
ATOM   1254  O   GLU A  78       3.664 -25.209  69.528  1.00  0.00              
ATOM   1255  CB  GLU A  78       2.576 -25.906  72.555  1.00  0.00              
ATOM   1256  CG  GLU A  78       3.649 -26.964  72.341  1.00  0.00              
ATOM   1257  CD  GLU A  78       4.995 -26.478  72.804  1.00  0.00              
ATOM   1258  OE1 GLU A  78       5.048 -25.455  73.443  1.00  0.00              
ATOM   1259  OE2 GLU A  78       5.956 -27.186  72.616  1.00  0.00              
ATOM   1260  H   GLU A  78       1.018 -23.902  72.707  1.00  0.00              
ATOM   1261  HA  GLU A  78       3.746 -24.248  71.860  1.00  0.00              
ATOM   1262 1HB  GLU A  78       2.587 -25.584  73.596  1.00  0.00              
ATOM   1263 2HB  GLU A  78       1.599 -26.327  72.315  1.00  0.00              
ATOM   1264 1HG  GLU A  78       3.423 -27.915  72.821  1.00  0.00              
ATOM   1265 2HG  GLU A  78       3.664 -27.098  71.260  1.00  0.00              
ATOM   1266  N   LEU A  79       1.429 -25.030  69.679  1.00  0.00              
ATOM   1267  CA  LEU A  79       1.208 -25.255  68.261  1.00  0.00              
ATOM   1268  C   LEU A  79       1.496 -24.029  67.395  1.00  0.00              
ATOM   1269  O   LEU A  79       2.120 -24.137  66.332  1.00  0.00              
ATOM   1270  CB  LEU A  79      -0.235 -25.723  68.040  1.00  0.00              
ATOM   1271  CG  LEU A  79      -0.571 -27.102  68.623  1.00  0.00              
ATOM   1272  CD1 LEU A  79      -2.068 -27.362  68.518  1.00  0.00              
ATOM   1273  CD2 LEU A  79       0.216 -28.173  67.883  1.00  0.00              
ATOM   1274  H   LEU A  79       0.633 -24.889  70.285  1.00  0.00              
ATOM   1275  HA  LEU A  79       1.896 -26.019  67.901  1.00  0.00              
ATOM   1276 1HB  LEU A  79      -0.761 -24.946  68.592  1.00  0.00              
ATOM   1277 2HB  LEU A  79      -0.518 -25.676  66.988  1.00  0.00              
ATOM   1278  HG  LEU A  79      -0.241 -27.103  69.662  1.00  0.00              
ATOM   1279 1HD1 LEU A  79      -2.297 -28.343  68.935  1.00  0.00              
ATOM   1280 2HD1 LEU A  79      -2.610 -26.597  69.074  1.00  0.00              
ATOM   1281 3HD1 LEU A  79      -2.369 -27.334  67.472  1.00  0.00              
ATOM   1282 1HD2 LEU A  79      -0.023 -29.152  68.300  1.00  0.00              
ATOM   1283 2HD2 LEU A  79      -0.048 -28.153  66.826  1.00  0.00              
ATOM   1284 3HD2 LEU A  79       1.283 -27.983  67.995  1.00  0.00              
ATOM   1285  N   ARG A  80       1.104 -22.848  67.854  1.00  0.00              
ATOM   1286  CA  ARG A  80       1.373 -21.638  67.126  1.00  0.00              
ATOM   1287  C   ARG A  80       2.836 -21.310  67.042  1.00  0.00              
ATOM   1288  O   ARG A  80       3.224 -20.748  66.025  1.00  0.00              
ATOM   1289  CB  ARG A  80       0.584 -20.463  67.685  1.00  0.00              
ATOM   1290  CG  ARG A  80      -0.912 -20.510  67.413  1.00  0.00              
ATOM   1291  CD  ARG A  80      -1.689 -19.434  68.080  1.00  0.00              
ATOM   1292  NE  ARG A  80      -3.129 -19.532  67.902  1.00  0.00              
ATOM   1293  CZ  ARG A  80      -4.030 -18.727  68.498  1.00  0.00              
ATOM   1294  NH1 ARG A  80      -3.650 -17.789  69.337  1.00  0.00              
ATOM   1295  NH2 ARG A  80      -5.310 -18.920  68.234  1.00  0.00              
ATOM   1296  H   ARG A  80       0.606 -22.794  68.731  1.00  0.00              
ATOM   1297  HA  ARG A  80       1.043 -21.749  66.092  1.00  0.00              
ATOM   1298 1HB  ARG A  80       0.753 -20.449  68.760  1.00  0.00              
ATOM   1299 2HB  ARG A  80       1.001 -19.560  67.239  1.00  0.00              
ATOM   1300 1HG  ARG A  80      -1.072 -20.422  66.338  1.00  0.00              
ATOM   1301 2HG  ARG A  80      -1.297 -21.469  67.761  1.00  0.00              
ATOM   1302 1HD  ARG A  80      -1.489 -19.465  69.151  1.00  0.00              
ATOM   1303 2HD  ARG A  80      -1.375 -18.470  67.680  1.00  0.00              
ATOM   1304  HE  ARG A  80      -3.666 -20.178  67.339  1.00  0.00              
ATOM   1305 1HH1 ARG A  80      -2.668 -17.665  69.542  1.00  0.00              
ATOM   1306 2HH1 ARG A  80      -4.340 -17.196  69.773  1.00  0.00              
ATOM   1307 1HH2 ARG A  80      -5.587 -19.657  67.601  1.00  0.00              
ATOM   1308 2HH2 ARG A  80      -6.006 -18.331  68.667  1.00  0.00              
ATOM   1309  N   ILE A  81       3.714 -21.659  67.975  1.00  0.00              
ATOM   1310  CA  ILE A  81       5.114 -21.364  67.749  1.00  0.00              
ATOM   1311  C   ILE A  81       5.797 -22.297  66.776  1.00  0.00              
ATOM   1312  O   ILE A  81       6.994 -22.139  66.515  1.00  0.00              
ATOM   1313  CB  ILE A  81       5.896 -21.391  69.075  1.00  0.00              
ATOM   1314  CG1 ILE A  81       5.814 -22.780  69.715  1.00  0.00              
ATOM   1315  CG2 ILE A  81       5.366 -20.331  70.028  1.00  0.00              
ATOM   1316  CD1 ILE A  81       6.674 -22.935  70.948  1.00  0.00              
ATOM   1317  H   ILE A  81       3.440 -22.120  68.831  1.00  0.00              
ATOM   1318  HA  ILE A  81       5.229 -20.391  67.272  1.00  0.00              
ATOM   1319  HB  ILE A  81       6.949 -21.202  68.870  1.00  0.00              
ATOM   1320 1HG1 ILE A  81       4.771 -22.956  69.974  1.00  0.00              
ATOM   1321 2HG1 ILE A  81       6.127 -23.502  68.961  1.00  0.00              
ATOM   1322 1HG2 ILE A  81       5.929 -20.364  70.960  1.00  0.00              
ATOM   1323 2HG2 ILE A  81       5.475 -19.347  69.573  1.00  0.00              
ATOM   1324 3HG2 ILE A  81       4.312 -20.520  70.234  1.00  0.00              
ATOM   1325 1HD1 ILE A  81       6.564 -23.945  71.344  1.00  0.00              
ATOM   1326 2HD1 ILE A  81       7.719 -22.760  70.689  1.00  0.00              
ATOM   1327 3HD1 ILE A  81       6.363 -22.215  71.703  1.00  0.00              
ATOM   1328  N   LEU A  82       5.051 -23.303  66.278  1.00  0.00              
ATOM   1329  CA  LEU A  82       5.666 -24.182  65.288  1.00  0.00              
ATOM   1330  C   LEU A  82       5.765 -23.499  63.946  1.00  0.00              
ATOM   1331  O   LEU A  82       4.779 -22.841  63.555  1.00  0.00              
ATOM   1332  CB  LEU A  82       4.870 -25.487  65.161  1.00  0.00              
ATOM   1333  CG  LEU A  82       4.826 -26.351  66.427  1.00  0.00              
ATOM   1334  CD1 LEU A  82       3.869 -27.519  66.229  1.00  0.00              
ATOM   1335  CD2 LEU A  82       6.226 -26.850  66.752  1.00  0.00              
ATOM   1336  H   LEU A  82       4.095 -23.470  66.559  1.00  0.00              
ATOM   1337  HA  LEU A  82       6.684 -24.421  65.595  1.00  0.00              
ATOM   1338 1HB  LEU A  82       3.884 -25.074  64.956  1.00  0.00              
ATOM   1339 2HB  LEU A  82       5.200 -26.079  64.307  1.00  0.00              
ATOM   1340  HG  LEU A  82       4.502 -25.709  67.247  1.00  0.00              
ATOM   1341 1HD1 LEU A  82       3.844 -28.127  67.134  1.00  0.00              
ATOM   1342 2HD1 LEU A  82       2.869 -27.139  66.021  1.00  0.00              
ATOM   1343 3HD1 LEU A  82       4.208 -28.129  65.392  1.00  0.00              
ATOM   1344 1HD2 LEU A  82       6.193 -27.463  67.653  1.00  0.00              
ATOM   1345 2HD2 LEU A  82       6.603 -27.446  65.921  1.00  0.00              
ATOM   1346 3HD2 LEU A  82       6.887 -25.999  66.918  1.00  0.00              
ATOM   1347  N   ASP A  83       6.886 -23.585  63.354  1.00  0.00              
ATOM   1348  CA  ASP A  83       7.190 -22.921  62.099  1.00  0.00              
ATOM   1349  C   ASP A  83       6.313 -23.389  60.955  1.00  0.00              
ATOM   1350  O   ASP A  83       5.986 -22.630  60.052  1.00  0.00              
ATOM   1351  CB  ASP A  83       8.662 -23.131  61.738  1.00  0.00              
ATOM   1352  CG  ASP A  83       9.637 -22.330  62.588  1.00  0.00              
ATOM   1353  OD1 ASP A  83       9.200 -21.452  63.293  1.00  0.00              
ATOM   1354  OD2 ASP A  83      10.785 -22.703  62.649  1.00  0.00              
ATOM   1355  H   ASP A  83       7.596 -24.151  63.796  1.00  0.00              
ATOM   1356  HA  ASP A  83       6.999 -21.851  62.192  1.00  0.00              
ATOM   1357 1HB  ASP A  83       8.962 -24.179  61.731  1.00  0.00              
ATOM   1358 2HB  ASP A  83       8.666 -22.744  60.719  1.00  0.00              
ATOM   1359  N   ALA A  84       5.857 -24.648  60.962  1.00  0.00              
ATOM   1360  CA  ALA A  84       5.004 -25.148  59.888  1.00  0.00              
ATOM   1361  C   ALA A  84       3.552 -24.842  60.163  1.00  0.00              
ATOM   1362  O   ALA A  84       2.765 -25.243  59.271  1.00  0.00              
ATOM   1363  CB  ALA A  84       5.277 -26.655  59.739  1.00  0.00              
ATOM   1364  H   ALA A  84       6.103 -25.265  61.723  1.00  0.00              
ATOM   1365  HA  ALA A  84       5.265 -24.631  58.965  1.00  0.00              
ATOM   1366 1HB  ALA A  84       4.654 -27.059  58.941  1.00  0.00              
ATOM   1367 2HB  ALA A  84       6.328 -26.813  59.493  1.00  0.00              
ATOM   1368 3HB  ALA A  84       5.043 -27.161  60.674  1.00  0.00              
ATOM   1369  N   VAL A  85       3.127 -24.298  61.272  1.00  0.00              
ATOM   1370  CA  VAL A  85       1.708 -24.153  61.592  1.00  0.00              
ATOM   1371  C   VAL A  85       1.411 -22.699  61.307  1.00  0.00              
ATOM   1372  O   VAL A  85       2.155 -21.812  61.718  1.00  0.00              
ATOM   1373  CB  VAL A  85       1.366 -24.502  63.053  1.00  0.00              
ATOM   1374  CG1 VAL A  85      -0.115 -24.281  63.320  1.00  0.00              
ATOM   1375  CG2 VAL A  85       1.754 -25.940  63.362  1.00  0.00              
ATOM   1376  H   VAL A  85       3.816 -23.966  61.930  1.00  0.00              
ATOM   1377  HA  VAL A  85       1.091 -24.785  60.953  1.00  0.00              
ATOM   1378  HB  VAL A  85       1.954 -23.866  63.715  1.00  0.00              
ATOM   1379 1HG1 VAL A  85      -0.339 -24.533  64.357  1.00  0.00              
ATOM   1380 2HG1 VAL A  85      -0.366 -23.237  63.138  1.00  0.00              
ATOM   1381 3HG1 VAL A  85      -0.703 -24.917  62.659  1.00  0.00              
ATOM   1382 1HG2 VAL A  85       1.506 -26.169  64.398  1.00  0.00              
ATOM   1383 2HG2 VAL A  85       1.208 -26.613  62.700  1.00  0.00              
ATOM   1384 3HG2 VAL A  85       2.825 -26.069  63.209  1.00  0.00              
ATOM   1385  N   ARG A  86       0.366 -22.449  60.527  1.00  0.00              
ATOM   1386  CA  ARG A  86      -0.059 -21.108  60.151  1.00  0.00              
ATOM   1387  C   ARG A  86      -1.232 -20.708  61.041  1.00  0.00              
ATOM   1388  O   ARG A  86      -1.408 -19.508  61.300  1.00  0.00              
ATOM   1389  CB  ARG A  86      -0.386 -20.982  58.672  1.00  0.00              
ATOM   1390  CG  ARG A  86       0.774 -21.282  57.732  1.00  0.00              
ATOM   1391  CD  ARG A  86       1.727 -20.155  57.560  1.00  0.00              
ATOM   1392  NE  ARG A  86       2.591 -19.919  58.707  1.00  0.00              
ATOM   1393  CZ  ARG A  86       3.649 -20.684  59.041  1.00  0.00              
ATOM   1394  NH1 ARG A  86       3.956 -21.756  58.340  1.00  0.00              
ATOM   1395  NH2 ARG A  86       4.356 -20.345  60.102  1.00  0.00              
ATOM   1396  H   ARG A  86      -0.153 -23.244  60.184  1.00  0.00              
ATOM   1397  HA  ARG A  86       0.755 -20.402  60.321  1.00  0.00              
ATOM   1398 1HB  ARG A  86      -1.202 -21.673  58.466  1.00  0.00              
ATOM   1399 2HB  ARG A  86      -0.725 -19.959  58.507  1.00  0.00              
ATOM   1400 1HG  ARG A  86       1.329 -22.134  58.125  1.00  0.00              
ATOM   1401 2HG  ARG A  86       0.369 -21.533  56.751  1.00  0.00              
ATOM   1402 1HD  ARG A  86       2.369 -20.361  56.704  1.00  0.00              
ATOM   1403 2HD  ARG A  86       1.164 -19.240  57.379  1.00  0.00              
ATOM   1404  HE  ARG A  86       2.550 -19.188  59.405  1.00  0.00              
ATOM   1405 1HH1 ARG A  86       3.393 -22.012  57.541  1.00  0.00              
ATOM   1406 2HH1 ARG A  86       4.752 -22.318  58.605  1.00  0.00              
ATOM   1407 1HH2 ARG A  86       4.097 -19.529  60.639  1.00  0.00              
ATOM   1408 2HH2 ARG A  86       5.153 -20.902  60.374  1.00  0.00              
ATOM   1409  N   ARG A  87      -2.090 -21.591  61.539  1.00  0.00              
ATOM   1410  CA  ARG A  87      -3.231 -21.115  62.303  1.00  0.00              
ATOM   1411  C   ARG A  87      -3.649 -22.221  63.250  1.00  0.00              
ATOM   1412  O   ARG A  87      -3.591 -23.388  62.858  1.00  0.00              
ATOM   1413  CB  ARG A  87      -4.382 -20.637  61.430  1.00  0.00              
ATOM   1414  CG  ARG A  87      -5.554 -20.038  62.191  1.00  0.00              
ATOM   1415  CD  ARG A  87      -6.594 -19.421  61.328  1.00  0.00              
ATOM   1416  NE  ARG A  87      -7.677 -18.778  62.054  1.00  0.00              
ATOM   1417  CZ  ARG A  87      -8.702 -19.430  62.633  1.00  0.00              
ATOM   1418  NH1 ARG A  87      -8.810 -20.737  62.545  1.00  0.00              
ATOM   1419  NH2 ARG A  87      -9.612 -18.718  63.275  1.00  0.00              
ATOM   1420  H   ARG A  87      -1.970 -22.584  61.401  1.00  0.00              
ATOM   1421  HA  ARG A  87      -2.944 -20.242  62.889  1.00  0.00              
ATOM   1422 1HB  ARG A  87      -3.976 -19.890  60.749  1.00  0.00              
ATOM   1423 2HB  ARG A  87      -4.728 -21.499  60.859  1.00  0.00              
ATOM   1424 1HG  ARG A  87      -6.028 -20.827  62.775  1.00  0.00              
ATOM   1425 2HG  ARG A  87      -5.173 -19.268  62.862  1.00  0.00              
ATOM   1426 1HD  ARG A  87      -6.128 -18.663  60.699  1.00  0.00              
ATOM   1427 2HD  ARG A  87      -7.037 -20.193  60.700  1.00  0.00              
ATOM   1428  HE  ARG A  87      -7.835 -17.796  62.237  1.00  0.00              
ATOM   1429 1HH1 ARG A  87      -8.115 -21.265  62.036  1.00  0.00              
ATOM   1430 2HH1 ARG A  87      -9.587 -21.207  62.986  1.00  0.00              
ATOM   1431 1HH2 ARG A  87      -9.522 -17.712  63.320  1.00  0.00              
ATOM   1432 2HH2 ARG A  87     -10.392 -19.181  63.717  1.00  0.00              
ATOM   1433  N   VAL A  88      -4.040 -21.909  64.479  1.00  0.00              
ATOM   1434  CA  VAL A  88      -4.467 -22.884  65.471  1.00  0.00              
ATOM   1435  C   VAL A  88      -5.755 -22.300  66.018  1.00  0.00              
ATOM   1436  O   VAL A  88      -5.757 -21.123  66.416  1.00  0.00              
ATOM   1437  CB  VAL A  88      -3.443 -23.108  66.599  1.00  0.00              
ATOM   1438  CG1 VAL A  88      -3.954 -24.149  67.584  1.00  0.00              
ATOM   1439  CG2 VAL A  88      -2.101 -23.536  66.023  1.00  0.00              
ATOM   1440  H   VAL A  88      -4.033 -20.929  64.724  1.00  0.00              
ATOM   1441  HA  VAL A  88      -4.668 -23.854  65.014  1.00  0.00              
ATOM   1442  HB  VAL A  88      -3.277 -22.165  67.120  1.00  0.00              
ATOM   1443 1HG1 VAL A  88      -3.217 -24.295  68.375  1.00  0.00              
ATOM   1444 2HG1 VAL A  88      -4.891 -23.806  68.022  1.00  0.00              
ATOM   1445 3HG1 VAL A  88      -4.118 -25.093  67.064  1.00  0.00              
ATOM   1446 1HG2 VAL A  88      -1.389 -23.689  66.833  1.00  0.00              
ATOM   1447 2HG2 VAL A  88      -2.225 -24.466  65.467  1.00  0.00              
ATOM   1448 3HG2 VAL A  88      -1.728 -22.760  65.355  1.00  0.00              
ATOM   1449  N   GLU A  89      -6.760 -23.028  66.073  1.00  0.00              
ATOM   1450  CA  GLU A  89      -7.959 -22.600  66.790  1.00  0.00              
ATOM   1451  C   GLU A  89      -8.547 -23.737  67.591  1.00  0.00              
ATOM   1452  O   GLU A  89      -8.853 -24.783  66.965  1.00  0.00              
ATOM   1453  CB  GLU A  89      -9.006 -22.053  65.817  1.00  0.00              
ATOM   1454  CG  GLU A  89     -10.283 -21.558  66.481  1.00  0.00              
ATOM   1455  CD  GLU A  89     -11.263 -21.043  65.464  1.00  0.00              
ATOM   1456  OE1 GLU A  89     -10.935 -21.032  64.302  1.00  0.00              
ATOM   1457  OE2 GLU A  89     -12.380 -20.764  65.833  1.00  0.00              
ATOM   1458  H   GLU A  89      -6.754 -23.930  65.619  1.00  0.00              
ATOM   1459  HA  GLU A  89      -7.704 -21.814  67.501  1.00  0.00              
ATOM   1460 1HB  GLU A  89      -8.538 -21.231  65.275  1.00  0.00              
ATOM   1461 2HB  GLU A  89      -9.247 -22.857  65.122  1.00  0.00              
ATOM   1462 1HG  GLU A  89     -10.768 -22.310  67.103  1.00  0.00              
ATOM   1463 2HG  GLU A  89      -9.944 -20.734  67.108  1.00  0.00              
ATOM   1464  N   VAL A  90      -8.492 -23.689  68.883  1.00  0.00              
ATOM   1465  CA  VAL A  90      -9.003 -24.759  69.722  1.00  0.00              
ATOM   1466  C   VAL A  90     -10.428 -24.406  70.107  1.00  0.00              
ATOM   1467  O   VAL A  90     -10.640 -23.320  70.664  1.00  0.00              
ATOM   1468  CB  VAL A  90      -8.153 -24.971  70.989  1.00  0.00              
ATOM   1469  CG1 VAL A  90      -8.728 -26.097  71.835  1.00  0.00              
ATOM   1470  CG2 VAL A  90      -6.708 -25.270  70.618  1.00  0.00              
ATOM   1471  H   VAL A  90      -8.078 -22.878  69.318  1.00  0.00              
ATOM   1472  HA  VAL A  90      -9.042 -25.705  69.180  1.00  0.00              
ATOM   1473  HB  VAL A  90      -8.146 -24.048  71.569  1.00  0.00              
ATOM   1474 1HG1 VAL A  90      -8.115 -26.233  72.726  1.00  0.00              
ATOM   1475 2HG1 VAL A  90      -9.747 -25.847  72.130  1.00  0.00              
ATOM   1476 3HG1 VAL A  90      -8.734 -27.020  71.256  1.00  0.00              
ATOM   1477 1HG2 VAL A  90      -6.122 -25.415  71.525  1.00  0.00              
ATOM   1478 2HG2 VAL A  90      -6.669 -26.174  70.011  1.00  0.00              
ATOM   1479 3HG2 VAL A  90      -6.297 -24.434  70.052  1.00  0.00              
ATOM   1480  N   THR A  91     -11.398 -25.203  69.815  1.00  0.00              
ATOM   1481  CA  THR A  91     -12.778 -24.940  70.212  1.00  0.00              
ATOM   1482  C   THR A  91     -13.349 -26.099  70.988  1.00  0.00              
ATOM   1483  O   THR A  91     -12.737 -27.194  70.858  1.00  0.00              
ATOM   1484  CB  THR A  91     -13.680 -24.662  68.995  1.00  0.00              
ATOM   1485  OG1 THR A  91     -13.721 -25.821  68.153  1.00  0.00              
ATOM   1486  CG2 THR A  91     -13.153 -23.479  68.199  1.00  0.00              
ATOM   1487  H   THR A  91     -11.188 -26.041  69.291  1.00  0.00              
ATOM   1488  HA  THR A  91     -12.812 -24.073  70.873  1.00  0.00              
ATOM   1489  HB  THR A  91     -14.689 -24.443  69.345  1.00  0.00              
ATOM   1490  HG1 THR A  91     -14.284 -25.646  67.395  1.00  0.00              
ATOM   1491 1HG2 THR A  91     -13.804 -23.298  67.344  1.00  0.00              
ATOM   1492 2HG2 THR A  91     -13.132 -22.594  68.834  1.00  0.00              
ATOM   1493 3HG2 THR A  91     -12.145 -23.698  67.848  1.00  0.00              
ATOM   1494  N   TYR A  92     -14.341 -25.995  71.788  1.00  0.00              
ATOM   1495  CA  TYR A  92     -14.946 -27.122  72.489  1.00  0.00              
ATOM   1496  C   TYR A  92     -15.823 -27.927  71.558  1.00  0.00              
ATOM   1497  O   TYR A  92     -16.615 -27.360  70.824  1.00  0.00              
ATOM   1498  CB  TYR A  92     -15.763 -26.638  73.689  1.00  0.00              
ATOM   1499  CG  TYR A  92     -16.493 -27.743  74.420  1.00  0.00              
ATOM   1500  CD1 TYR A  92     -15.798 -28.684  75.165  1.00  0.00              
ATOM   1501  CD2 TYR A  92     -17.875 -27.841  74.363  1.00  0.00              
ATOM   1502  CE1 TYR A  92     -16.459 -29.696  75.834  1.00  0.00              
ATOM   1503  CE2 TYR A  92     -18.547 -28.848  75.028  1.00  0.00              
ATOM   1504  CZ  TYR A  92     -17.836 -29.774  75.763  1.00  0.00              
ATOM   1505  OH  TYR A  92     -18.500 -30.778  76.428  1.00  0.00              
ATOM   1506  H   TYR A  92     -14.714 -25.068  71.933  1.00  0.00              
ATOM   1507  HA  TYR A  92     -14.167 -27.795  72.850  1.00  0.00              
ATOM   1508 1HB  TYR A  92     -15.071 -26.145  74.373  1.00  0.00              
ATOM   1509 2HB  TYR A  92     -16.484 -25.911  73.316  1.00  0.00              
ATOM   1510  HD1 TYR A  92     -14.711 -28.616  75.217  1.00  0.00              
ATOM   1511  HD2 TYR A  92     -18.431 -27.106  73.781  1.00  0.00              
ATOM   1512  HE1 TYR A  92     -15.901 -30.429  76.415  1.00  0.00              
ATOM   1513  HE2 TYR A  92     -19.634 -28.908  74.970  1.00  0.00              
ATOM   1514  HH  TYR A  92     -19.453 -30.739  76.312  1.00  0.00              
ATOM   1515  N   ALA A  93     -15.741 -29.159  71.580  1.00  0.00              
ATOM   1516  CA  ALA A  93     -16.482 -30.047  70.691  1.00  0.00              
ATOM   1517  C   ALA A  93     -17.968 -29.952  70.947  1.00  0.00              
ATOM   1518  O   ALA A  93     -18.376 -29.934  72.119  1.00  0.00              
ATOM   1519  CB  ALA A  93     -15.934 -31.469  70.886  1.00  0.00              
ATOM   1520  H   ALA A  93     -15.115 -29.559  72.265  1.00  0.00              
ATOM   1521  HA  ALA A  93     -16.319 -29.726  69.662  1.00  0.00              
ATOM   1522 1HB  ALA A  93     -16.470 -32.157  70.233  1.00  0.00              
ATOM   1523 2HB  ALA A  93     -14.872 -31.487  70.640  1.00  0.00              
ATOM   1524 3HB  ALA A  93     -16.072 -31.772  71.923  1.00  0.00              
ATOM   1525  N   ALA A  94     -18.926 -29.716  69.990  1.00  0.00              
ATOM   1526  CA  ALA A  94     -20.338 -29.629  70.352  1.00  0.00              
ATOM   1527  C   ALA A  94     -20.847 -30.951  70.871  1.00  0.00              
ATOM   1528  O   ALA A  94     -21.872 -30.887  71.520  1.00  0.00              
ATOM   1529  CB  ALA A  94     -21.107 -29.144  69.109  1.00  0.00              
ATOM   1530  H   ALA A  94     -18.657 -29.600  69.023  1.00  0.00              
ATOM   1531  HA  ALA A  94     -20.447 -28.907  71.161  1.00  0.00              
ATOM   1532 1HB  ALA A  94     -22.169 -29.067  69.346  1.00  0.00              
ATOM   1533 2HB  ALA A  94     -20.732 -28.166  68.807  1.00  0.00              
ATOM   1534 3HB  ALA A  94     -20.968 -29.853  68.295  1.00  0.00              
ATOM   1535  N   ASP A  95     -20.413 -31.986  70.268  1.00  0.00              
ATOM   1536  CA  ASP A  95     -20.817 -33.339  70.642  1.00  0.00              
ATOM   1537  C   ASP A  95     -19.626 -34.167  71.054  1.00  0.00              
ATOM   1538  O   ASP A  95     -19.069 -34.850  70.215  1.00  0.00              
ATOM   1539  OXT ASP A  95     -19.243 -34.147  72.190  1.00  0.00              
ATOM   1540  CB  ASP A  95     -21.557 -34.024  69.492  1.00  0.00              
ATOM   1541  CG  ASP A  95     -22.871 -33.358  69.102  1.00  0.00              
ATOM   1542  OD1 ASP A  95     -23.715 -33.212  69.954  1.00  0.00              
ATOM   1543  OD2 ASP A  95     -22.959 -32.861  68.006  1.00  0.00              
ATOM   1544  H   ASP A  95     -19.765 -31.860  69.503  1.00  0.00              
ATOM   1545  HA  ASP A  95     -21.481 -33.301  71.506  1.00  0.00              
ATOM   1546 1HB  ASP A  95     -20.943 -34.163  68.602  1.00  0.00              
ATOM   1547 2HB  ASP A  95     -21.764 -34.993  69.947  1.00  0.00              
TER                                                                             
# All scores below are weighted scores, not raw scores.
#BEGIN_POSE_ENERGIES_TABLE relaxpG1030pG1030_I26A_0002.pdb
label fa_atr fa_rep fa_sol fa_intra_rep pro_close fa_pair hbond_sr_bb hbond_lr_bb hbond_bb_sc hbond_sc dslf_ss_dst dslf_cs_ang dslf_ss_dih dslf_ca_dih rama omega fa_dun p_aa_pp ref total
weights 0.8 0.44 0.65 0.004 1 0.49 0.585 1.17 1.17 1.1 0.5 2 5 5 0.2 0.5 0.56 0.32 1 NA
pose -330.32 26.6592 151.966 0.77774 0.03312 -7.26944 -21.1679 -47.5471 -4.68923 -6.81095 0 0 0 0 -10.2344 6.16515 47.2697 -11.9319 -25.62 -232.719
SER_p:NtermProteinFull_1 -1.67731 0.05044 0.92569 0.00167 0 -0.01674 0 0 0 0 0 0 0 0 0 0.00634 0.57333 0 -0.37 -0.50659
LYS_2 -3.38885 0.34011 1.33332 0.00332 0 0 0 0 0 0 0 0 0 0 -0.10069 0.00169 0.67291 -0.02851 -0.65 -1.8167
THR_3 -3.69241 0.2792 2.17745 0.00961 0 -0.1287 0 0 0 -0.43438 0 0 0 0 -0.02685 0.08706 0.04247 -0.02766 -0.27 -1.9842
PHE_4 -7.15536 0.45625 1.9151 0.02297 0 0 0 0 0 0 0 0 0 0 -0.16241 0.19887 0.22507 -0.18008 0.63 -4.04959
GLU_5 -3.27141 0.06713 1.85475 0.00513 0 -0.39639 0 0 0 0 0 0 0 0 0.07295 0.04746 1.03535 0.10993 -0.81 -1.2851
VAL_6 -4.17881 0.45449 1.08485 0.00911 0 0 0 0 0 0 0 0 0 0 -0.13721 0.03324 0.01822 -0.2358 0.29 -2.66191
ASN_7 -3.31635 0.07768 2.45751 0.01221 0 -0.11609 0 0 0 0 0 0 0 0 -0.11524 0.02392 0.58994 -0.21844 -0.89 -1.49486
ILE_8 -4.44535 0.29735 1.3086 0.01556 0 0 0 0 0 0 0 0 0 0 -0.22266 0.07117 0.21818 -0.37121 0.24 -2.88835
VAL_9 -4.6136 0.22387 1.68854 0.00978 0 0 0 0 0 0 0 0 0 0 -0.2091 0.13548 0.02309 -0.33975 0.29 -2.79169
LEU_10 -5.00655 0.51286 1.19723 0.00732 0 0 0 0 0 0 0 0 0 0 -0.15361 0 0.06734 -0.16046 -0.1 -3.63586
ASN_11 -4.50816 0.34403 3.08736 0.01136 0.00136 -0.18844 0 0 -0.50326 0 0 0 0 0 0.03982 0.02216 0.58415 -0.02901 -0.89 -2.02863
PRO_12 -3.02149 0.39525 1.14007 0.00138 0.00316 0 0 0 0 0 0 0 0 0 -0.10398 0.07062 0.24826 -0.28274 0.02 -1.52948
ASN_13 -1.8228 0.1551 1.41752 0.00566 0 -0.12018 0 0 -0.50326 0 0 0 0 0 -0.21102 0.00316 0.54091 -0.08687 -0.89 -1.51178
LEU_14 -3.74564 0.4443 1.22441 0.00763 0 0 0 0 0 0 0 0 0 0 -0.23239 0.02695 0.10473 -0.13517 -0.1 -2.40519
ASP_15 -3.57583 0.14573 2.47753 0.02236 0 -0.04903 0 0 -0.04295 0 0 0 0 0 -0.05301 0.01527 0.24444 -0.38645 -0.67 -1.87194
GLN_16 -2.30021 0.14904 1.38887 0.02019 0 -0.18407 0 0 0 0 0 0 0 0 -0.13688 0.00184 1.09708 -0.10212 -0.97 -1.03628
LYS_17 -2.80122 0.14198 1.62497 0.00326 0 -0.0414 0 0 -0.04295 0 0 0 0 0 -0.23005 0.0005 0.67725 -0.06147 -0.65 -1.37913
GLN_18 -4.21682 0.29848 2.21015 0.00518 0 -0.06064 0 0 0 0 0 0 0 0 -0.1819 0.11588 1.10253 -0.13939 -0.97 -1.83652
LEU_19 -5.53208 0.32921 1.89065 0.00715 0 0 0 0 0 0 0 0 0 0 -0.10764 0.12908 0.26946 -0.11575 -0.1 -3.22994
ALA_20 -3.36887 0.18262 1.69195 0.00084 0 0 0 0 0 0 0 0 0 0 -0.17124 0.18278 0 -0.15597 0.16 -1.47789
GLN_21 -3.75402 0.25624 2.2332 0.00471 0 -0.10911 0 0 0 0 0 0 0 0 -0.17085 0.04366 0.82676 -0.12793 -0.97 -1.76734
ALA_22 -3.68785 0.2726 1.29332 0.00083 0 0 0 0 0 0 0 0 0 0 -0.19696 0.16426 0 -0.16293 0.16 -2.15674
LYS_23 -4.66818 0.43531 2.38273 0.00337 0 -0.18871 0 0 0 0 0 0 0 0 -0.18862 0.21028 0.95493 -0.04023 -0.65 -1.74913
GLU_24 -3.89276 0.20391 2.04773 0.00571 0 -0.22276 0 0 0 0 0 0 0 0 -0.26342 0.08691 0.86352 -0.14182 -0.81 -2.12298
LEU_25 -4.04296 0.25766 1.54288 0.00675 0 0 0 0 0 0 0 0 0 0 -0.1043 0.08523 0.34198 -0.11509 -0.1 -2.12784
ALA_26 -3.69543 0.25276 1.45784 0.00085 0 0 0 0 0 0 0 0 0 0 -0.1762 0.08909 0 -0.15231 0.16 -2.0634
ILE_27 -4.208 0.30684 1.85199 0.0237 0 0 0 0 0 0 0 0 0 0 -0.05901 0.10456 0.14246 -0.03124 0.24 -1.6287
LYS_28 -3.8499 0.41207 1.84759 0.00307 0 -0.19772 0 0 0 0 0 0 0 0 -0.25267 0.08299 0.7293 -0.04006 -0.65 -1.91534
ALA_29 -3.90637 0.38059 1.47893 0.0009 0 0 0 0 0 0 0 0 0 0 -0.22059 0.12562 0 -0.16302 0.16 -2.14393
LEU_30 -5.50702 0.55008 1.45752 0.00622 0 0 0 0 0 0 0 0 0 0 -0.10739 0.03533 0.40889 -0.11554 -0.1 -3.3719
LYS_31 -3.22923 0.43853 1.52287 0.00328 0 -0.0357 0 0 0 0 0 0 0 0 -0.25117 0.0026 0.78417 -0.03721 -0.65 -1.45185
GLN_32 -2.68458 0.28095 1.24076 0.00562 0 -0.08004 0 0 0 0 0 0 0 0 -0.18345 9e-05 1.21729 -0.02754 -0.97 -1.20089
TYR_33 -5.25386 0.48823 1.94388 0.02434 0 0 0 0 0 0 0 0 0 0 -0.13307 0.04594 0.15559 -0.16968 0.51 -2.38863
GLY_34 -1.15948 0.0694 0.65252 4e-05 0 0 0 0 0 0 0 0 0 0 -0.33205 0.38404 0 -0.66006 -0.17 -1.21559
ILE_35 -4.36582 0.55655 0.75803 0.01901 0 0 0 0 0 0 0 0 0 0 -0.2741 0.08167 0.20009 -0.28543 0.24 -3.07
GLY_36 -1.62681 0.06766 0.96797 0.00014 0 0 0 0 0 0 0 0 0 0 0.22096 0.03724 0 0.38244 -0.17 -0.12041
VAL_37 -2.58074 0.15186 0.51528 0.01095 0 0 0 0 0 0 0 0 0 0 -0.21784 0.00838 0.03198 -0.28929 0.29 -2.07943
GLU_38 -3.67935 0.18586 2.54018 0.00581 0 -0.04456 0 0 0 -0.78061 0 0 0 0 -0.13444 0.00542 1.0072 -0.15121 -0.81 -1.85569
LYS_39 -2.93293 0.1299 1.58948 0.00449 0 -0.07174 0 0 0 0 0 0 0 0 0.25823 0.00936 0.64348 -0.0655 -0.65 -1.08524
ILE_40 -2.23706 0.12636 0.4385 0.01889 0 0 0 0 0 0 0 0 0 0 -0.17796 0.02413 0.20256 -0.31137 0.24 -1.67596
LYS_41 -2.85771 0.13437 1.51906 0.00354 0 -0.37507 0 0 0 0 0 0 0 0 -0.07944 0.08168 0.89925 -0.02126 -0.65 -1.34559
LEU_42 -1.59676 0.12613 0.61724 0.00764 0 0 0 0 0 0 0 0 0 0 -0.07376 0.13322 0.52354 -0.16432 -0.1 -0.52707
ILE_43 -2.46919 0.19494 0.67713 0.02078 0 0 0 0 0 0 0 0 0 0 0.163 0.0155 0.25817 -0.22081 0.24 -1.12048
GLY_44 -2.57693 0.1762 1.3186 8e-05 0 0 0 0 0 0 0 0 0 0 0.0138 0.00027 0 -0.80177 -0.17 -2.03976
ASN_45 -1.84138 0.14825 1.5349 0.01579 0 -0.05975 0 0 0 0 0 0 0 0 -0.03385 0.04196 0.58305 -0.05236 -0.89 -0.5534
ALA_46 -3.00905 0.2573 1.53592 0.00076 0 0 0 0 0 0 0 0 0 0 -0.02565 0.00915 0 -0.21495 0.16 -1.28652
LYS_47 -2.14125 0.10161 0.93418 0.00495 0 -0.0584 0 0 0 0 0 0 0 0 -0.25426 0.04164 0.96975 0.0058 -0.65 -1.04598
THR_48 -3.39215 0.25749 1.90881 0.00436 0 0.04256 0 0 -0.48183 0 0 0 0 0 -0.15781 0.02456 0.03257 -0.29535 -0.27 -2.32679
VAL_49 -1.53721 0.03835 1.21474 0.01903 0 0 0 0 0 0 0 0 0 0 -0.04192 0.00373 0.04229 -0.029 0.29 1e-05
GLU_50 -2.47872 0.12545 1.80111 0.00688 0 -0.33674 0 0 -0.48183 -0.5221 0 0 0 0 0.00373 0.01449 1.61971 -0.00789 -0.81 -1.0659
ALA_51 -1.69673 0.0833 0.62685 0.00074 0 0 0 0 0 0 0 0 0 0 -0.2789 0.04293 0 -0.03917 0.16 -1.10097
VAL_52 -3.39465 0.52918 1.42088 0.01298 0 0 0 0 0 0 0 0 0 0 -0.15352 0.05658 0.01644 -0.36965 0.29 -1.59176
GLU_53 -2.1745 0.24663 1.31426 0.00671 0 -0.33006 0 0 0 0 0 0 0 0 0.0244 0.00371 0.56894 0.06756 -0.81 -1.08236
LYS_54 -1.37409 0.26437 0.60745 0.005 0 0 0 0 0 0 0 0 0 0 -0.08694 0.06456 0.56012 -0.02302 -0.65 -0.63256
LEU_55 -3.91099 0.53758 1.85723 0.00989 0 0 0 0 0 0 0 0 0 0 0.13831 0.00053 0.46318 -0.08872 -0.1 -1.093
LYS_56 -2.20151 0.09839 1.11621 0.00327 0 -0.05076 0 0 0 0 0 0 0 0 -0.2528 0.00042 0.6703 -0.04742 -0.65 -1.31389
GLN_57 -3.06048 0.25488 1.64512 0.00496 0 -0.08061 0 0 0 0 0 0 0 0 -0.09161 0.00085 0.75912 -0.01813 -0.97 -1.5559
GLY_58 -2.9568 0.4635 1.38848 0.00054 0 0 0 0 0 0 0 0 0 0 0.17279 0.00684 0 -0.58966 -0.17 -1.68431
ILE_59 -5.02904 0.33904 1.54295 0.02045 0 0 0 0 0 0 0 0 0 0 -0.05834 0.12549 0.72647 -0.18078 0.24 -2.27376
LEU_60 -5.22287 0.27263 1.76833 0.01531 0 0 0 0 0 0 0 0 0 0 -0.19452 0.2298 1.66069 -0.12588 -0.1 -1.69651
LEU_61 -4.26275 0.36756 1.59372 0.00669 0 0 0 0 0 0 0 0 0 0 -0.03706 0.04307 0.285 -0.00224 -0.1 -2.10603
VAL_62 -3.30193 0.17723 1.39669 0.01332 0 0 0 0 0 0 0 0 0 0 0.02315 0.03014 0.00914 -0.21541 0.29 -1.57767
TYR_63 -5.21335 0.17652 1.57224 0.02362 0 0 0 0 0 0 0 0 0 0 -0.06376 0.13379 0.66335 0.03354 0.51 -2.16406
GLN_64 -4.45673 0.20091 2.70443 0.0043 0 -0.34795 0 0 0 -0.34623 0 0 0 0 -0.01767 0.18388 1.29456 0.05555 -0.97 -1.69496
ILE_65 -5.65221 0.60372 1.44907 0.01726 0 0 0 0 0 0 0 0 0 0 -0.05696 0.12468 0.09153 -0.11734 0.24 -3.30024
GLU_66 -2.98684 0.09287 1.7068 0.00595 0 -0.02511 0 0 0 0 0 0 0 0 0.07712 0.15994 0.90645 0.11159 -0.81 -0.76124
ALA_67 -3.15542 0.44995 1.22291 0.00061 0.00497 0 0 0 0 0 0 0 0 0 0.0246 0.11214 0 -0.09034 0.16 -1.27058
PRO_68 -2.81081 0.35917 1.06798 0.00101 0.02363 0 0 0 0 0 0 0 0 0 -0.26999 0.00297 0.29188 -0.66644 0.02 -1.98061
ALA_69 -1.9591 0.18755 0.87909 0.00087 0 0 0 0 0 0 0 0 0 0 -0.28108 0.02174 0 -0.11142 0.16 -1.10235
ASP_70 -2.27463 0.35172 1.5676 0.00343 0 -0.21365 0 0 0 0 0 0 0 0 -0.2313 0.01511 0.45505 -0.05196 -0.67 -1.04862
ARG_71 -4.98821 0.28194 2.8293 0.01393 0 -0.53415 0 0 0 -1.00285 0 0 0 0 -0.02678 0.01774 2.42375 0.00215 -0.98 -1.96318
VAL_72 -3.48634 0.48776 1.38829 0.01626 0 0 0 0 0 0 0 0 0 0 0.06121 0.02152 0.02727 -0.13223 0.29 -1.32626
ASN_73 -3.20421 0.12069 2.14522 0.00412 0 -0.02038 0 0 0 0 0 0 0 0 -0.13766 0.00105 0.40117 -0.00596 -0.89 -1.58595
ASP_74 -5.22988 0.24948 3.5766 0.00219 0 -0.47334 0 0 0 -1.34661 0 0 0 0 -0.11947 0.16965 0.60965 -0.01717 -0.67 -3.2489
LEU_75 -5.30642 0.52879 1.3683 0.00877 0 0 0 0 0 0 0 0 0 0 -0.09989 3e-05 0.57815 -0.11394 -0.1 -3.1362
ALA_76 -3.85401 0.31201 1.8103 0.00084 0 0 0 0 0 0 0 0 0 0 -0.13291 0.01791 0 -0.15279 0.16 -1.83865
ARG_77 -4.88369 0.35352 3.17759 0.00992 0 -0.12406 0 0 0 -0.34376 0 0 0 0 -0.12645 0.03179 1.72257 -0.05898 -0.98 -1.22153
GLU_78 -3.99931 0.21393 2.01756 0.01235 0 -0.08004 0 0 0 0 0 0 0 0 -0.25774 0.10231 1.54356 -0.13272 -0.81 -1.39009
LEU_79 -5.46219 0.57279 1.22755 0.00678 0 0 0 0 0 0 0 0 0 0 -0.05486 0.02093 0.27472 -0.10368 -0.1 -3.61797
ARG_80 -4.0263 0.50837 2.32124 0.00743 0 -0.05253 0 0 -0.57166 0 0 0 0 0 -0.23174 0.07386 1.06676 -0.08213 -0.98 -1.96671
ILE_81 -2.56595 0.20111 1.36438 0.01871 0 0 0 0 0 0 0 0 0 0 0.09827 0.03982 0.17622 0.32778 0.24 -0.09965
LEU_82 -4.28875 0.58731 1.58592 0.00691 0 0 0 0 0 0 0 0 0 0 -0.2519 0.08138 0.37469 -0.08265 -0.1 -2.08709
ASP_83 -1.48294 0.12867 1.20915 0.0035 0 -0.08075 0 0 -0.74491 0 0 0 0 0 -0.14375 0.00036 0.29271 0.01048 -0.67 -1.47748
ALA_84 -2.58497 0.31098 1.16922 0.00127 0 0 0 0 0 0 0 0 0 0 -0.19592 0.28327 0 -0.01471 0.16 -0.87084
VAL_85 -4.61444 0.5399 1.75861 0.00869 0 0 0 0 0 0 0 0 0 0 -0.20186 7e-05 0.02432 -0.27179 0.29 -2.4665
ARG_86 -5.45866 0.20867 3.40868 0.01301 0 -0.49616 0 0 -0.74491 0 0 0 0 0 0.01421 0.08536 2.54251 -0.10916 -0.98 -1.51646
ARG_87 -5.31268 0.24121 3.83685 0.01 0 -0.67013 0 0 0 -1.27825 0 0 0 0 0.02285 0.00026 1.80293 -0.13138 -0.98 -2.45834
VAL_88 -3.80046 0.653 1.23815 0.00822 0 0 0 0 -0.57166 0 0 0 0 0 -0.14136 0.53269 0.1049 -0.35381 0.29 -2.04033
GLU_89 -3.37923 0.14637 2.38816 0.00757 0 -0.41964 0 0 0 -0.75616 0 0 0 0 0.2749 0.01419 0.80281 0.02975 -0.81 -1.70127
VAL_90 -2.84205 0.24668 0.33369 0.0101 0 0 0 0 0 0 0 0 0 0 -0.21127 0.03636 0.04244 -0.24249 0.29 -2.33654
THR_91 -2.78628 0.16948 1.77983 0.00427 0 -0.23069 0 0 0 0 0 0 0 0 -0.17931 0.05715 0.07484 -0.22833 -0.27 -1.60905
TYR_92 -3.67844 0.3282 1.29177 0.02577 0 0 0 0 0 0 0 0 0 0 -0.24616 0.04815 0.46309 -0.03947 0.51 -1.29708
ALA_93 -3.32968 0.34022 1.57797 0.00089 0 0 0 0 0 0 0 0 0 0 -0.24767 0.00269 0 0.05007 0.16 -1.44551
ALA_94 -1.01799 0.0494 0.76054 0.001 0 0 0 0 0 0 0 0 0 0 -0.19088 0.00096 0 -0.15551 0.16 -0.39248
ASP_p:CtermProteinFull_95 -1.13942 0.09346 1.03174 0.00409 0 0 0 0 0 0 0 0 0 0 0 0 0.72521 0 -0.67 0.04509
#END_POSE_ENERGIES_TABLE relaxpG1030pG1030_I26A_0002.pdb
