# Supplementary material for: Design and characterization of a protein fold switching network
Source: Nat Commun. 2023 Jan 26;14:431. doi: 10.1038/s41467-023-36065-3 (PMC9879998; doi:10.1038/s41467-023-36065-3)
Supplement: Supplementary file 4 — Source Data [file 41467_2023_36065_MOESM4_ESM.zip › source data/SI_data_relax_B1.pdb.txt]

ATOM      1  N   ALA A   1       6.582  18.060  35.137  1.00  0.00              
ATOM      2  CA  ALA A   1       6.422  19.441  34.691  1.00  0.00              
ATOM      3  C   ALA A   1       5.549  19.514  33.461  1.00  0.00              
ATOM      4  O   ALA A   1       5.879  18.887  32.438  1.00  0.00              
ATOM      5  CB  ALA A   1       7.827  20.023  34.460  1.00  0.00              
ATOM      6 1H   ALA A   1       7.494  17.651  35.182  1.00  0.00              
ATOM      7 2H   ALA A   1       6.280  17.792  36.052  1.00  0.00              
ATOM      8 3H   ALA A   1       6.137  17.318  34.636  1.00  0.00              
ATOM      9  HA  ALA A   1       5.911  20.004  35.472  1.00  0.00              
ATOM     10 1HB  ALA A   1       7.741  21.057  34.125  1.00  0.00              
ATOM     11 2HB  ALA A   1       8.393  19.989  35.391  1.00  0.00              
ATOM     12 3HB  ALA A   1       8.342  19.438  33.700  1.00  0.00              
ATOM     13  N   THR A   2       4.450  20.221  33.534  1.00  0.00              
ATOM     14  CA  THR A   2       3.530  20.370  32.413  1.00  0.00              
ATOM     15  C   THR A   2       3.867  21.627  31.669  1.00  0.00              
ATOM     16  O   THR A   2       3.943  22.710  32.252  1.00  0.00              
ATOM     17  CB  THR A   2       2.059  20.423  32.863  1.00  0.00              
ATOM     18  OG1 THR A   2       1.715  19.203  33.531  1.00  0.00              
ATOM     19  CG2 THR A   2       1.141  20.617  31.665  1.00  0.00              
ATOM     20  H   THR A   2       4.238  20.679  34.409  1.00  0.00              
ATOM     21  HA  THR A   2       3.646  19.530  31.727  1.00  0.00              
ATOM     22  HB  THR A   2       1.930  21.255  33.556  1.00  0.00              
ATOM     23  HG1 THR A   2       0.797  19.238  33.811  1.00  0.00              
ATOM     24 1HG2 THR A   2       0.106  20.653  32.004  1.00  0.00              
ATOM     25 2HG2 THR A   2       1.392  21.550  31.163  1.00  0.00              
ATOM     26 3HG2 THR A   2       1.269  19.786  30.973  1.00  0.00              
ATOM     27  N   PHE A   3       3.998  21.440  30.410  1.00  0.00              
ATOM     28  CA  PHE A   3       4.368  22.417  29.392  1.00  0.00              
ATOM     29  C   PHE A   3       3.260  22.595  28.383  1.00  0.00              
ATOM     30  O   PHE A   3       2.457  21.625  28.170  1.00  0.00              
ATOM     31  CB  PHE A   3       5.657  21.997  28.683  1.00  0.00              
ATOM     32  CG  PHE A   3       6.870  22.015  29.570  1.00  0.00              
ATOM     33  CD1 PHE A   3       7.268  20.873  30.248  1.00  0.00              
ATOM     34  CD2 PHE A   3       7.615  23.174  29.728  1.00  0.00              
ATOM     35  CE1 PHE A   3       8.383  20.888  31.064  1.00  0.00              
ATOM     36  CE2 PHE A   3       8.730  23.192  30.542  1.00  0.00              
ATOM     37  CZ  PHE A   3       9.115  22.047  31.211  1.00  0.00              
ATOM     38  H   PHE A   3       3.812  20.487  30.133  1.00  0.00              
ATOM     39  HA  PHE A   3       4.530  23.392  29.857  1.00  0.00              
ATOM     40 1HB  PHE A   3       5.563  20.980  28.304  1.00  0.00              
ATOM     41 2HB  PHE A   3       5.867  22.674  27.856  1.00  0.00              
ATOM     42  HD1 PHE A   3       6.690  19.955  30.131  1.00  0.00              
ATOM     43  HD2 PHE A   3       7.311  24.079  29.200  1.00  0.00              
ATOM     44  HE1 PHE A   3       8.685  19.983  31.591  1.00  0.00              
ATOM     45  HE2 PHE A   3       9.307  24.109  30.658  1.00  0.00              
ATOM     46  HZ  PHE A   3       9.993  22.060  31.855  1.00  0.00              
ATOM     47  N   LYS A   4       3.111  23.743  27.776  1.00  0.00              
ATOM     48  CA  LYS A   4       2.053  24.053  26.858  1.00  0.00              
ATOM     49  C   LYS A   4       2.640  24.518  25.537  1.00  0.00              
ATOM     50  O   LYS A   4       3.631  25.257  25.487  1.00  0.00              
ATOM     51  CB  LYS A   4       1.126  25.119  27.443  1.00  0.00              
ATOM     52  CG  LYS A   4      -0.046  25.495  26.546  1.00  0.00              
ATOM     53  CD  LYS A   4      -0.968  26.494  27.229  1.00  0.00              
ATOM     54  CE  LYS A   4      -2.228  26.735  26.411  1.00  0.00              
ATOM     55  NZ  LYS A   4      -3.197  27.610  27.126  1.00  0.00              
ATOM     56  H   LYS A   4       3.803  24.449  27.986  1.00  0.00              
ATOM     57  HA  LYS A   4       1.466  23.157  26.654  1.00  0.00              
ATOM     58 1HB  LYS A   4       0.749  24.729  28.389  1.00  0.00              
ATOM     59 2HB  LYS A   4       1.734  26.004  27.633  1.00  0.00              
ATOM     60 1HG  LYS A   4       0.347  25.931  25.627  1.00  0.00              
ATOM     61 2HG  LYS A   4      -0.604  24.590  26.308  1.00  0.00              
ATOM     62 1HD  LYS A   4      -1.240  26.101  28.210  1.00  0.00              
ATOM     63 2HD  LYS A   4      -0.430  27.434  27.353  1.00  0.00              
ATOM     64 1HE  LYS A   4      -1.940  27.205  25.472  1.00  0.00              
ATOM     65 2HE  LYS A   4      -2.692  25.771  26.207  1.00  0.00              
ATOM     66 1HZ  LYS A   4      -4.016  27.744  26.551  1.00  0.00              
ATOM     67 2HZ  LYS A   4      -3.465  27.174  27.998  1.00  0.00              
ATOM     68 3HZ  LYS A   4      -2.767  28.504  27.315  1.00  0.00              
ATOM     69  N   LEU A   5       1.952  24.152  24.458  1.00  0.00              
ATOM     70  CA  LEU A   5       2.287  24.580  23.119  1.00  0.00              
ATOM     71  C   LEU A   5       1.020  25.287  22.515  1.00  0.00              
ATOM     72  O   LEU A   5      -0.095  24.781  22.630  1.00  0.00              
ATOM     73  CB  LEU A   5       2.738  23.383  22.273  1.00  0.00              
ATOM     74  CG  LEU A   5       2.923  23.672  20.778  1.00  0.00              
ATOM     75  CD1 LEU A   5       4.041  24.687  20.577  1.00  0.00              
ATOM     76  CD2 LEU A   5       3.232  22.377  20.043  1.00  0.00              
ATOM     77  H   LEU A   5       1.158  23.543  24.596  1.00  0.00              
ATOM     78  HA  LEU A   5       3.097  25.307  23.159  1.00  0.00              
ATOM     79 1HB  LEU A   5       3.704  23.191  22.739  1.00  0.00              
ATOM     80 2HB  LEU A   5       2.088  22.519  22.416  1.00  0.00              
ATOM     81  HG  LEU A   5       1.972  24.051  20.402  1.00  0.00              
ATOM     82 1HD1 LEU A   5       4.164  24.886  19.513  1.00  0.00              
ATOM     83 2HD1 LEU A   5       3.788  25.614  21.092  1.00  0.00              
ATOM     84 3HD1 LEU A   5       4.970  24.288  20.981  1.00  0.00              
ATOM     85 1HD2 LEU A   5       3.362  22.584  18.980  1.00  0.00              
ATOM     86 2HD2 LEU A   5       4.148  21.940  20.443  1.00  0.00              
ATOM     87 3HD2 LEU A   5       2.408  21.676  20.177  1.00  0.00              
ATOM     88  N   VAL A   6       1.220  26.482  21.989  1.00  0.00              
ATOM     89  CA  VAL A   6       0.162  27.183  21.267  1.00  0.00              
ATOM     90  C   VAL A   6       0.484  27.275  19.794  1.00  0.00              
ATOM     91  O   VAL A   6       1.658  27.542  19.492  1.00  0.00              
ATOM     92  CB  VAL A   6      -0.064  28.602  21.819  1.00  0.00              
ATOM     93  CG1 VAL A   6      -1.155  29.313  21.031  1.00  0.00              
ATOM     94  CG2 VAL A   6      -0.425  28.549  23.296  1.00  0.00              
ATOM     95  H   VAL A   6       2.124  26.921  22.087  1.00  0.00              
ATOM     96  HA  VAL A   6      -0.777  26.630  21.303  1.00  0.00              
ATOM     97  HB  VAL A   6       0.866  29.165  21.741  1.00  0.00              
ATOM     98 1HG1 VAL A   6      -1.301  30.315  21.435  1.00  0.00              
ATOM     99 2HG1 VAL A   6      -0.860  29.383  19.984  1.00  0.00              
ATOM    100 3HG1 VAL A   6      -2.085  28.751  21.110  1.00  0.00              
ATOM    101 1HG2 VAL A   6      -0.581  29.560  23.670  1.00  0.00              
ATOM    102 2HG2 VAL A   6      -1.339  27.969  23.425  1.00  0.00              
ATOM    103 3HG2 VAL A   6       0.386  28.078  23.852  1.00  0.00              
ATOM    104  N   LEU A   7      -0.395  26.856  18.945  1.00  0.00              
ATOM    105  CA  LEU A   7      -0.199  26.879  17.504  1.00  0.00              
ATOM    106  C   LEU A   7      -0.948  28.070  16.935  1.00  0.00              
ATOM    107  O   LEU A   7      -2.129  28.322  17.246  1.00  0.00              
ATOM    108  CB  LEU A   7      -0.679  25.571  16.862  1.00  0.00              
ATOM    109  CG  LEU A   7      -0.031  24.296  17.416  1.00  0.00              
ATOM    110  CD1 LEU A   7      -0.623  23.070  16.734  1.00  0.00              
ATOM    111  CD2 LEU A   7       1.475  24.356  17.203  1.00  0.00              
ATOM    112  H   LEU A   7      -1.261  26.494  19.319  1.00  0.00              
ATOM    113  HA  LEU A   7       0.859  27.006  17.281  1.00  0.00              
ATOM    114 1HB  LEU A   7      -1.729  25.609  17.146  1.00  0.00              
ATOM    115 2HB  LEU A   7      -0.595  25.599  15.776  1.00  0.00              
ATOM    116  HG  LEU A   7      -0.215  24.279  18.491  1.00  0.00              
ATOM    117 1HD1 LEU A   7      -0.157  22.169  17.134  1.00  0.00              
ATOM    118 2HD1 LEU A   7      -1.697  23.034  16.920  1.00  0.00              
ATOM    119 3HD1 LEU A   7      -0.441  23.127  15.662  1.00  0.00              
ATOM    120 1HD2 LEU A   7       1.934  23.450  17.598  1.00  0.00              
ATOM    121 2HD2 LEU A   7       1.689  24.438  16.137  1.00  0.00              
ATOM    122 3HD2 LEU A   7       1.881  25.224  17.722  1.00  0.00              
ATOM    123  N   ASN A   8      -0.251  28.877  16.192  1.00  0.00              
ATOM    124  CA  ASN A   8      -0.934  29.940  15.518  1.00  0.00              
ATOM    125  C   ASN A   8      -0.533  29.844  14.044  1.00  0.00              
ATOM    126  O   ASN A   8       0.217  30.672  13.550  1.00  0.00              
ATOM    127  CB  ASN A   8      -0.608  31.301  16.105  1.00  0.00              
ATOM    128  CG  ASN A   8      -1.023  31.454  17.543  1.00  0.00              
ATOM    129  OD1 ASN A   8      -2.214  31.557  17.859  1.00  0.00              
ATOM    130  ND2 ASN A   8      -0.045  31.554  18.405  1.00  0.00              
ATOM    131  H   ASN A   8       0.748  28.782  16.074  1.00  0.00              
ATOM    132  HA  ASN A   8      -2.012  29.804  15.608  1.00  0.00              
ATOM    133 1HB  ASN A   8       0.378  31.747  15.967  1.00  0.00              
ATOM    134 2HB  ASN A   8      -1.332  31.818  15.474  1.00  0.00              
ATOM    135 1HD2 ASN A   8      -0.247  31.659  19.380  1.00  0.00              
ATOM    136 2HD2 ASN A   8       0.904  31.528  18.091  1.00  0.00              
ATOM    137  N   GLY A   9      -0.836  28.698  13.437  1.00  0.00              
ATOM    138  CA  GLY A   9      -0.450  28.434  12.077  1.00  0.00              
ATOM    139  C   GLY A   9      -1.360  29.157  11.081  1.00  0.00              
ATOM    140  O   GLY A   9      -2.363  29.736  11.468  1.00  0.00              
ATOM    141  H   GLY A   9      -1.352  27.996  13.947  1.00  0.00              
ATOM    142 1HA  GLY A   9       0.575  28.772  11.926  1.00  0.00              
ATOM    143 2HA  GLY A   9      -0.509  27.362  11.892  1.00  0.00              
ATOM    144  N   LYS A  10      -1.021  29.123   9.798  1.00  0.00              
ATOM    145  CA  LYS A  10      -1.857  29.774   8.775  1.00  0.00              
ATOM    146  C   LYS A  10      -3.104  28.939   8.544  1.00  0.00              
ATOM    147  O   LYS A  10      -4.199  29.492   8.343  1.00  0.00              
ATOM    148  CB  LYS A  10      -1.090  29.958   7.462  1.00  0.00              
ATOM    149  CG  LYS A  10       0.027  30.992   7.526  1.00  0.00              
ATOM    150  CD  LYS A  10       0.751  31.105   6.192  1.00  0.00              
ATOM    151  CE  LYS A  10       1.898  32.103   6.269  1.00  0.00              
ATOM    152  NZ  LYS A  10       2.630  32.207   4.978  1.00  0.00              
ATOM    153  H   LYS A  10      -0.177  28.646   9.514  1.00  0.00              
ATOM    154  HA  LYS A  10      -2.171  30.758   9.126  1.00  0.00              
ATOM    155 1HB  LYS A  10      -0.671  28.986   7.199  1.00  0.00              
ATOM    156 2HB  LYS A  10      -1.817  30.256   6.707  1.00  0.00              
ATOM    157 1HG  LYS A  10      -0.408  31.957   7.788  1.00  0.00              
ATOM    158 2HG  LYS A  10       0.734  30.691   8.299  1.00  0.00              
ATOM    159 1HD  LYS A  10       1.142  30.122   5.924  1.00  0.00              
ATOM    160 2HD  LYS A  10       0.038  31.430   5.436  1.00  0.00              
ATOM    161 1HE  LYS A  10       1.486  33.077   6.532  1.00  0.00              
ATOM    162 2HE  LYS A  10       2.583  31.776   7.050  1.00  0.00              
ATOM    163 1HZ  LYS A  10       3.381  32.877   5.070  1.00  0.00              
ATOM    164 2HZ  LYS A  10       3.013  31.305   4.733  1.00  0.00              
ATOM    165 3HZ  LYS A  10       1.995  32.511   4.254  1.00  0.00              
ATOM    166  N   THR A  11      -2.909  27.617   8.644  1.00  0.00              
ATOM    167  CA  THR A  11      -3.944  26.587   8.503  1.00  0.00              
ATOM    168  C   THR A  11      -4.296  25.743   9.743  1.00  0.00              
ATOM    169  O   THR A  11      -5.288  25.061   9.713  1.00  0.00              
ATOM    170  CB  THR A  11      -3.550  25.613   7.378  1.00  0.00              
ATOM    171  OG1 THR A  11      -2.313  24.970   7.711  1.00  0.00              
ATOM    172  CG2 THR A  11      -3.392  26.355   6.060  1.00  0.00              
ATOM    173  H   THR A  11      -1.958  27.335   8.833  1.00  0.00              
ATOM    174  HA  THR A  11      -4.900  27.055   8.265  1.00  0.00              
ATOM    175  HB  THR A  11      -4.327  24.855   7.277  1.00  0.00              
ATOM    176  HG1 THR A  11      -2.069  24.362   7.009  1.00  0.00              
ATOM    177 1HG2 THR A  11      -3.114  25.650   5.278  1.00  0.00              
ATOM    178 2HG2 THR A  11      -4.335  26.836   5.799  1.00  0.00              
ATOM    179 3HG2 THR A  11      -2.615  27.113   6.161  1.00  0.00              
ATOM    180  N   LEU A  12      -3.465  25.758  10.791  1.00  0.00              
ATOM    181  CA  LEU A  12      -3.752  24.998  11.993  1.00  0.00              
ATOM    182  C   LEU A  12      -3.436  25.885  13.199  1.00  0.00              
ATOM    183  O   LEU A  12      -2.293  26.267  13.418  1.00  0.00              
ATOM    184  CB  LEU A  12      -2.939  23.698  12.026  1.00  0.00              
ATOM    185  CG  LEU A  12      -3.126  22.843  13.286  1.00  0.00              
ATOM    186  CD1 LEU A  12      -4.574  22.384  13.395  1.00  0.00              
ATOM    187  CD2 LEU A  12      -2.184  21.650  13.236  1.00  0.00              
ATOM    188  H   LEU A  12      -2.619  26.308  10.747  1.00  0.00              
ATOM    189  HA  LEU A  12      -4.812  24.745  12.021  1.00  0.00              
ATOM    190 1HB  LEU A  12      -3.374  23.194  11.165  1.00  0.00              
ATOM    191 2HB  LEU A  12      -1.880  23.880  11.844  1.00  0.00              
ATOM    192  HG  LEU A  12      -2.840  23.458  14.140  1.00  0.00              
ATOM    193 1HD1 LEU A  12      -4.697  21.777  14.292  1.00  0.00              
ATOM    194 2HD1 LEU A  12      -5.228  23.253  13.453  1.00  0.00              
ATOM    195 3HD1 LEU A  12      -4.834  21.791  12.518  1.00  0.00              
ATOM    196 1HD2 LEU A  12      -2.318  21.043  14.132  1.00  0.00              
ATOM    197 2HD2 LEU A  12      -2.404  21.048  12.354  1.00  0.00              
ATOM    198 3HD2 LEU A  12      -1.153  22.001  13.187  1.00  0.00              
ATOM    199  N   LYS A  13      -4.473  26.221  13.960  1.00  0.00              
ATOM    200  CA  LYS A  13      -4.386  27.005  15.193  1.00  0.00              
ATOM    201  C   LYS A  13      -4.964  26.213  16.391  1.00  0.00              
ATOM    202  O   LYS A  13      -5.843  25.400  16.202  1.00  0.00              
ATOM    203  CB  LYS A  13      -5.120  28.337  15.028  1.00  0.00              
ATOM    204  CG  LYS A  13      -4.518  29.260  13.977  1.00  0.00              
ATOM    205  CD  LYS A  13      -5.227  30.606  13.952  1.00  0.00              
ATOM    206  CE  LYS A  13      -4.601  31.544  12.930  1.00  0.00              
ATOM    207  NZ  LYS A  13      -5.272  32.872  12.908  1.00  0.00              
ATOM    208  H   LYS A  13      -5.377  25.901  13.643  1.00  0.00              
ATOM    209  HA  LYS A  13      -3.341  27.209  15.428  1.00  0.00              
ATOM    210 1HB  LYS A  13      -6.150  28.103  14.758  1.00  0.00              
ATOM    211 2HB  LYS A  13      -5.104  28.833  15.998  1.00  0.00              
ATOM    212 1HG  LYS A  13      -3.463  29.408  14.209  1.00  0.00              
ATOM    213 2HG  LYS A  13      -4.611  28.783  13.002  1.00  0.00              
ATOM    214 1HD  LYS A  13      -6.276  30.442  13.702  1.00  0.00              
ATOM    215 2HD  LYS A  13      -5.157  31.054  14.944  1.00  0.00              
ATOM    216 1HE  LYS A  13      -3.550  31.673  13.183  1.00  0.00              
ATOM    217 2HE  LYS A  13      -4.683  31.080  11.947  1.00  0.00              
ATOM    218 1HZ  LYS A  13      -4.829  33.462  12.218  1.00  0.00              
ATOM    219 2HZ  LYS A  13      -6.248  32.753  12.672  1.00  0.00              
ATOM    220 3HZ  LYS A  13      -5.196  33.302  13.819  1.00  0.00              
ATOM    221  N   GLY A  14      -4.516  26.507  17.608  1.00  0.00              
ATOM    222  CA  GLY A  14      -5.008  25.818  18.792  1.00  0.00              
ATOM    223  C   GLY A  14      -3.992  25.741  19.938  1.00  0.00              
ATOM    224  O   GLY A  14      -3.005  26.471  19.910  1.00  0.00              
ATOM    225  H   GLY A  14      -3.816  27.228  17.714  1.00  0.00              
ATOM    226 1HA  GLY A  14      -5.888  26.339  19.167  1.00  0.00              
ATOM    227 2HA  GLY A  14      -5.278  24.798  18.523  1.00  0.00              
ATOM    228  N   GLU A  15      -4.247  24.901  20.955  1.00  0.00              
ATOM    229  CA  GLU A  15      -3.404  24.749  22.158  1.00  0.00              
ATOM    230  C   GLU A  15      -3.420  23.337  22.572  1.00  0.00              
ATOM    231  O   GLU A  15      -4.443  22.683  22.386  1.00  0.00              
ATOM    232  CB  GLU A  15      -3.883  25.631  23.313  1.00  0.00              
ATOM    233  CG  GLU A  15      -5.269  25.283  23.837  1.00  0.00              
ATOM    234  CD  GLU A  15      -5.746  26.299  24.837  1.00  0.00              
ATOM    235  OE1 GLU A  15      -5.066  27.278  25.031  1.00  0.00              
ATOM    236  OE2 GLU A  15      -6.842  26.155  25.325  1.00  0.00              
ATOM    237  H   GLU A  15      -5.084  24.342  20.868  1.00  0.00              
ATOM    238  HA  GLU A  15      -2.377  25.030  21.926  1.00  0.00              
ATOM    239 1HB  GLU A  15      -3.154  25.525  24.117  1.00  0.00              
ATOM    240 2HB  GLU A  15      -3.880  26.659  22.952  1.00  0.00              
ATOM    241 1HG  GLU A  15      -6.015  25.171  23.051  1.00  0.00              
ATOM    242 2HG  GLU A  15      -5.122  24.326  24.335  1.00  0.00              
ATOM    243  N   THR A  16      -2.302  22.875  23.150  1.00  0.00              
ATOM    244  CA  THR A  16      -2.152  21.495  23.662  1.00  0.00              
ATOM    245  C   THR A  16      -1.159  21.513  24.797  1.00  0.00              
ATOM    246  O   THR A  16      -0.287  22.395  24.885  1.00  0.00              
ATOM    247  CB  THR A  16      -1.671  20.507  22.583  1.00  0.00              
ATOM    248  OG1 THR A  16      -1.681  19.175  23.112  1.00  0.00              
ATOM    249  CG2 THR A  16      -0.263  20.857  22.128  1.00  0.00              
ATOM    250  H   THR A  16      -1.528  23.517  23.232  1.00  0.00              
ATOM    251  HA  THR A  16      -3.109  21.136  24.045  1.00  0.00              
ATOM    252  HB  THR A  16      -2.349  20.555  21.731  1.00  0.00              
ATOM    253  HG1 THR A  16      -1.382  18.560  22.437  1.00  0.00              
ATOM    254 1HG2 THR A  16       0.059  20.148  21.366  1.00  0.00              
ATOM    255 2HG2 THR A  16      -0.254  21.865  21.715  1.00  0.00              
ATOM    256 3HG2 THR A  16       0.416  20.808  22.979  1.00  0.00              
ATOM    257  N   THR A  17      -1.256  20.527  25.667  1.00  0.00              
ATOM    258  CA  THR A  17      -0.294  20.493  26.744  1.00  0.00              
ATOM    259  C   THR A  17       0.267  19.101  26.817  1.00  0.00              
ATOM    260  O   THR A  17      -0.268  18.168  26.231  1.00  0.00              
ATOM    261  CB  THR A  17      -0.913  20.880  28.100  1.00  0.00              
ATOM    262  OG1 THR A  17      -1.936  19.938  28.447  1.00  0.00              
ATOM    263  CG2 THR A  17      -1.515  22.275  28.033  1.00  0.00              
ATOM    264  H   THR A  17      -1.961  19.806  25.615  1.00  0.00              
ATOM    265  HA  THR A  17       0.521  21.186  26.531  1.00  0.00              
ATOM    266  HB  THR A  17      -0.135  20.857  28.863  1.00  0.00              
ATOM    267  HG1 THR A  17      -2.320  20.180  29.293  1.00  0.00              
ATOM    268 1HG2 THR A  17      -1.947  22.530  29.001  1.00  0.00              
ATOM    269 2HG2 THR A  17      -0.737  22.995  27.780  1.00  0.00              
ATOM    270 3HG2 THR A  17      -2.293  22.298  27.271  1.00  0.00              
ATOM    271  N   THR A  18       1.418  18.982  27.436  1.00  0.00              
ATOM    272  CA  THR A  18       2.032  17.689  27.656  1.00  0.00              
ATOM    273  C   THR A  18       3.031  17.849  28.811  1.00  0.00              
ATOM    274  O   THR A  18       3.012  18.840  29.516  1.00  0.00              
ATOM    275  CB  THR A  18       2.747  17.159  26.399  1.00  0.00              
ATOM    276  OG1 THR A  18       3.098  15.783  26.591  1.00  0.00              
ATOM    277  CG2 THR A  18       4.006  17.966  26.121  1.00  0.00              
ATOM    278  H   THR A  18       1.888  19.813  27.766  1.00  0.00              
ATOM    279  HA  THR A  18       1.272  16.965  27.950  1.00  0.00              
ATOM    280  HB  THR A  18       2.071  17.237  25.548  1.00  0.00              
ATOM    281  HG1 THR A  18       3.543  15.455  25.805  1.00  0.00              
ATOM    282 1HG2 THR A  18       4.496  17.577  25.229  1.00  0.00              
ATOM    283 2HG2 THR A  18       3.740  19.012  25.964  1.00  0.00              
ATOM    284 3HG2 THR A  18       4.682  17.888  26.971  1.00  0.00              
ATOM    285  N   GLU A  19       3.697  16.764  29.139  1.00  0.00              
ATOM    286  CA  GLU A  19       4.685  16.776  30.215  1.00  0.00              
ATOM    287  C   GLU A  19       6.074  16.533  29.676  1.00  0.00              
ATOM    288  O   GLU A  19       6.151  15.863  28.633  1.00  0.00              
ATOM    289  CB  GLU A  19       4.346  15.725  31.274  1.00  0.00              
ATOM    290  CG  GLU A  19       3.049  15.984  32.027  1.00  0.00              
ATOM    291  CD  GLU A  19       2.802  14.932  33.072  1.00  0.00              
ATOM    292  OE1 GLU A  19       3.587  14.019  33.164  1.00  0.00              
ATOM    293  OE2 GLU A  19       1.894  15.100  33.851  1.00  0.00              
ATOM    294  H   GLU A  19       3.524  15.904  28.640  1.00  0.00              
ATOM    295  HA  GLU A  19       4.699  17.755  30.694  1.00  0.00              
ATOM    296 1HB  GLU A  19       4.281  14.765  30.761  1.00  0.00              
ATOM    297 2HB  GLU A  19       5.176  15.705  31.980  1.00  0.00              
ATOM    298 1HG  GLU A  19       3.006  16.971  32.488  1.00  0.00              
ATOM    299 2HG  GLU A  19       2.286  15.914  31.253  1.00  0.00              
ATOM    300  N   ALA A  20       7.037  17.084  30.295  1.00  0.00              
ATOM    301  CA  ALA A  20       8.408  16.896  29.837  1.00  0.00              
ATOM    302  C   ALA A  20       9.300  17.078  31.048  1.00  0.00              
ATOM    303  O   ALA A  20       8.854  17.518  32.118  1.00  0.00              
ATOM    304  CB  ALA A  20       8.786  17.875  28.728  1.00  0.00              
ATOM    305  H   ALA A  20       6.864  17.657  31.109  1.00  0.00              
ATOM    306  HA  ALA A  20       8.507  15.887  29.436  1.00  0.00              
ATOM    307 1HB  ALA A  20       9.815  17.694  28.420  1.00  0.00              
ATOM    308 2HB  ALA A  20       8.122  17.732  27.874  1.00  0.00              
ATOM    309 3HB  ALA A  20       8.691  18.895  29.096  1.00  0.00              
ATOM    310  N   VAL A  21      10.553  16.682  30.895  1.00  0.00              
ATOM    311  CA  VAL A  21      11.516  16.785  31.980  1.00  0.00              
ATOM    312  C   VAL A  21      11.888  18.246  32.176  1.00  0.00              
ATOM    313  O   VAL A  21      11.811  18.747  33.296  1.00  0.00              
ATOM    314  CB  VAL A  21      12.787  15.959  31.707  1.00  0.00              
ATOM    315  CG1 VAL A  21      13.835  16.226  32.777  1.00  0.00              
ATOM    316  CG2 VAL A  21      12.457  14.475  31.646  1.00  0.00              
ATOM    317  H   VAL A  21      10.850  16.301  30.007  1.00  0.00              
ATOM    318  HA  VAL A  21      11.087  16.448  32.925  1.00  0.00              
ATOM    319  HB  VAL A  21      13.186  16.235  30.731  1.00  0.00              
ATOM    320 1HG1 VAL A  21      14.727  15.634  32.569  1.00  0.00              
ATOM    321 2HG1 VAL A  21      14.095  17.284  32.777  1.00  0.00              
ATOM    322 3HG1 VAL A  21      13.438  15.949  33.753  1.00  0.00              
ATOM    323 1HG2 VAL A  21      13.366  13.907  31.452  1.00  0.00              
ATOM    324 2HG2 VAL A  21      12.027  14.160  32.597  1.00  0.00              
ATOM    325 3HG2 VAL A  21      11.739  14.295  30.845  1.00  0.00              
ATOM    326  N   ASP A  22      12.219  18.952  31.082  1.00  0.00              
ATOM    327  CA  ASP A  22      12.560  20.358  31.179  1.00  0.00              
ATOM    328  C   ASP A  22      12.178  21.161  29.943  1.00  0.00              
ATOM    329  O   ASP A  22      11.622  20.630  29.007  1.00  0.00              
ATOM    330  CB  ASP A  22      14.057  20.509  31.452  1.00  0.00              
ATOM    331  CG  ASP A  22      14.955  19.983  30.338  1.00  0.00              
ATOM    332  OD1 ASP A  22      14.443  19.665  29.290  1.00  0.00              
ATOM    333  OD2 ASP A  22      16.151  20.054  30.485  1.00  0.00              
ATOM    334  H   ASP A  22      12.235  18.505  30.176  1.00  0.00              
ATOM    335  HA  ASP A  22      12.002  20.816  31.996  1.00  0.00              
ATOM    336 1HB  ASP A  22      14.352  21.528  31.705  1.00  0.00              
ATOM    337 2HB  ASP A  22      14.158  19.872  32.330  1.00  0.00              
ATOM    338  N   ALA A  23      12.610  22.407  29.898  1.00  0.00              
ATOM    339  CA  ALA A  23      12.302  23.260  28.781  1.00  0.00              
ATOM    340  C   ALA A  23      12.875  22.873  27.451  1.00  0.00              
ATOM    341  O   ALA A  23      12.169  22.933  26.489  1.00  0.00              
ATOM    342  CB  ALA A  23      12.598  24.719  29.093  1.00  0.00              
ATOM    343  H   ALA A  23      13.164  22.774  30.659  1.00  0.00              
ATOM    344  HA  ALA A  23      11.239  23.171  28.555  1.00  0.00              
ATOM    345 1HB  ALA A  23      12.354  25.333  28.227  1.00  0.00              
ATOM    346 2HB  ALA A  23      11.997  25.039  29.944  1.00  0.00              
ATOM    347 3HB  ALA A  23      13.655  24.832  29.331  1.00  0.00              
ATOM    348  N   ALA A  24      14.111  22.400  27.388  1.00  0.00              
ATOM    349  CA  ALA A  24      14.678  21.949  26.116  1.00  0.00              
ATOM    350  C   ALA A  24      13.972  20.691  25.636  1.00  0.00              
ATOM    351  O   ALA A  24      13.755  20.467  24.431  1.00  0.00              
ATOM    352  CB  ALA A  24      16.175  21.662  26.280  1.00  0.00              
ATOM    353  H   ALA A  24      14.675  22.347  28.223  1.00  0.00              
ATOM    354  HA  ALA A  24      14.551  22.740  25.377  1.00  0.00              
ATOM    355 1HB  ALA A  24      16.586  21.328  25.327  1.00  0.00              
ATOM    356 2HB  ALA A  24      16.688  22.571  26.597  1.00  0.00              
ATOM    357 3HB  ALA A  24      16.316  20.884  27.028  1.00  0.00              
ATOM    358  N   THR A  25      13.625  19.829  26.571  1.00  0.00              
ATOM    359  CA  THR A  25      12.910  18.634  26.170  1.00  0.00              
ATOM    360  C   THR A  25      11.561  19.028  25.613  1.00  0.00              
ATOM    361  O   THR A  25      11.101  18.438  24.620  1.00  0.00              
ATOM    362  CB  THR A  25      12.719  17.652  27.340  1.00  0.00              
ATOM    363  OG1 THR A  25      13.999  17.250  27.845  1.00  0.00              
ATOM    364  CG2 THR A  25      11.950  16.421  26.883  1.00  0.00              
ATOM    365  H   THR A  25      13.837  19.972  27.548  1.00  0.00              
ATOM    366  HA  THR A  25      13.461  18.122  25.380  1.00  0.00              
ATOM    367  HB  THR A  25      12.165  18.151  28.135  1.00  0.00              
ATOM    368  HG1 THR A  25      14.359  17.951  28.394  1.00  0.00              
ATOM    369 1HG2 THR A  25      11.823  15.739  27.724  1.00  0.00              
ATOM    370 2HG2 THR A  25      10.972  16.722  26.510  1.00  0.00              
ATOM    371 3HG2 THR A  25      12.503  15.921  26.090  1.00  0.00              
ATOM    372  N   ALA A  26      10.905  19.992  26.261  1.00  0.00              
ATOM    373  CA  ALA A  26       9.609  20.467  25.772  1.00  0.00              
ATOM    374  C   ALA A  26       9.729  21.164  24.375  1.00  0.00              
ATOM    375  O   ALA A  26       8.896  20.960  23.483  1.00  0.00              
ATOM    376  CB  ALA A  26       8.946  21.366  26.791  1.00  0.00              
ATOM    377  H   ALA A  26      11.297  20.404  27.096  1.00  0.00              
ATOM    378  HA  ALA A  26       8.963  19.605  25.602  1.00  0.00              
ATOM    379 1HB  ALA A  26       7.985  21.705  26.404  1.00  0.00              
ATOM    380 2HB  ALA A  26       8.790  20.814  27.717  1.00  0.00              
ATOM    381 3HB  ALA A  26       9.583  22.227  26.984  1.00  0.00              
ATOM    382  N   LEU A  27      10.802  21.907  24.177  1.00  0.00              
ATOM    383  CA  LEU A  27      11.096  22.634  22.944  1.00  0.00              
ATOM    384  C   LEU A  27      11.250  21.686  21.781  1.00  0.00              
ATOM    385  O   LEU A  27      10.671  21.831  20.740  1.00  0.00              
ATOM    386  CB  LEU A  27      12.364  23.481  23.108  1.00  0.00              
ATOM    387  CG  LEU A  27      12.768  24.298  21.873  1.00  0.00              
ATOM    388  CD1 LEU A  27      11.661  25.279  21.512  1.00  0.00              
ATOM    389  CD2 LEU A  27      14.070  25.033  22.153  1.00  0.00              
ATOM    390  H   LEU A  27      11.454  21.964  24.948  1.00  0.00              
ATOM    391  HA  LEU A  27      10.264  23.294  22.702  1.00  0.00              
ATOM    392 1HB  LEU A  27      12.032  24.146  23.903  1.00  0.00              
ATOM    393 2HB  LEU A  27      13.205  22.884  23.461  1.00  0.00              
ATOM    394  HG  LEU A  27      12.951  23.591  21.063  1.00  0.00              
ATOM    395 1HD1 LEU A  27      11.956  25.854  20.634  1.00  0.00              
ATOM    396 2HD1 LEU A  27      10.745  24.729  21.293  1.00  0.00              
ATOM    397 3HD1 LEU A  27      11.487  25.956  22.347  1.00  0.00              
ATOM    398 1HD2 LEU A  27      14.356  25.613  21.275  1.00  0.00              
ATOM    399 2HD2 LEU A  27      13.934  25.703  23.003  1.00  0.00              
ATOM    400 3HD2 LEU A  27      14.854  24.312  22.382  1.00  0.00              
ATOM    401  N   LYS A  28      12.032  20.634  22.014  1.00  0.00              
ATOM    402  CA  LYS A  28      12.346  19.611  21.015  1.00  0.00              
ATOM    403  C   LYS A  28      11.094  18.834  20.666  1.00  0.00              
ATOM    404  O   LYS A  28      10.839  18.527  19.498  1.00  0.00              
ATOM    405  CB  LYS A  28      13.433  18.662  21.521  1.00  0.00              
ATOM    406  CG  LYS A  28      14.817  19.292  21.628  1.00  0.00              
ATOM    407  CD  LYS A  28      15.827  18.313  22.205  1.00  0.00              
ATOM    408  CE  LYS A  28      17.191  18.966  22.385  1.00  0.00              
ATOM    409  NZ  LYS A  28      18.185  18.025  22.970  1.00  0.00              
ATOM    410  H   LYS A  28      12.424  20.553  22.941  1.00  0.00              
ATOM    411  HA  LYS A  28      12.704  20.086  20.101  1.00  0.00              
ATOM    412 1HB  LYS A  28      13.118  18.310  22.503  1.00  0.00              
ATOM    413 2HB  LYS A  28      13.471  17.821  20.829  1.00  0.00              
ATOM    414 1HG  LYS A  28      15.135  19.598  20.631  1.00  0.00              
ATOM    415 2HG  LYS A  28      14.750  20.168  22.272  1.00  0.00              
ATOM    416 1HD  LYS A  28      15.460  17.964  23.171  1.00  0.00              
ATOM    417 2HD  LYS A  28      15.918  17.466  21.525  1.00  0.00              
ATOM    418 1HE  LYS A  28      17.540  19.303  21.411  1.00  0.00              
ATOM    419 2HE  LYS A  28      17.073  19.824  23.046  1.00  0.00              
ATOM    420 1HZ  LYS A  28      19.073  18.495  23.074  1.00  0.00              
ATOM    421 2HZ  LYS A  28      17.862  17.712  23.875  1.00  0.00              
ATOM    422 3HZ  LYS A  28      18.295  17.229  22.359  1.00  0.00              
ATOM    423  N   ASN A  29      10.356  18.405  21.702  1.00  0.00              
ATOM    424  CA  ASN A  29       9.149  17.660  21.353  1.00  0.00              
ATOM    425  C   ASN A  29       8.112  18.570  20.735  1.00  0.00              
ATOM    426  O   ASN A  29       7.349  18.071  19.869  1.00  0.00              
ATOM    427  CB  ASN A  29       8.562  16.945  22.557  1.00  0.00              
ATOM    428  CG  ASN A  29       9.360  15.749  22.997  1.00  0.00              
ATOM    429  OD1 ASN A  29      10.145  15.184  22.228  1.00  0.00              
ATOM    430  ND2 ASN A  29       9.101  15.311  24.203  1.00  0.00              
ATOM    431  H   ASN A  29      10.574  18.559  22.675  1.00  0.00              
ATOM    432  HA  ASN A  29       9.384  16.902  20.605  1.00  0.00              
ATOM    433 1HB  ASN A  29       8.240  17.504  23.436  1.00  0.00              
ATOM    434 2HB  ASN A  29       7.688  16.600  22.005  1.00  0.00              
ATOM    435 1HD2 ASN A  29       9.595  14.519  24.563  1.00  0.00              
ATOM    436 2HD2 ASN A  29       8.412  15.769  24.764  1.00  0.00              
ATOM    437  N   PHE A  30       7.997  19.862  21.081  1.00  0.00              
ATOM    438  CA  PHE A  30       7.010  20.764  20.451  1.00  0.00              
ATOM    439  C   PHE A  30       7.405  21.099  19.008  1.00  0.00              
ATOM    440  O   PHE A  30       6.561  21.197  18.126  1.00  0.00              
ATOM    441  CB  PHE A  30       6.862  22.052  21.265  1.00  0.00              
ATOM    442  CG  PHE A  30       6.138  21.866  22.567  1.00  0.00              
ATOM    443  CD1 PHE A  30       5.226  20.833  22.730  1.00  0.00              
ATOM    444  CD2 PHE A  30       6.365  22.723  23.633  1.00  0.00              
ATOM    445  CE1 PHE A  30       4.559  20.661  23.928  1.00  0.00              
ATOM    446  CE2 PHE A  30       5.701  22.553  24.832  1.00  0.00              
ATOM    447  CZ  PHE A  30       4.796  21.521  24.979  1.00  0.00              
ATOM    448  H   PHE A  30       8.610  20.224  21.797  1.00  0.00              
ATOM    449  HA  PHE A  30       6.037  20.273  20.404  1.00  0.00              
ATOM    450 1HB  PHE A  30       7.844  22.456  21.509  1.00  0.00              
ATOM    451 2HB  PHE A  30       6.297  22.790  20.697  1.00  0.00              
ATOM    452  HD1 PHE A  30       5.040  20.152  21.898  1.00  0.00              
ATOM    453  HD2 PHE A  30       7.080  23.539  23.517  1.00  0.00              
ATOM    454  HE1 PHE A  30       3.845  19.846  24.041  1.00  0.00              
ATOM    455  HE2 PHE A  30       5.889  23.234  25.662  1.00  0.00              
ATOM    456  HZ  PHE A  30       4.270  21.387  25.923  1.00  0.00              
ATOM    457  N   GLY A  31       8.693  21.151  18.739  1.00  0.00              
ATOM    458  CA  GLY A  31       9.144  21.333  17.363  1.00  0.00              
ATOM    459  C   GLY A  31       8.795  20.134  16.517  1.00  0.00              
ATOM    460  O   GLY A  31       8.295  20.321  15.398  1.00  0.00              
ATOM    461  H   GLY A  31       9.379  21.067  19.476  1.00  0.00              
ATOM    462 1HA  GLY A  31       8.666  22.217  16.944  1.00  0.00              
ATOM    463 2HA  GLY A  31      10.225  21.469  17.358  1.00  0.00              
ATOM    464  N   ALA A  32       9.061  18.845  16.965  1.00  0.00              
ATOM    465  CA  ALA A  32       8.695  17.668  16.185  1.00  0.00              
ATOM    466  C   ALA A  32       7.199  17.584  16.005  1.00  0.00              
ATOM    467  O   ALA A  32       6.784  17.231  14.984  1.00  0.00              
ATOM    468  CB  ALA A  32       9.278  16.436  16.899  1.00  0.00              
ATOM    469  H   ALA A  32       9.522  18.722  17.856  1.00  0.00              
ATOM    470  HA  ALA A  32       9.129  17.759  15.190  1.00  0.00              
ATOM    471 1HB  ALA A  32       9.020  15.537  16.339  1.00  0.00              
ATOM    472 2HB  ALA A  32      10.362  16.528  16.959  1.00  0.00              
ATOM    473 3HB  ALA A  32       8.863  16.368  17.904  1.00  0.00              
ATOM    474  N   TYR A  33       6.507  17.851  17.076  1.00  0.00              
ATOM    475  CA  TYR A  33       5.048  17.843  17.005  1.00  0.00              
ATOM    476  C   TYR A  33       4.508  18.817  15.949  1.00  0.00              
ATOM    477  O   TYR A  33       3.689  18.439  15.095  1.00  0.00              
ATOM    478  CB  TYR A  33       4.456  18.180  18.375  1.00  0.00              
ATOM    479  CG  TYR A  33       2.945  18.244  18.390  1.00  0.00              
ATOM    480  CD1 TYR A  33       2.184  17.094  18.544  1.00  0.00              
ATOM    481  CD2 TYR A  33       2.283  19.455  18.253  1.00  0.00              
ATOM    482  CE1 TYR A  33       0.804  17.146  18.559  1.00  0.00              
ATOM    483  CE2 TYR A  33       0.903  19.519  18.267  1.00  0.00              
ATOM    484  CZ  TYR A  33       0.166  18.362  18.420  1.00  0.00              
ATOM    485  OH  TYR A  33      -1.208  18.421  18.435  1.00  0.00              
ATOM    486  H   TYR A  33       6.955  18.064  17.956  1.00  0.00              
ATOM    487  HA  TYR A  33       4.698  16.856  16.702  1.00  0.00              
ATOM    488 1HB  TYR A  33       4.794  17.411  19.071  1.00  0.00              
ATOM    489 2HB  TYR A  33       4.863  19.145  18.673  1.00  0.00              
ATOM    490  HD1 TYR A  33       2.694  16.136  18.654  1.00  0.00              
ATOM    491  HD2 TYR A  33       2.870  20.365  18.132  1.00  0.00              
ATOM    492  HE1 TYR A  33       0.219  16.234  18.680  1.00  0.00              
ATOM    493  HE2 TYR A  33       0.401  20.481  18.156  1.00  0.00              
ATOM    494  HH  TYR A  33      -1.547  19.314  18.332  1.00  0.00              
ATOM    495  N   ALA A  34       4.946  20.072  16.034  1.00  0.00              
ATOM    496  CA  ALA A  34       4.473  21.131  15.142  1.00  0.00              
ATOM    497  C   ALA A  34       4.720  20.694  13.716  1.00  0.00              
ATOM    498  O   ALA A  34       3.839  20.695  12.872  1.00  0.00              
ATOM    499  CB  ALA A  34       5.217  22.436  15.453  1.00  0.00              
ATOM    500  H   ALA A  34       5.632  20.295  16.742  1.00  0.00              
ATOM    501  HA  ALA A  34       3.407  21.280  15.312  1.00  0.00              
ATOM    502 1HB  ALA A  34       4.862  23.223  14.787  1.00  0.00              
ATOM    503 2HB  ALA A  34       5.030  22.724  16.487  1.00  0.00              
ATOM    504 3HB  ALA A  34       6.285  22.290  15.304  1.00  0.00              
ATOM    505  N   GLN A  35       5.877  20.179  13.487  1.00  0.00              
ATOM    506  CA  GLN A  35       6.240  19.653  12.175  1.00  0.00              
ATOM    507  C   GLN A  35       5.393  18.457  11.816  1.00  0.00              
ATOM    508  O   GLN A  35       5.063  18.274  10.648  1.00  0.00              
ATOM    509  CB  GLN A  35       7.720  19.262  12.137  1.00  0.00              
ATOM    510  CG  GLN A  35       8.676  20.443  12.121  1.00  0.00              
ATOM    511  CD  GLN A  35      10.127  20.013  12.219  1.00  0.00              
ATOM    512  OE1 GLN A  35      10.431  18.822  12.328  1.00  0.00              
ATOM    513  NE2 GLN A  35      11.034  20.983  12.184  1.00  0.00              
ATOM    514  H   GLN A  35       6.551  20.138  14.238  1.00  0.00              
ATOM    515  HA  GLN A  35       6.051  20.411  11.413  1.00  0.00              
ATOM    516 1HB  GLN A  35       7.906  18.649  13.019  1.00  0.00              
ATOM    517 2HB  GLN A  35       7.864  18.660  11.240  1.00  0.00              
ATOM    518 1HG  GLN A  35       8.612  21.243  11.385  1.00  0.00              
ATOM    519 2HG  GLN A  35       8.362  20.821  13.095  1.00  0.00              
ATOM    520 1HE2 GLN A  35      12.008  20.761  12.245  1.00  0.00              
ATOM    521 2HE2 GLN A  35      10.744  21.936  12.097  1.00  0.00              
ATOM    522  N   ASP A  36       4.987  17.616  12.722  1.00  0.00              
ATOM    523  CA  ASP A  36       4.188  16.455  12.338  1.00  0.00              
ATOM    524  C   ASP A  36       2.807  16.870  11.895  1.00  0.00              
ATOM    525  O   ASP A  36       2.102  16.174  11.169  1.00  0.00              
ATOM    526  CB  ASP A  36       4.086  15.458  13.495  1.00  0.00              
ATOM    527  CG  ASP A  36       5.360  14.666  13.759  1.00  0.00              
ATOM    528  OD1 ASP A  36       6.234  14.691  12.925  1.00  0.00              
ATOM    529  OD2 ASP A  36       5.515  14.175  14.851  1.00  0.00              
ATOM    530  H   ASP A  36       5.216  17.755  13.696  1.00  0.00              
ATOM    531  HA  ASP A  36       4.654  15.950  11.491  1.00  0.00              
ATOM    532 1HB  ASP A  36       3.739  15.907  14.426  1.00  0.00              
ATOM    533 2HB  ASP A  36       3.318  14.789  13.104  1.00  0.00              
ATOM    534  N   VAL A  37       2.338  17.968  12.498  1.00  0.00              
ATOM    535  CA  VAL A  37       0.980  18.444  12.245  1.00  0.00              
ATOM    536  C   VAL A  37       0.978  19.559  11.229  1.00  0.00              
ATOM    537  O   VAL A  37      -0.090  20.106  10.913  1.00  0.00              
ATOM    538  CB  VAL A  37       0.299  18.942  13.533  1.00  0.00              
ATOM    539  CG1 VAL A  37       0.241  17.830  14.570  1.00  0.00              
ATOM    540  CG2 VAL A  37       1.034  20.151  14.092  1.00  0.00              
ATOM    541  H   VAL A  37       2.928  18.480  13.137  1.00  0.00              
ATOM    542  HA  VAL A  37       0.361  17.661  11.808  1.00  0.00              
ATOM    543  HB  VAL A  37      -0.713  19.269  13.295  1.00  0.00              
ATOM    544 1HG1 VAL A  37      -0.244  18.199  15.474  1.00  0.00              
ATOM    545 2HG1 VAL A  37      -0.328  16.990  14.171  1.00  0.00              
ATOM    546 3HG1 VAL A  37       1.253  17.503  14.809  1.00  0.00              
ATOM    547 1HG2 VAL A  37       0.539  20.490  15.001  1.00  0.00              
ATOM    548 2HG2 VAL A  37       2.064  19.876  14.320  1.00  0.00              
ATOM    549 3HG2 VAL A  37       1.028  20.954  13.355  1.00  0.00              
ATOM    550  N   GLY A  38       2.135  19.835  10.618  1.00  0.00              
ATOM    551  CA  GLY A  38       2.303  20.784   9.537  1.00  0.00              
ATOM    552  C   GLY A  38       2.516  22.272   9.852  1.00  0.00              
ATOM    553  O   GLY A  38       2.361  23.073   8.959  1.00  0.00              
ATOM    554  H   GLY A  38       2.939  19.326  10.956  1.00  0.00              
ATOM    555 1HA  GLY A  38       3.178  20.503   8.949  1.00  0.00              
ATOM    556 2HA  GLY A  38       1.418  20.764   8.903  1.00  0.00              
ATOM    557  N   VAL A  39       2.865  22.625  11.085  1.00  0.00              
ATOM    558  CA  VAL A  39       3.086  23.997  11.479  1.00  0.00              
ATOM    559  C   VAL A  39       4.575  24.232  11.490  1.00  0.00              
ATOM    560  O   VAL A  39       5.316  23.538  12.189  1.00  0.00              
ATOM    561  CB  VAL A  39       2.492  24.318  12.863  1.00  0.00              
ATOM    562  CG1 VAL A  39       2.774  25.764  13.241  1.00  0.00              
ATOM    563  CG2 VAL A  39       0.995  24.049  12.875  1.00  0.00              
ATOM    564  H   VAL A  39       2.979  21.892  11.770  1.00  0.00              
ATOM    565  HA  VAL A  39       2.656  24.691  10.756  1.00  0.00              
ATOM    566  HB  VAL A  39       2.939  23.655  13.603  1.00  0.00              
ATOM    567 1HG1 VAL A  39       2.347  25.974  14.222  1.00  0.00              
ATOM    568 2HG1 VAL A  39       3.851  25.928  13.272  1.00  0.00              
ATOM    569 3HG1 VAL A  39       2.327  26.428  12.502  1.00  0.00              
ATOM    570 1HG2 VAL A  39       0.591  24.280  13.860  1.00  0.00              
ATOM    571 2HG2 VAL A  39       0.507  24.674  12.126  1.00  0.00              
ATOM    572 3HG2 VAL A  39       0.812  22.999  12.646  1.00  0.00              
ATOM    573  N   ASP A  40       5.025  25.215  10.723  1.00  0.00              
ATOM    574  CA  ASP A  40       6.417  25.528  10.639  1.00  0.00              
ATOM    575  C   ASP A  40       6.545  27.039  10.688  1.00  0.00              
ATOM    576  O   ASP A  40       6.366  27.701   9.676  1.00  0.00              
ATOM    577  CB  ASP A  40       7.038  24.956   9.362  1.00  0.00              
ATOM    578  CG  ASP A  40       8.539  25.181   9.238  1.00  0.00              
ATOM    579  OD1 ASP A  40       9.095  25.832  10.090  1.00  0.00              
ATOM    580  OD2 ASP A  40       9.142  24.574   8.385  1.00  0.00              
ATOM    581  H   ASP A  40       4.365  25.757  10.183  1.00  0.00              
ATOM    582  HA  ASP A  40       6.943  25.102  11.493  1.00  0.00              
ATOM    583 1HB  ASP A  40       6.815  23.901   9.204  1.00  0.00              
ATOM    584 2HB  ASP A  40       6.519  25.554   8.612  1.00  0.00              
ATOM    585  N   GLY A  41       6.774  27.630  11.846  1.00  0.00              
ATOM    586  CA  GLY A  41       6.861  29.080  11.863  1.00  0.00              
ATOM    587  C   GLY A  41       7.858  29.677  12.847  1.00  0.00              
ATOM    588  O   GLY A  41       8.913  29.068  13.047  1.00  0.00              
ATOM    589  H   GLY A  41       6.888  27.120  12.709  1.00  0.00              
ATOM    590 1HA  GLY A  41       7.154  29.430  10.874  1.00  0.00              
ATOM    591 2HA  GLY A  41       5.887  29.492  12.120  1.00  0.00              
ATOM    592  N   ALA A  42       7.612  30.923  13.352  1.00  0.00              
ATOM    593  CA  ALA A  42       8.487  31.587  14.315  1.00  0.00              
ATOM    594  C   ALA A  42       8.232  31.080  15.714  1.00  0.00              
ATOM    595  O   ALA A  42       7.057  31.120  16.031  1.00  0.00              
ATOM    596  CB  ALA A  42       8.262  33.104  14.180  1.00  0.00              
ATOM    597  H   ALA A  42       6.779  31.399  13.036  1.00  0.00              
ATOM    598  HA  ALA A  42       9.520  31.342  14.073  1.00  0.00              
ATOM    599 1HB  ALA A  42       8.903  33.630  14.888  1.00  0.00              
ATOM    600 2HB  ALA A  42       8.505  33.419  13.165  1.00  0.00              
ATOM    601 3HB  ALA A  42       7.219  33.337  14.392  1.00  0.00              
ATOM    602  N   TRP A  43       9.224  30.910  16.446  1.00  0.00              
ATOM    603  CA  TRP A  43       9.097  30.331  17.784  1.00  0.00              
ATOM    604  C   TRP A  43       9.409  31.272  18.890  1.00  0.00              
ATOM    605  O   TRP A  43      10.444  31.928  18.844  1.00  0.00              
ATOM    606  CB  TRP A  43      10.005  29.107  17.917  1.00  0.00              
ATOM    607  CG  TRP A  43       9.488  27.896  17.200  1.00  0.00              
ATOM    608  CD1 TRP A  43       9.734  27.551  15.904  1.00  0.00              
ATOM    609  CD2 TRP A  43       8.636  26.876  17.733  1.00  0.00              
ATOM    610  NE1 TRP A  43       9.091  26.377  15.599  1.00  0.00              
ATOM    611  CE2 TRP A  43       8.409  25.943  16.707  1.00  0.00              
ATOM    612  CE3 TRP A  43       8.046  26.661  18.985  1.00  0.00              
ATOM    613  CZ2 TRP A  43       7.619  24.817  16.887  1.00  0.00              
ATOM    614  CZ3 TRP A  43       7.254  25.533  19.167  1.00  0.00              
ATOM    615  CH2 TRP A  43       7.048  24.637  18.146  1.00  0.00              
ATOM    616  H   TRP A  43      10.138  31.177  16.111  1.00  0.00              
ATOM    617  HA  TRP A  43       8.066  30.023  17.957  1.00  0.00              
ATOM    618 1HB  TRP A  43      10.990  29.319  17.499  1.00  0.00              
ATOM    619 2HB  TRP A  43      10.108  28.828  18.966  1.00  0.00              
ATOM    620  HD1 TRP A  43      10.372  28.219  15.329  1.00  0.00              
ATOM    621  HE1 TRP A  43       9.115  25.909  14.705  1.00  0.00              
ATOM    622  HE3 TRP A  43       8.179  27.338  19.829  1.00  0.00              
ATOM    623  HZ2 TRP A  43       7.482  24.131  16.051  1.00  0.00              
ATOM    624  HZ3 TRP A  43       6.799  25.377  20.145  1.00  0.00              
ATOM    625  HH2 TRP A  43       6.420  23.765  18.329  1.00  0.00              
ATOM    626  N   THR A  44       8.532  31.376  19.883  1.00  0.00              
ATOM    627  CA  THR A  44       8.905  32.045  21.130  1.00  0.00              
ATOM    628  C   THR A  44       8.407  31.174  22.273  1.00  0.00              
ATOM    629  O   THR A  44       7.720  30.169  22.014  1.00  0.00              
ATOM    630  CB  THR A  44       8.310  33.460  21.250  1.00  0.00              
ATOM    631  OG1 THR A  44       6.879  33.376  21.311  1.00  0.00              
ATOM    632  CG2 THR A  44       8.712  34.310  20.055  1.00  0.00              
ATOM    633  H   THR A  44       7.601  30.997  19.788  1.00  0.00              
ATOM    634  HA  THR A  44       9.990  32.129  21.194  1.00  0.00              
ATOM    635  HB  THR A  44       8.677  33.923  22.165  1.00  0.00              
ATOM    636  HG1 THR A  44       6.510  34.258  21.386  1.00  0.00              
ATOM    637 1HG2 THR A  44       8.281  35.307  20.157  1.00  0.00              
ATOM    638 2HG2 THR A  44       9.799  34.386  20.012  1.00  0.00              
ATOM    639 3HG2 THR A  44       8.344  33.848  19.140  1.00  0.00              
ATOM    640  N   TYR A  45       8.852  31.482  23.510  1.00  0.00              
ATOM    641  CA  TYR A  45       8.467  30.747  24.706  1.00  0.00              
ATOM    642  C   TYR A  45       8.849  31.574  25.920  1.00  0.00              
ATOM    643  O   TYR A  45       9.433  32.651  25.784  1.00  0.00              
ATOM    644  CB  TYR A  45       9.137  29.373  24.754  1.00  0.00              
ATOM    645  CG  TYR A  45      10.649  29.428  24.774  1.00  0.00              
ATOM    646  CD1 TYR A  45      11.342  29.536  25.971  1.00  0.00              
ATOM    647  CD2 TYR A  45      11.378  29.370  23.596  1.00  0.00              
ATOM    648  CE1 TYR A  45      12.723  29.588  25.995  1.00  0.00              
ATOM    649  CE2 TYR A  45      12.758  29.420  23.608  1.00  0.00              
ATOM    650  CZ  TYR A  45      13.428  29.529  24.810  1.00  0.00              
ATOM    651  OH  TYR A  45      14.803  29.578  24.827  1.00  0.00              
ATOM    652  H   TYR A  45       9.485  32.265  23.596  1.00  0.00              
ATOM    653  HA  TYR A  45       7.387  30.600  24.718  1.00  0.00              
ATOM    654 1HB  TYR A  45       8.780  28.871  25.655  1.00  0.00              
ATOM    655 2HB  TYR A  45       8.806  28.821  23.875  1.00  0.00              
ATOM    656  HD1 TYR A  45      10.779  29.582  26.903  1.00  0.00              
ATOM    657  HD2 TYR A  45      10.844  29.284  22.650  1.00  0.00              
ATOM    658  HE1 TYR A  45      13.254  29.673  26.942  1.00  0.00              
ATOM    659  HE2 TYR A  45      13.314  29.374  22.671  1.00  0.00              
ATOM    660  HH  TYR A  45      15.191  29.529  23.950  1.00  0.00              
ATOM    661  N   ASP A  46       8.276  31.170  27.052  1.00  0.00              
ATOM    662  CA  ASP A  46       8.551  31.726  28.360  1.00  0.00              
ATOM    663  C   ASP A  46       8.646  30.551  29.354  1.00  0.00              
ATOM    664  O   ASP A  46       7.650  29.955  29.751  1.00  0.00              
ATOM    665  CB  ASP A  46       7.467  32.723  28.776  1.00  0.00              
ATOM    666  CG  ASP A  46       7.719  33.404  30.115  1.00  0.00              
ATOM    667  OD1 ASP A  46       8.662  33.039  30.777  1.00  0.00              
ATOM    668  OD2 ASP A  46       7.068  34.382  30.393  1.00  0.00              
ATOM    669  H   ASP A  46       7.605  30.419  26.967  1.00  0.00              
ATOM    670  HA  ASP A  46       9.508  32.248  28.346  1.00  0.00              
ATOM    671 1HB  ASP A  46       7.259  33.479  28.019  1.00  0.00              
ATOM    672 2HB  ASP A  46       6.613  32.051  28.865  1.00  0.00              
ATOM    673  N   ASP A  47       9.850  30.339  29.843  1.00  0.00              
ATOM    674  CA  ASP A  47      10.155  29.286  30.795  1.00  0.00              
ATOM    675  C   ASP A  47       9.493  29.415  32.144  1.00  0.00              
ATOM    676  O   ASP A  47       9.310  28.405  32.827  1.00  0.00              
ATOM    677  CB  ASP A  47      11.670  29.205  30.996  1.00  0.00              
ATOM    678  CG  ASP A  47      12.429  28.604  29.820  1.00  0.00              
ATOM    679  OD1 ASP A  47      11.799  28.037  28.959  1.00  0.00              
ATOM    680  OD2 ASP A  47      13.606  28.851  29.710  1.00  0.00              
ATOM    681  H   ASP A  47      10.592  30.950  29.532  1.00  0.00              
ATOM    682  HA  ASP A  47       9.791  28.330  30.417  1.00  0.00              
ATOM    683 1HB  ASP A  47      12.124  30.157  31.272  1.00  0.00              
ATOM    684 2HB  ASP A  47      11.715  28.520  31.843  1.00  0.00              
ATOM    685  N   ALA A  48       9.146  30.647  32.522  1.00  0.00              
ATOM    686  CA  ALA A  48       8.462  30.937  33.759  1.00  0.00              
ATOM    687  C   ALA A  48       6.961  30.556  33.691  1.00  0.00              
ATOM    688  O   ALA A  48       6.270  30.511  34.715  1.00  0.00              
ATOM    689  CB  ALA A  48       8.589  32.417  34.076  1.00  0.00              
ATOM    690  H   ALA A  48       9.383  31.407  31.900  1.00  0.00              
ATOM    691  HA  ALA A  48       8.927  30.361  34.559  1.00  0.00              
ATOM    692 1HB  ALA A  48       8.072  32.633  35.011  1.00  0.00              
ATOM    693 2HB  ALA A  48       9.643  32.679  34.176  1.00  0.00              
ATOM    694 3HB  ALA A  48       8.144  33.001  33.271  1.00  0.00              
ATOM    695  N   THR A  49       6.428  30.373  32.494  1.00  0.00              
ATOM    696  CA  THR A  49       5.044  29.983  32.370  1.00  0.00              
ATOM    697  C   THR A  49       4.984  28.655  31.667  1.00  0.00              
ATOM    698  O   THR A  49       3.917  28.174  31.378  1.00  0.00              
ATOM    699  CB  THR A  49       4.210  31.020  31.594  1.00  0.00              
ATOM    700  OG1 THR A  49       4.738  31.165  30.269  1.00  0.00              
ATOM    701  CG2 THR A  49       4.244  32.367  32.299  1.00  0.00              
ATOM    702  H   THR A  49       6.978  30.504  31.657  1.00  0.00              
ATOM    703  HA  THR A  49       4.604  29.865  33.361  1.00  0.00              
ATOM    704  HB  THR A  49       3.181  30.670  31.529  1.00  0.00              
ATOM    705  HG1 THR A  49       4.249  31.848  29.804  1.00  0.00              
ATOM    706 1HG2 THR A  49       3.649  33.086  31.736  1.00  0.00              
ATOM    707 2HG2 THR A  49       3.833  32.262  33.303  1.00  0.00              
ATOM    708 3HG2 THR A  49       5.273  32.718  32.363  1.00  0.00              
ATOM    709  N   LYS A  50       6.145  28.116  31.307  1.00  0.00              
ATOM    710  CA  LYS A  50       6.277  26.827  30.650  1.00  0.00              
ATOM    711  C   LYS A  50       5.442  26.788  29.396  1.00  0.00              
ATOM    712  O   LYS A  50       4.871  25.751  29.029  1.00  0.00              
ATOM    713  CB  LYS A  50       5.870  25.692  31.590  1.00  0.00              
ATOM    714  CG  LYS A  50       6.749  25.553  32.826  1.00  0.00              
ATOM    715  CD  LYS A  50       6.305  24.383  33.692  1.00  0.00              
ATOM    716  CE  LYS A  50       7.122  24.300  34.972  1.00  0.00              
ATOM    717  NZ  LYS A  50       6.554  23.314  35.932  1.00  0.00              
ATOM    718  H   LYS A  50       6.977  28.651  31.513  1.00  0.00              
ATOM    719  HA  LYS A  50       7.313  26.671  30.349  1.00  0.00              
ATOM    720 1HB  LYS A  50       4.841  25.884  31.896  1.00  0.00              
ATOM    721 2HB  LYS A  50       5.909  24.768  31.012  1.00  0.00              
ATOM    722 1HG  LYS A  50       7.779  25.397  32.503  1.00  0.00              
ATOM    723 2HG  LYS A  50       6.685  26.476  33.402  1.00  0.00              
ATOM    724 1HD  LYS A  50       5.251  24.515  33.940  1.00  0.00              
ATOM    725 2HD  LYS A  50       6.430  23.462  33.122  1.00  0.00              
ATOM    726 1HE  LYS A  50       8.138  24.007  34.711  1.00  0.00              
ATOM    727 2HE  LYS A  50       7.137  25.287  35.433  1.00  0.00              
ATOM    728 1HZ  LYS A  50       7.124  23.290  36.766  1.00  0.00              
ATOM    729 2HZ  LYS A  50       5.612  23.586  36.176  1.00  0.00              
ATOM    730 3HZ  LYS A  50       6.542  22.399  35.506  1.00  0.00              
ATOM    731  N   THR A  51       5.426  27.920  28.707  1.00  0.00              
ATOM    732  CA  THR A  51       4.613  28.087  27.517  1.00  0.00              
ATOM    733  C   THR A  51       5.424  28.377  26.263  1.00  0.00              
ATOM    734  O   THR A  51       6.320  29.222  26.267  1.00  0.00              
ATOM    735  CB  THR A  51       3.588  29.221  27.712  1.00  0.00              
ATOM    736  OG1 THR A  51       2.736  28.914  28.822  1.00  0.00              
ATOM    737  CG2 THR A  51       2.741  29.395  26.461  1.00  0.00              
ATOM    738  H   THR A  51       5.999  28.689  29.023  1.00  0.00              
ATOM    739  HA  THR A  51       4.080  27.161  27.301  1.00  0.00              
ATOM    740  HB  THR A  51       4.122  30.148  27.920  1.00  0.00              
ATOM    741  HG1 THR A  51       3.274  28.739  29.599  1.00  0.00              
ATOM    742 1HG2 THR A  51       2.024  30.201  26.617  1.00  0.00              
ATOM    743 2HG2 THR A  51       3.385  29.640  25.616  1.00  0.00              
ATOM    744 3HG2 THR A  51       2.207  28.468  26.253  1.00  0.00              
ATOM    745  N   PHE A  52       5.205  27.540  25.252  1.00  0.00              
ATOM    746  CA  PHE A  52       5.887  27.637  23.961  1.00  0.00              
ATOM    747  C   PHE A  52       4.833  28.000  22.927  1.00  0.00              
ATOM    748  O   PHE A  52       3.629  27.634  23.059  1.00  0.00              
ATOM    749  CB  PHE A  52       6.591  26.330  23.593  1.00  0.00              
ATOM    750  CG  PHE A  52       7.739  25.984  24.497  1.00  0.00              
ATOM    751  CD1 PHE A  52       7.512  25.502  25.778  1.00  0.00              
ATOM    752  CD2 PHE A  52       9.049  26.141  24.071  1.00  0.00              
ATOM    753  CE1 PHE A  52       8.568  25.184  26.611  1.00  0.00              
ATOM    754  CE2 PHE A  52      10.106  25.823  24.900  1.00  0.00              
ATOM    755  CZ  PHE A  52       9.865  25.344  26.173  1.00  0.00              
ATOM    756  H   PHE A  52       4.529  26.804  25.398  1.00  0.00              
ATOM    757  HA  PHE A  52       6.640  28.426  23.998  1.00  0.00              
ATOM    758 1HB  PHE A  52       5.890  25.498  23.648  1.00  0.00              
ATOM    759 2HB  PHE A  52       6.997  26.395  22.585  1.00  0.00              
ATOM    760  HD1 PHE A  52       6.486  25.375  26.124  1.00  0.00              
ATOM    761  HD2 PHE A  52       9.240  26.520  23.066  1.00  0.00              
ATOM    762  HE1 PHE A  52       8.374  24.807  27.615  1.00  0.00              
ATOM    763  HE2 PHE A  52      11.131  25.950  24.552  1.00  0.00              
ATOM    764  HZ  PHE A  52      10.697  25.095  26.829  1.00  0.00              
ATOM    765  N   THR A  53       5.229  28.771  21.930  1.00  0.00              
ATOM    766  CA  THR A  53       4.239  29.086  20.927  1.00  0.00              
ATOM    767  C   THR A  53       4.923  29.275  19.566  1.00  0.00              
ATOM    768  O   THR A  53       6.044  29.753  19.499  1.00  0.00              
ATOM    769  CB  THR A  53       3.446  30.354  21.292  1.00  0.00              
ATOM    770  OG1 THR A  53       2.429  30.585  20.309  1.00  0.00              
ATOM    771  CG2 THR A  53       4.368  31.562  21.356  1.00  0.00              
ATOM    772  H   THR A  53       6.163  29.143  21.835  1.00  0.00              
ATOM    773  HA  THR A  53       3.540  28.256  20.824  1.00  0.00              
ATOM    774  HB  THR A  53       2.972  30.208  22.263  1.00  0.00              
ATOM    775  HG1 THR A  53       1.935  31.376  20.539  1.00  0.00              
ATOM    776 1HG2 THR A  53       3.790  32.448  21.616  1.00  0.00              
ATOM    777 2HG2 THR A  53       5.136  31.393  22.111  1.00  0.00              
ATOM    778 3HG2 THR A  53       4.841  31.708  20.385  1.00  0.00              
ATOM    779  N   VAL A  54       4.244  28.864  18.483  1.00  0.00              
ATOM    780  CA  VAL A  54       4.787  28.986  17.151  1.00  0.00              
ATOM    781  C   VAL A  54       3.749  29.742  16.286  1.00  0.00              
ATOM    782  O   VAL A  54       2.563  29.405  16.292  1.00  0.00              
ATOM    783  CB  VAL A  54       5.109  27.613  16.533  1.00  0.00              
ATOM    784  CG1 VAL A  54       3.868  26.733  16.516  1.00  0.00              
ATOM    785  CG2 VAL A  54       5.663  27.778  15.126  1.00  0.00              
ATOM    786  H   VAL A  54       3.326  28.459  18.604  1.00  0.00              
ATOM    787  HA  VAL A  54       5.699  29.585  17.149  1.00  0.00              
ATOM    788  HB  VAL A  54       5.888  27.131  17.125  1.00  0.00              
ATOM    789 1HG1 VAL A  54       4.114  25.766  16.076  1.00  0.00              
ATOM    790 2HG1 VAL A  54       3.512  26.586  17.536  1.00  0.00              
ATOM    791 3HG1 VAL A  54       3.090  27.212  15.923  1.00  0.00              
ATOM    792 1HG2 VAL A  54       5.886  26.799  14.704  1.00  0.00              
ATOM    793 2HG2 VAL A  54       4.924  28.283  14.502  1.00  0.00              
ATOM    794 3HG2 VAL A  54       6.576  28.373  15.162  1.00  0.00              
ATOM    795  N   GLY A  55       4.186  30.790  15.589  1.00  0.00              
ATOM    796  CA  GLY A  55       3.262  31.553  14.753  1.00  0.00              
ATOM    797  C   GLY A  55       3.693  31.527  13.307  1.00  0.00              
ATOM    798  O   GLY A  55       4.866  31.662  13.019  1.00  0.00              
ATOM    799  H   GLY A  55       5.156  31.067  15.628  1.00  0.00              
ATOM    800 1HA  GLY A  55       2.265  31.118  14.837  1.00  0.00              
ATOM    801 2HA  GLY A  55       3.236  32.585  15.101  1.00  0.00              
ATOM    802  N   GLU A  56       2.776  31.317  12.345  1.00  0.00              
ATOM    803  CA  GLU A  56       3.210  31.336  10.941  1.00  0.00              
ATOM    804  C   GLU A  56       2.843  32.655  10.224  1.00  0.00              
ATOM    805  O   GLU A  56       1.796  33.288  10.558  1.00  0.00              
ATOM    806  OXT GLU A  56       3.615  33.046   9.314  1.00  0.00              
ATOM    807  CB  GLU A  56       2.604  30.148  10.191  1.00  0.00              
ATOM    808  CG  GLU A  56       3.111  28.788  10.650  1.00  0.00              
ATOM    809  CD  GLU A  56       2.587  27.684   9.774  1.00  0.00              
ATOM    810  OE1 GLU A  56       1.392  27.580   9.633  1.00  0.00              
ATOM    811  OE2 GLU A  56       3.382  27.016   9.156  1.00  0.00              
ATOM    812  H   GLU A  56       1.803  31.146  12.557  1.00  0.00              
ATOM    813  HA  GLU A  56       4.297  31.266  10.889  1.00  0.00              
ATOM    814 1HB  GLU A  56       1.524  30.199  10.333  1.00  0.00              
ATOM    815 2HB  GLU A  56       2.838  30.284   9.134  1.00  0.00              
ATOM    816 1HG  GLU A  56       4.197  28.725  10.701  1.00  0.00              
ATOM    817 2HG  GLU A  56       2.695  28.685  11.651  1.00  0.00              
TER                                                                             
# All scores below are weighted scores, not raw scores.
#BEGIN_POSE_ENERGIES_TABLE relax_relax1PGB1_E_0007relax1PGB1_E_0007_0012.pdb
label fa_atr fa_rep fa_sol fa_intra_rep pro_close fa_pair hbond_sr_bb hbond_lr_bb hbond_bb_sc hbond_sc dslf_ss_dst dslf_cs_ang dslf_ss_dih dslf_ca_dih rama omega fa_dun p_aa_pp ref total
weights 0.8 0.44 0.65 0.004 1 0.49 0.585 1.17 1.17 1.1 0.5 2 5 5 0.2 0.5 0.56 0.32 1 NA
pose -182.852 15.5064 86.3417 0.435357 0 -2.75805 -11.3592 -30.5797 -4.06249 -1.49727 0 0 0 0 -1.9335 2.95287 18.1803 -7.06885 -9.19 -127.884
ALA_p:NtermProteinFull_1 -2.35958 0.160723 1.59317 0.00118264 0 0 0 0 0 0 0 0 0 0 0 0.000191749 0 0 0.16 -0.444318
THR_2 -2.3517 0.128291 1.29839 0.00853715 0 -0.181069 0 0 0 0 0 0 0 0 -0.0556368 0.0307746 0.0798206 -0.0382936 -0.27 -1.35088
PHE_3 -7.28389 0.658032 1.77715 0.0231387 0 0 0 0 0 0 0 0 0 0 -0.165089 0.0671111 0.145869 -0.17677 0.63 -4.32446
LYS_4 -4.50173 0.270329 2.2695 0.00506519 0 -0.499728 0 0 0 -0.394004 0 0 0 0 -0.101815 0.120204 1.59958 0.0270223 -0.65 -1.85558
LEU_5 -5.75742 0.595115 1.22677 0.00799875 0 0 0 0 0 0 0 0 0 0 0.00279735 0.228752 0.59448 -0.0486233 -0.1 -3.25012
VAL_6 -3.95173 0.105059 2.26271 0.0125209 0 0 0 0 0 0 0 0 0 0 -0.213477 0.0021746 0.0334778 -0.348097 0.29 -1.80735
LEU_7 -4.59197 0.331804 1.38123 0.00748694 0 0 0 0 0 0 0 0 0 0 -0.0711151 0.197722 0.481509 -0.145453 -0.1 -2.50879
ASN_8 -3.33763 0.144154 2.32388 0.00397648 0 -0.0747901 0 0 0 0 0 0 0 0 0.122833 0.0701566 0.585106 -0.293345 -0.89 -1.34566
GLY_9 -2.63496 0.215354 1.48226 0.000122423 0 0 0 0 0 0 0 0 0 0 -0.0820749 0.00614891 0 -0.189395 -0.17 -1.37254
LYS_10 -1.87696 0.110835 1.19735 0.00301142 0 -0.131125 0 0 -0.398943 0 0 0 0 0 -0.22632 0.0146578 0.764451 -0.045191 -0.65 -1.23823
THR_11 -0.911548 0.113687 0.551495 0.00469598 0 -0.0394197 0 0 0 0 0 0 0 0 -0.078804 0.00324884 0.0149604 -0.359266 -0.27 -0.97095
LEU_12 -2.68271 0.127645 1.00885 0.00830601 0 0 0 0 0 0 0 0 0 0 0.184588 0.0485854 0.202272 -0.0343589 -0.1 -1.23682
LYS_13 -2.29237 0.109415 0.988035 0.00320481 0 -0.0426413 0 0 0 0 0 0 0 0 -0.117273 0.000420641 0.694192 -0.0253826 -0.65 -1.3324
GLY_14 -1.5791 0.0462359 0.940465 0.00013206 0 0 0 0 0 0 0 0 0 0 0.215755 0.0360412 0 -0.799358 -0.17 -1.30983
GLU_15 -1.49358 0.131501 1.08346 0.0100336 0 -0.496788 0 0 0 -0.394004 0 0 0 0 0.00342015 0.014536 1.23469 -0.0231783 -0.81 -0.739913
THR_16 -2.52181 0.152524 1.34612 0.0116462 0 -0.074307 0 0 -0.054067 0 0 0 0 0 -0.0575089 0.0161263 0.252211 -0.0807514 -0.27 -1.27981
THR_17 -1.75351 0.156947 0.842913 0.00412213 0 -0.136086 0 0 -0.054067 0 0 0 0 0 -0.191 0.0810964 0.0744019 -0.265208 -0.27 -1.51039
THR_18 -2.48805 0.363711 1.41475 0.0120861 0 -0.045682 0 0 -0.236087 0 0 0 0 0 0.207474 0.00071803 0.0723223 -0.15179 -0.27 -1.12054
GLU_19 -1.66716 0.103369 1.03828 0.00535917 0 -0.0411933 0 0 -0.236087 0 0 0 0 0 -0.0375955 5.90144e-05 0.778336 0.0509171 -0.81 -0.815714
ALA_20 -2.6248 0.214477 0.980421 0.00090382 0 0 0 0 0 0 0 0 0 0 0.0474262 0.00223555 0 -0.107325 0.16 -1.32666
VAL_21 -1.28098 0.0381593 0.737653 0.0130945 0 0 0 0 0 0 0 0 0 0 0.0302946 0.0079601 0.0125943 -0.119676 0.29 -0.270896
ASP_22 -4.09888 0.192882 2.76547 0.0115196 0 -0.127613 0 0 -0.33179 -0.34088 0 0 0 0 0.138515 0.000625328 0.363261 -0.268885 -0.67 -2.36578
ALA_23 -2.97559 0.171831 1.41679 0.00112038 0 0 0 0 0 0 0 0 0 0 -0.185557 0.0489094 0 -0.154431 0.16 -1.51693
ALA_24 -2.8162 0.268608 1.60968 0.000728635 0 0 0 0 -0.00275017 0 0 0 0 0 -0.19273 0.0196736 0 -0.129292 0.16 -1.08228
THR_25 -3.94329 0.25677 2.47985 0.00846429 0 -0.143511 0 0 -0.32904 -0.34088 0 0 0 0 -0.0518558 0.016084 0.0924881 0.0995001 -0.27 -2.12542
ALA_26 -4.73318 0.45714 1.50876 0.00060499 0 0 0 0 0 0 0 0 0 0 -0.204789 2.39008e-05 0 -0.159307 0.16 -2.97075
LEU_27 -4.01128 0.252291 1.49991 0.00923898 0 0 0 0 0 0 0 0 0 0 -0.041055 0.0138604 0.461893 -0.103762 -0.1 -2.0189
LYS_28 -3.04889 0.201044 1.6161 0.00313362 0 -0.0132284 0 0 0 0 0 0 0 0 -0.123159 0.000262148 0.951499 -0.0432948 -0.65 -1.10654
ASN_29 -3.16729 0.125547 1.84106 0.00427801 0 -0.0860378 0 0 0 0 0 0 0 0 -0.0562151 0.0151217 0.315379 0.0622552 -0.89 -1.83591
PHE_30 -7.91031 1.00576 1.85212 0.0334977 0 0 0 0 0 0 0 0 0 0 -0.10291 0.183359 1.1528 0.093656 0.63 -3.06203
GLY_31 -2.94938 0.281214 1.55153 5.58095e-05 0 0 0 0 0 0 0 0 0 0 0.18826 0.0188906 0 0.282149 -0.17 -0.797282
ALA_32 -3.11769 0.174409 1.81481 0.000861964 0 0 0 0 0 0 0 0 0 0 -0.129825 0.0199995 0 -0.147285 0.16 -1.22472
TYR_33 -4.9519 0.697203 1.96585 0.0271839 0 0 0 0 0 0 0 0 0 0 0.0812002 0.0478894 0.146756 -0.132721 0.51 -1.60854
ALA_34 -4.66451 0.579427 1.87086 0.000667574 0 0 0 0 0 0 0 0 0 0 -0.086179 0.042866 0 -0.149751 0.16 -2.24662
GLN_35 -3.2619 0.425829 1.86525 0.00466584 0 0.0155118 0 0 0 0 0 0 0 0 -0.18885 0.00619651 0.863781 -0.133527 -0.97 -1.37304
ASP_36 -2.71364 0.314286 1.74452 0.00338321 0 0.00940342 0 0 0 0 0 0 0 0 -0.180551 0.0925458 0.324832 -0.0142019 -0.67 -1.08942
VAL_37 -3.57203 0.531767 1.0357 0.0133266 0 0 0 0 0 0 0 0 0 0 0.0668283 0.161633 0.0530874 0.352039 0.29 -1.06765
GLY_38 -1.45181 0.158435 0.827551 4.61077e-05 0 0 0 0 0 0 0 0 0 0 -0.405879 2.34039e-05 0 -0.795149 -0.17 -1.83678
VAL_39 -3.97501 0.183589 1.31478 0.0103739 0 0 0 0 0 0 0 0 0 0 -0.210753 0.00185851 0.0159598 -0.283071 0.29 -2.65227
ASP_40 -1.52413 0.0802027 0.999888 0.00921153 0 0.00439022 0 0 -0.508413 0 0 0 0 0 0.0859197 0.00938065 0.122489 -0.286424 -0.67 -1.67748
GLY_41 -1.73997 0.0917323 0.962098 5.82502e-05 0 0 0 0 0 0 0 0 0 0 0.642679 0.00384825 0 -0.577338 -0.17 -0.786888
ALA_42 -1.97169 0.0757234 1.05461 0.00118114 0 0 0 0 0 0 0 0 0 0 -0.229454 0.102089 0 -0.0296744 0.16 -0.83722
TRP_43 -4.82044 0.353399 1.24892 0.0215694 0 0 0 0 0 0 0 0 0 0 -0.0117596 0.93277 0.562025 -0.0126816 0.91 -0.816195
THR_44 -2.23993 0.320074 1.42214 0.00439215 0 -0.070038 0 0 0 0 0 0 0 0 -0.182011 7.11724e-05 0.0755866 -0.371565 -0.27 -1.31128
TYR_45 -3.31112 0.416746 1.07042 0.0292797 0 0 0 0 0 0 0 0 0 0 -0.0549675 0.113323 0.0429239 -0.187967 0.51 -1.37137
ASP_46 -3.83538 0.158945 2.71092 0.00871927 0 -0.106167 0 0 -0.132479 0 0 0 0 0 0.0653954 0.000110963 0.235955 -0.130974 -0.67 -1.69495
ASP_47 -2.3369 0.138866 1.65587 0.00396073 0 -0.0320511 0 0 0 0 0 0 0 0 -0.175343 0.026509 0.347236 -0.0123815 -0.67 -1.05424
ALA_48 -1.58959 0.18507 0.958451 0.000994386 0 0 0 0 -0.132479 0 0 0 0 0 -0.267444 0.0134918 0 -0.0498179 0.16 -0.721322
THR_49 -2.88823 0.560325 2.26395 0.00418768 0 -0.100304 0 0 -0.369466 -0.0137495 0 0 0 0 -0.0884028 0.0117558 0.017046 -0.291791 -0.27 -1.16468
LYS_50 -4.20489 0.360747 2.09087 0.00502754 0 -0.113898 0 0 0 0 0 0 0 0 -0.100929 0.0687152 0.637552 -0.135987 -0.65 -2.0428
THR_51 -3.49712 0.422334 2.1969 0.0103943 0 0.0427682 0 0 -0.369466 -0.0137495 0 0 0 0 -0.00412408 0.000723019 0.0538518 -0.0959944 -0.27 -1.52349
PHE_52 -7.11113 0.770463 1.59143 0.0253255 0 0 0 0 0 0 0 0 0 0 -0.170541 0.0146007 0.563856 -0.182619 0.63 -3.86861
THR_53 -3.53663 0.275045 2.35511 0.0105634 0 -0.102187 0 0 0 0 0 0 0 0 -0.00337757 0.000214453 0.277766 -0.0659548 -0.27 -1.05945
VAL_54 -4.86507 0.459425 1.48224 0.0175018 0 0 0 0 0 0 0 0 0 0 -0.188084 0.000169363 1.54568 -0.38497 0.29 -1.6431
GLY_55 -1.88462 0.0840459 1.04496 6.43253e-05 0 0 0 0 0 0 0 0 0 0 1.01757 0.0163519 0 0.545889 -0.17 0.654269
GLU_p:CtermProteinFull_56 -4.1888 0.197831 2.90746 0.00314953 0 -0.172263 0 0 -0.907356 0 0 0 0 0 0 0 1.33637 0 -0.81 -1.6336
#END_POSE_ENERGIES_TABLE relax_relax1PGB1_E_0007relax1PGB1_E_0007_0012.pdb
